# Supplementary material for: Multiomics Landscape Uncovers the Molecular Mechanism of the Malignant Evolution of Lung Adenocarcinoma Cells to Chronic Low Dose Cadmium Exposure
Source: Front Oncol. 2021 Nov 11;11:654687. doi: 10.3389/fonc.2021.654687 (PMC8631903; doi:10.3389/fonc.2021.654687)
Supplement: Supplementary file 2 [file Table_1.xls]

## Sheet: Sheet1
CHR	Position	Ref	Alt	H0_DNA_geno	H1_DNA_geno	H0_DNA_score	H1_DNA_score	Type	AA Change
chr1	10042579	C	A	0\1	0\1	488.77	452.77	nonsynonymous SNV	NMNAT1:NM_022787:exon5:c.C660A:p.D220E
chr1	100575933	G	A	1\1	1\1	542.77	420.77	nonsynonymous SNV	SASS6:NM_194292:exon8:c.C776T:p.A259V
chr1	100672060	T	C	1\1	-	782.77	-	nonsynonymous SNV	DBT:NM_001918:exon9:c.A1150G:p.S384G
chr1	107599918	C	T	1\1	1\1	1087.77	1202.77	nonsynonymous SNV	PRMT6:NM_018137:exon1:c.C581T:p.A194V
chr1	108185301	C	G	1\1	1\1	1031.77	796.77	nonsynonymous SNV	VAV3:NM_001079874:exon3:c.G174C:p.Q58H,VAV3:NM_006113:exon20:c.G1854C:p.Q618H
chr1	108185309	G	A	1\1	1\1	1067.77	743.77	nonsynonymous SNV	VAV3:NM_001079874:exon3:c.C166T:p.P56S,VAV3:NM_006113:exon20:c.C1846T:p.P616S
chr1	108771721	T	C	0\1	0\1	1119.77	863.77	nonsynonymous SNV	NBPF4:NM_001143989:exon13:c.A1481G:p.Q494R
chr1	109268573	T	C	1\1	1\1	974.77	947.77	nonsynonymous SNV	FNDC7:NM_001144937:exon6:c.T1058C:p.V353A
chr1	109366286	C	T	1\1	1\1	1885.77	1426.77	nonsynonymous SNV	AKNAD1:NM_152763:exon12:c.G1961A:p.C654Y
chr1	109369915	G	T	1\1	1\1	700.77	554.77	nonsynonymous SNV	AKNAD1:NM_152763:exon11:c.C1848A:p.N616K
chr1	109391662	G	C	1\1	1\1	1595.77	924.77	nonsynonymous SNV	AKNAD1:NM_152763:exon4:c.C1054G:p.L352V
chr1	109395105	C	T	1\1	1\1	916.77	929.77	nonsynonymous SNV	AKNAD1:NM_152763:exon2:c.G182A:p.S61N
chr1	109704618	A	G	1\1	1\1	1264.77	1104.77	nonsynonymous SNV	KIAA1324:NM_001267048:exon2:c.A256G:p.I86V,KIAA1324:NM_020775:exon2:c.A256G:p.I86V
chr1	109838918	C	T	1\1	1\1	1039.77	1237.77	nonsynonymous SNV	MYBPHL:NM_001010985:exon6:c.G805A:p.D269N,MYBPHL:NM_001265613:exon6:c.G736A:p.D246N
chr1	110466709	T	C	1\1	1\1	1051.77	770.77	nonsynonymous SNV	CSF1:NM_000757:exon6:c.T1466C:p.F489S,CSF1:NM_172211:exon6:c.T572C:p.F191S,CSF1:NM_172212:exon6:c.T1466C:p.F489S,CSF1:NM_172210:exon7:c.T1118C:p.F373S
chr1	11090916	C	A	1\1	1\1	667.77	751.77	nonsynonymous SNV	MASP2:NM_006610:exon9:c.G1111T:p.D371Y
chr1	1114668	G	A	1\1	1\1	666.77	493.77	nonsynonymous SNV	TTLL10:NM_001130045:exon4:c.G73A:p.G25S
chr1	111494194	C	T	1\1	1\1	803.77	716.77	nonsynonymous SNV	LRIF1:NM_018372:exon2:c.G1312A:p.A438T
chr1	111778325	C	T	1\1	1\1	894.77	1113.77	nonsynonymous SNV	CHI3L2:NM_001025197:exon5:c.C515T:p.A172V,CHI3L2:NM_001025199:exon5:c.C308T:p.A103V,CHI3L2:NM_004000:exon6:c.C545T:p.A182V
chr1	111857951	A	G	1\1	-	633.77	-	nonsynonymous SNV	CHIA:NM_021797:exon3:c.A50G:p.K17R,CHIA:NM_001258003:exon4:c.A50G:p.K17R,CHIA:NM_001258001:exon5:c.A50G:p.K17R,CHIA:NM_201653:exon6:c.A374G:p.K125R
chr1	111861841	A	G	-	1\1	-	630.77	nonsynonymous SNV	CHIA:NM_001258002:exon6:c.A532G:p.I178V,CHIA:NM_021797:exon7:c.A691G:p.I231V,CHIA:NM_001040623:exon8:c.A532G:p.I178V,CHIA:NM_001258003:exon8:c.A691G:p.I231V,CHIA:NM_001258001:exon9:c.A691G:p.I231V,CHIA:NM_001258005:exon9:c.A532G:p.I178V,CHIA:NM_001258004:exon10:c.A532G:p.I178V,CHIA:NM_201653:exon10:c.A1015G:p.I339V
chr1	111861974	T	C	1\1	-	531.77	-	nonsynonymous SNV	CHIA:NM_001258002:exon7:c.T578C:p.F193S,CHIA:NM_021797:exon8:c.T737C:p.F246S,CHIA:NM_001040623:exon9:c.T578C:p.F193S,CHIA:NM_001258003:exon9:c.T737C:p.F246S,CHIA:NM_001258001:exon10:c.T737C:p.F246S,CHIA:NM_001258005:exon10:c.T578C:p.F193S,CHIA:NM_001258004:exon11:c.T578C:p.F193S,CHIA:NM_201653:exon11:c.T1061C:p.F354S
chr1	111862952	T	G	1\1	1\1	739.77	686.77	nonsynonymous SNV	CHIA:NM_001258002:exon8:c.T812G:p.V271G,CHIA:NM_021797:exon9:c.T971G:p.V324G,CHIA:NM_001040623:exon10:c.T812G:p.V271G,CHIA:NM_001258003:exon10:c.T971G:p.V324G,CHIA:NM_001258001:exon11:c.T971G:p.V324G,CHIA:NM_001258005:exon11:c.T812G:p.V271G,CHIA:NM_001258004:exon12:c.T812G:p.V271G,CHIA:NM_201653:exon12:c.T1295G:p.V432G
chr1	111891170	A	C	1\1	1\1	639.77	676.77	nonsynonymous SNV	C1orf88:NM_181643:exon4:c.A291C:p.K97N
chr1	114377568	A	G	1\1	1\1	671.77	595.77	nonsynonymous SNV	PTPN22:NM_012411:exon12:c.T1693C:p.W565R,PTPN22:NM_001193431:exon14:c.T1858C:p.W620R,PTPN22:NM_015967:exon14:c.T1858C:p.W620R
chr1	114424601	C	T	1\1	1\1	804.77	487.77	nonsynonymous SNV	BCL2L15:NM_001010922:exon3:c.G268A:p.D90N
chr1	114438951	A	G	1\1	1\1	2127.77	1703.77	nonsynonymous SNV	AP4B1:NM_001253852:exon8:c.T1439C:p.L480S,AP4B1:NM_001253853:exon9:c.T1142C:p.L381S,AP4B1:NM_006594:exon9:c.T1439C:p.L480S
chr1	115168097	T	C	1\1	-	659.77	-	nonsynonymous SNV	DENND2C:NM_198459:exon2:c.A509G:p.D170G,DENND2C:NM_001256404:exon4:c.A509G:p.D170G
chr1	115576023	A	G	1\1	1\1	1317.77	389.77	nonsynonymous SNV	TSHB:NM_000549:exon2:c.A40G:p.T14A
chr1	115829313	G	A	1\1	1\1	2018.77	1332.77	nonsynonymous SNV	NGF:NM_002506:exon3:c.C104T:p.A35V
chr1	117576522	A	T	1\1	1\1	914.77	1072.77	nonsynonymous SNV	CD101:NM_001256106:exon9:c.A2865T:p.L955F,CD101:NM_001256109:exon9:c.A2865T:p.L955F,CD101:NM_001256111:exon9:c.A2679T:p.L893F,CD101:NM_004258:exon9:c.A2865T:p.L955F
chr1	117617705	A	G	1\1	1\1	1490.77	1159.77	nonsynonymous SNV	TTF2:NM_003594:exon5:c.A499G:p.K167E
chr1	11854476	T	G	-	1\1	-	692.77	nonsynonymous SNV	MTHFR:NM_005957:exon8:c.A1286C:p.E429A
chr1	11884555	A	G	1\1	1\1	783.77	1043.77	nonsynonymous SNV	CLCN6:NM_001256959:exon7:c.A527G:p.E176G,CLCN6:NM_001286:exon8:c.A593G:p.E198G
chr1	120057246	C	A	1\1	1\1	830.77	798.77	nonsynonymous SNV	HSD3B1:NM_000862:exon4:c.C1100A:p.T367N
chr1	12012768	G	T	1\1	1\1	1043.77	951.77	nonsynonymous SNV	PLOD1:NM_000302:exon5:c.G555T:p.K185N
chr1	120436751	T	C	1\1	1\1	1927.77	1429.77	nonsynonymous SNV	ADAM30:NM_021794:exon1:c.A2209G:p.T737A
chr1	120437884	A	G	1\1	1\1	1158.77	1034.77	nonsynonymous SNV	ADAM30:NM_021794:exon1:c.T1076C:p.L359P
chr1	12082926	A	G	1\1	1\1	1305.77	1254.77	nonsynonymous SNV	MIIP:NM_021933:exon4:c.A499G:p.K167E
chr1	12175729	C	T	1\1	1\1	757.77	1016.77	nonsynonymous SNV	TNFRSF8:NM_001243:exon8:c.C889T:p.R297C
chr1	1269554	T	C	1\1	1\1	1529.77	1129.77	nonsynonymous SNV	TAS1R3:NM_152228:exon6:c.T2269C:p.C757R
chr1	12779618	T	C	1\1	1\1	957.77	814.77	nonsynonymous SNV	AADACL3:NM_001103170:exon2:c.T139C:p.S47P
chr1	12820870	T	C	1\1	1\1	1806.77	1195.77	nonsynonymous SNV	C1orf158:NM_152290:exon4:c.T571C:p.F191L
chr1	12835868	T	C	1\1	1\1	3489.77	2445.77	nonsynonymous SNV	PRAMEF12:NM_001080830:exon2:c.T470C:p.M157T
chr1	12854068	T	C	0\1	0\1	608.77	1105.77	nonsynonymous SNV	PRAMEF1:NM_023013:exon3:c.T292C:p.W98R
chr1	12854188	T	C	0\1	0\1	872.77	730.77	nonsynonymous SNV	PRAMEF1:NM_023013:exon3:c.T412C:p.C138R
chr1	12854356	T	C	0\1	0\1	135.77	197.77	nonsynonymous SNV	PRAMEF1:NM_023013:exon3:c.T580C:p.Y194H
chr1	12854414	G	A	0\1	0\1	97.77	425.77	nonsynonymous SNV	PRAMEF1:NM_023013:exon3:c.G638A:p.R213H
chr1	12854530	C	G	1\1	1\1	3681.77	3343.77	nonsynonymous SNV	PRAMEF1:NM_023013:exon3:c.C754G:p.Q252E
chr1	12855835	C	G	-	1\1	-	2906.77	nonsynonymous SNV	PRAMEF1:NM_023013:exon4:c.C1115G:p.A372G
chr1	12856010	C	G	0\1	0\1	1071.77	1083.77	nonsynonymous SNV	PRAMEF1:NM_023013:exon4:c.C1290G:p.F430L
chr1	12887549	T	C	1\1	1\1	4181.77	3179.76	nonsynonymous SNV	PRAMEF11:NM_001146344:exon3:c.A308G:p.E103G
chr1	12907316	T	C	0\1	0\1	680.77	601.77	nonsynonymous SNV	LOC649330:NM_001146181:exon1:c.A827G:p.E276G,HNRNPCL1:NM_001013631:exon2:c.A827G:p.E276G
chr1	12939476	G	C	1\1	1\1	1128.77	1033.77	nonsynonymous SNV	PRAMEF4:NM_001009611:exon4:c.C1326G:p.N442K
chr1	12942119	C	T	1\1	1\1	3406.77	2720.77	nonsynonymous SNV	PRAMEF4:NM_001009611:exon3:c.G431A:p.R144K
chr1	12954490	A	G	0\1	0\1	657.77	360.77	nonsynonymous SNV	PRAMEF10:NM_001039361:exon3:c.T793C:p.C265R
chr1	12979845	T	C	0\1	0\1	2170.77	2151.77	nonsynonymous SNV	PRAMEF7:NM_001012277:exon3:c.T1037C:p.V346A,PRAMEF8:NM_001012276:exon4:c.T1037C:p.V346A
chr1	13001186	C	T	1\1	1\1	2283.77	2080.77	nonsynonymous SNV	PRAMEF6:NM_001010889:exon3:c.G497A:p.C166Y
chr1	13001312	C	G	1\1	1\1	4840.77	4605.77	nonsynonymous SNV	PRAMEF6:NM_001010889:exon3:c.G371C:p.C124S
chr1	13036587	C	T	1\1	1\1	1555.77	825.77	nonsynonymous SNV	PRAMEF22:NM_001100631:exon2:c.C659T:p.P220L
chr1	13183115	G	A	-	0\1	-	52.77	nonsynonymous SNV	LOC440563:NM_001136561:exon2:c.C758T:p.P253L
chr1	13183130	G	A	0\1	0\1	508.77	463.77	nonsynonymous SNV	LOC440563:NM_001136561:exon2:c.C743T:p.A248V
chr1	13183138	T	A	0\1	0\1	605.77	493.77	nonsynonymous SNV	LOC440563:NM_001136561:exon2:c.A735T:p.E245D
chr1	13183439	T	C	1\1	1\1	6314.77	6034.77	nonsynonymous SNV	LOC440563:NM_001136561:exon2:c.A434G:p.H145R
chr1	13183511	T	C	0\1	0\1	1707.77	1266.77	nonsynonymous SNV	LOC440563:NM_001136561:exon2:c.A362G:p.D121G
chr1	13695787	C	G	1\1	1\1	1325.77	1644.77	nonsynonymous SNV	PRAMEF19:NM_001099790:exon3:c.G1178C:p.G393A,PRAMEF18:NM_001099850:exon3:c.G1178C:p.G393A
chr1	13695974	T	C	1\1	1\1	1898.77	1731.77	nonsynonymous SNV	PRAMEF19:NM_001099790:exon3:c.A991G:p.T331A,PRAMEF18:NM_001099850:exon3:c.A991G:p.T331A
chr1	13940864	C	G	1\1	1\1	1946.77	1508.77	nonsynonymous SNV	PDPN:NM_001006624:exon5:c.C314G:p.A105G,PDPN:NM_001006625:exon5:c.C314G:p.A105G,PDPN:NM_006474:exon5:c.C668G:p.A223G,PDPN:NM_198389:exon5:c.C668G:p.A223G
chr1	14143003	A	G	1\1	1\1	773.77	1112.77	nonsynonymous SNV	PRDM2:NM_001135610:exon7:c.A593G:p.Q198R
chr1	143767466	G	A	0\1	0\1	592.77	865.77	nonsynonymous SNV	PPIAL4G:NM_001123068:exon1:c.C383T:p.A128V
chr1	143767513	A	T	0\1	0\1	894.77	880.77	nonsynonymous SNV	PPIAL4G:NM_001123068:exon1:c.T336A:p.F112L
chr1	143767547	G	A	0\1	0\1	460.77	501.77	nonsynonymous SNV	PPIAL4G:NM_001123068:exon1:c.C302T:p.A101V
chr1	143767778	T	A	0\1	0\1	856.77	647.77	nonsynonymous SNV	PPIAL4G:NM_001123068:exon1:c.A71T:p.Q24L
chr1	144854581	T	C	0\1	0\1	690.77	587.77	nonsynonymous SNV	PDE4DIP:NM_001198834:exon42:c.A6889G:p.T2297A,PDE4DIP:NM_014644:exon42:c.A6889G:p.T2297A,PDE4DIP:NM_001198832:exon44:c.A6571G:p.T2191A
chr1	144865850	G	T	0\1	0\1	436.77	563.77	nonsynonymous SNV	PDE4DIP:NM_001198834:exon35:c.C5730A:p.D1910E,PDE4DIP:NM_014644:exon35:c.C5730A:p.D1910E,PDE4DIP:NM_001198832:exon37:c.C5412A:p.D1804E
chr1	144866643	G	A	0\1	0\1	652.77	356.77	nonsynonymous SNV	PDE4DIP:NM_001198834:exon34:c.C5599T:p.R1867C,PDE4DIP:NM_014644:exon34:c.C5599T:p.R1867C,PDE4DIP:NM_001198832:exon36:c.C5281T:p.R1761C
chr1	144868170	C	T	0\1	0\1	356.77	353.77	nonsynonymous SNV	PDE4DIP:NM_001198834:exon33:c.G5269A:p.A1757T,PDE4DIP:NM_014644:exon33:c.G5269A:p.A1757T,PDE4DIP:NM_001198832:exon35:c.G4951A:p.A1651T
chr1	144871738	C	A	0\1	0\1	1168.77	667.77	nonsynonymous SNV	PDE4DIP:NM_001198834:exon32:c.G5224T:p.A1742S,PDE4DIP:NM_014644:exon32:c.G5224T:p.A1742S
chr1	144871755	A	T	0\1	0\1	1241.77	630.77	nonsynonymous SNV	PDE4DIP:NM_001198834:exon32:c.T5207A:p.V1736E,PDE4DIP:NM_014644:exon32:c.T5207A:p.V1736E
chr1	144871782	A	G	0\1	0\1	1209.77	570.77	nonsynonymous SNV	PDE4DIP:NM_001198834:exon32:c.T5180C:p.L1727P,PDE4DIP:NM_014644:exon32:c.T5180C:p.L1727P
chr1	144874815	T	C	0\1	-	509.77	-	nonsynonymous SNV	PDE4DIP:NM_001198834:exon30:c.A4793G:p.H1598R,PDE4DIP:NM_014644:exon30:c.A4793G:p.H1598R,PDE4DIP:NM_001198832:exon33:c.A4661G:p.H1554R
chr1	144877176	C	T	0\1	0\1	1038.77	743.77	nonsynonymous SNV	PDE4DIP:NM_001198834:exon28:c.G4511A:p.R1504Q,PDE4DIP:NM_014644:exon28:c.G4511A:p.R1504Q,PDE4DIP:NM_001198832:exon31:c.G4379A:p.R1460Q
chr1	144879090	T	C	0\1	-	385.77	-	nonsynonymous SNV	PDE4DIP:NM_001198834:exon27:c.A4360G:p.K1454E,PDE4DIP:NM_014644:exon27:c.A4360G:p.K1454E,PDE4DIP:NM_001198832:exon30:c.A4228G:p.K1410E
chr1	144879264	A	G	1\1	1\1	1737.77	1199.77	nonsynonymous SNV	PDE4DIP:NM_001198834:exon27:c.T4186C:p.W1396R,PDE4DIP:NM_014644:exon27:c.T4186C:p.W1396R,PDE4DIP:NM_001198832:exon30:c.T4054C:p.W1352R
chr1	144879375	T	C	0\1	0\1	759.77	535.77	nonsynonymous SNV	PDE4DIP:NM_001198834:exon27:c.A4075G:p.K1359E,PDE4DIP:NM_014644:exon27:c.A4075G:p.K1359E,PDE4DIP:NM_001198832:exon30:c.A3943G:p.K1315E
chr1	144880832	T	C	0\1	0\1	905.77	780.77	nonsynonymous SNV	PDE4DIP:NM_001198834:exon26:c.A3796G:p.K1266E,PDE4DIP:NM_014644:exon26:c.A3796G:p.K1266E,PDE4DIP:NM_001198832:exon29:c.A3664G:p.K1222E
chr1	144882823	C	T	0\1	0\1	811.77	279.77	nonsynonymous SNV	PDE4DIP:NM_001198834:exon24:c.G3196A:p.A1066T,PDE4DIP:NM_014644:exon24:c.G3196A:p.A1066T,PDE4DIP:NM_001198832:exon27:c.G3394A:p.A1132T
chr1	144886197	A	T	0\1	0\1	648.77	595.77	nonsynonymous SNV	PDE4DIP:NM_001198834:exon23:c.T3037A:p.F1013I,PDE4DIP:NM_014644:exon23:c.T3037A:p.F1013I,PDE4DIP:NM_001198832:exon26:c.T3235A:p.F1079I
chr1	144912153	A	G	1\1	1\1	1684.77	1305.77	nonsynonymous SNV	PDE4DIP:NM_001002811:exon11:c.T2611C:p.C871R,PDE4DIP:NM_001002812:exon15:c.T2122C:p.C708R,PDE4DIP:NM_001198834:exon15:c.T2122C:p.C708R,PDE4DIP:NM_014644:exon15:c.T2122C:p.C708R,PDE4DIP:NM_001198832:exon18:c.T2320C:p.C774R
chr1	144912233	C	T	-	0\1	-	338.77	nonsynonymous SNV	PDE4DIP:NM_001002811:exon11:c.G2531A:p.R844H,PDE4DIP:NM_001002812:exon15:c.G2042A:p.R681H,PDE4DIP:NM_001198834:exon15:c.G2042A:p.R681H,PDE4DIP:NM_014644:exon15:c.G2042A:p.R681H,PDE4DIP:NM_001198832:exon18:c.G2240A:p.R747H
chr1	144916748	C	G	0\1	0\1	905.77	688.77	nonsynonymous SNV	PDE4DIP:NM_001002811:exon9:c.G2096C:p.S699T,PDE4DIP:NM_001002812:exon13:c.G1607C:p.S536T,PDE4DIP:NM_001198834:exon13:c.G1607C:p.S536T,PDE4DIP:NM_014644:exon13:c.G1607C:p.S536T,PDE4DIP:NM_001198832:exon16:c.G1805C:p.S602T
chr1	144917841	T	C	0\1	-	365.77	-	nonsynonymous SNV	PDE4DIP:NM_001002811:exon7:c.A1934G:p.H645R,PDE4DIP:NM_001002812:exon11:c.A1445G:p.H482R,PDE4DIP:NM_001198834:exon11:c.A1445G:p.H482R,PDE4DIP:NM_014644:exon11:c.A1445G:p.H482R,PDE4DIP:NM_001198832:exon14:c.A1643G:p.H548R
chr1	144918957	T	A	0\1	0\1	569.77	416.77	nonsynonymous SNV	PDE4DIP:NM_001002811:exon6:c.A1718T:p.E573V,PDE4DIP:NM_001002812:exon10:c.A1229T:p.E410V,PDE4DIP:NM_001198834:exon10:c.A1229T:p.E410V,PDE4DIP:NM_014644:exon10:c.A1229T:p.E410V,PDE4DIP:NM_001198832:exon13:c.A1427T:p.E476V
chr1	144922583	G	A	-	0\1	-	485.77	nonsynonymous SNV	PDE4DIP:NM_001002811:exon3:c.C1313T:p.S438L,PDE4DIP:NM_001002812:exon7:c.C824T:p.S275L,PDE4DIP:NM_001198834:exon7:c.C824T:p.S275L,PDE4DIP:NM_014644:exon7:c.C824T:p.S275L,PDE4DIP:NM_001198832:exon10:c.C1022T:p.S341L
chr1	144930940	T	C	0\1	0\1	605.77	572.77	nonsynonymous SNV	PDE4DIP:NM_001002811:exon1:c.A769G:p.K257E
chr1	144931087	T	C	0\1	-	485.77	-	nonsynonymous SNV	PDE4DIP:NM_001002811:exon1:c.A622G:p.T208A
chr1	144931330	C	T	0\1	0\1	431.77	615.77	nonsynonymous SNV	PDE4DIP:NM_001002811:exon1:c.G379A:p.A127T
chr1	144931392	G	A	0\1	0\1	379.77	642.77	nonsynonymous SNV	PDE4DIP:NM_001002811:exon1:c.C317T:p.A106V
chr1	144931461	A	T	0\1	0\1	714.77	754.77	nonsynonymous SNV	PDE4DIP:NM_001002811:exon1:c.T248A:p.L83Q
chr1	144952220	C	T	0\1	-	368.77	-	nonsynonymous SNV	PDE4DIP:NM_001002810:exon4:c.G499A:p.A167T,PDE4DIP:NM_001002812:exon4:c.G499A:p.A167T,PDE4DIP:NM_001198834:exon4:c.G499A:p.A167T,PDE4DIP:NM_014644:exon4:c.G499A:p.A167T,PDE4DIP:NM_001195260:exon5:c.G403A:p.A135T,PDE4DIP:NM_001195261:exon5:c.G508A:p.A170T,PDE4DIP:NM_001198832:exon7:c.G697A:p.A233T,PDE4DIP:NM_022359:exon7:c.G910A:p.A304T
chr1	144994658	C	A	0\1	0\1	563.77	342.77	nonsynonymous SNV	PDE4DIP:NM_001002810:exon1:c.G74T:p.R25L,PDE4DIP:NM_001002812:exon1:c.G74T:p.R25L,PDE4DIP:NM_001198834:exon1:c.G74T:p.R25L,PDE4DIP:NM_014644:exon1:c.G74T:p.R25L,PDE4DIP:NM_001195261:exon2:c.G83T:p.R28L,PDE4DIP:NM_001198832:exon4:c.G272T:p.R91L,PDE4DIP:NM_022359:exon4:c.G485T:p.R162L
chr1	145281543	C	T	0\1	0\1	1117.77	1201.77	nonsynonymous SNV	NOTCH2NL:NM_203458:exon4:c.C473T:p.T158I
chr1	145293515	A	G	0\1	0\1	1195.77	818.77	nonsynonymous SNV	NBPF10:NM_001039703:exon1:c.A110G:p.N37S
chr1	145293566	G	A	0\1	0\1	486.77	509.77	nonsynonymous SNV	NBPF10:NM_001039703:exon1:c.G161A:p.R54Q
chr1	145296478	G	T	0\1	0\1	1490.77	761.77	nonsynonymous SNV	NBPF10:NM_001039703:exon3:c.G400T:p.D134Y
chr1	145298186	C	G	0\1	0\1	831.77	1056.77	nonsynonymous SNV	NBPF10:NM_001039703:exon5:c.C598G:p.P200A
chr1	145323656	A	T	0\1	0\1	119.77	264.77	nonsynonymous SNV	NBPF10:NM_001039703:exon27:c.A3493T:p.I1165F
chr1	145365316	G	A	0\1	0\1	805.77	790.77	nonsynonymous SNV	NBPF10:NM_001039703:exon80:c.G9941A:p.G3314E
chr1	145365372	C	G	0\1	0\1	1102.77	1177.77	nonsynonymous SNV	NBPF10:NM_001039703:exon80:c.C9997G:p.L3333V
chr1	145365453	A	C	-	0\1	-	1692.77	nonsynonymous SNV	NBPF10:NM_001039703:exon80:c.A10078C:p.M3360L
chr1	145368461	A	C	0\1	0\1	1444.77	1099.77	nonsynonymous SNV	NBPF10:NM_001039703:exon84:c.A10439C:p.E3480A
chr1	145368518	C	T	0\1	0\1	440.77	368.77	nonsynonymous SNV	NBPF10:NM_001039703:exon84:c.C10496T:p.S3499L
chr1	145562087	G	A	1\1	1\1	3433.77	2931.77	nonsynonymous SNV	ANKRD35:NM_144698:exon10:c.G1775A:p.R592Q
chr1	145562293	G	C	1\1	1\1	2020.77	1827.77	nonsynonymous SNV	ANKRD35:NM_144698:exon10:c.G1981C:p.E661Q
chr1	146057292	T	C	0\1	0\1	938.77	660.77	nonsynonymous SNV	NBPF24:NM_001101663:exon2:c.A158G:p.N53S,NBPF11:NM_183372:exon5:c.A320G:p.N107S
chr1	146767149	G	T	1\1	1\1	1054.77	518.77	nonsynonymous SNV	CHD1L:NM_001256338:exon17:c.G2041T:p.A681S,CHD1L:NM_001256337:exon18:c.G1810T:p.A604S,CHD1L:NM_001256336:exon22:c.G2353T:p.A785S,CHD1L:NM_004284:exon23:c.G2653T:p.A885S,CHD1L:NM_024568:exon23:c.G2314T:p.A772S
chr1	147121977	C	T	1\1	1\1	2158.77	2312.77	nonsynonymous SNV	ACP6:NM_016361:exon8:c.G946A:p.V316M
chr1	148004625	C	A	0\1	-	384.77	-	nonsynonymous SNV	NBPF14:NM_015383:exon22:c.G2689T:p.V897L
chr1	148010911	G	A	0\1	1\1	768.77	737.94	nonsynonymous SNV	NBPF14:NM_015383:exon14:c.C1711T:p.R571C
chr1	148644408	A	G	1\1	1\1	2489.77	1742.77	nonsynonymous SNV	PPIAL4E:NM_001144032:exon1:c.A323G:p.N108S
chr1	148756451	G	A	0\1	-	875.77	-	nonsynonymous SNV	NBPF16:NM_001102663:exon16:c.G1780A:p.V594M
chr1	150484987	G	A	1\1	1\1	1846.77	1462.77	nonsynonymous SNV	ECM1:NM_022664:exon7:c.G868A:p.G290S,ECM1:NM_001202858:exon8:c.G1324A:p.G442S,ECM1:NM_004425:exon8:c.G1243A:p.G415S
chr1	150526044	G	C	0\1	-	349.77	-	nonsynonymous SNV	ADAMTSL4:NM_019032:exon6:c.G577C:p.A193P,ADAMTSL4:NM_025008:exon6:c.G577C:p.A193P
chr1	150727539	G	A	1\1	1\1	2664.77	2673.77	nonsynonymous SNV	CTSS:NM_004079:exon4:c.C337T:p.R113W
chr1	150970577	G	T	1\1	1\1	668.77	816.77	nonsynonymous SNV	FAM63A:NM_001040217:exon8:c.C728A:p.T243K,FAM63A:NM_001163259:exon8:c.C869A:p.T290K,FAM63A:NM_001163260:exon8:c.C728A:p.T243K,FAM63A:NM_001163258:exon9:c.C1298A:p.T433K,FAM63A:NM_018379:exon9:c.C1154A:p.T385K
chr1	150975108	T	C	1\1	1\1	1216.77	1200.77	nonsynonymous SNV	FAM63A:NM_001163258:exon3:c.A130G:p.K44E
chr1	151108137	T	G	1\1	1\1	887.77	617.77	nonsynonymous SNV	SEMA6C:NM_001178062:exon13:c.A1243C:p.T415P,SEMA6C:NM_001178061:exon14:c.A1363C:p.T455P,SEMA6C:NM_030913:exon14:c.A1363C:p.T455P
chr1	151374025	T	C	0\1	0\1	1036.77	803.77	nonsynonymous SNV	PSMB4:NM_002796:exon6:c.T701C:p.I234T
chr1	151733335	T	G	1\1	1\1	708.77	711.77	nonsynonymous SNV	MRPL9:NM_031420:exon6:c.A629C:p.E210A
chr1	151735576	T	C	-	0\1	-	501.77	nonsynonymous SNV	MRPL9:NM_031420:exon2:c.A200G:p.E67G
chr1	152081921	G	C	0\1	0\1	628.77	383.77	nonsynonymous SNV	TCHH:NM_007113:exon2:c.C3772G:p.L1258V
chr1	152085505	A	C	1\1	1\1	1493.77	894.77	nonsynonymous SNV	TCHH:NM_007113:exon2:c.T188G:p.L63R
chr1	152128121	G	A	0\1	0\1	778.77	492.77	nonsynonymous SNV	RPTN:NM_001122965:exon3:c.C1454T:p.S485F
chr1	152185762	C	G	1\1	1\1	3283.77	2602.77	nonsynonymous SNV	HRNR:NM_001009931:exon3:c.G8343C:p.Q2781H
chr1	152185833	C	T	1\1	-	315.98	-	nonsynonymous SNV	HRNR:NM_001009931:exon3:c.G8272A:p.G2758S
chr1	152187183	C	A	0\1	0\1	356.77	352.77	nonsynonymous SNV	HRNR:NM_001009931:exon3:c.G6922T:p.G2308C
chr1	152187554	C	T	0\1	0\1	2097.77	2467.77	nonsynonymous SNV	HRNR:NM_001009931:exon3:c.G6551A:p.S2184N
chr1	152187562	A	C	1\1	1\1	4788.77	5092.77	nonsynonymous SNV	HRNR:NM_001009931:exon3:c.T6543G:p.H2181Q
chr1	152187810	G	A	1\1	-	108.84	-	nonsynonymous SNV	HRNR:NM_001009931:exon3:c.C6295T:p.P2099S
chr1	152187935	C	T	0\1	0\1	1805.77	1680.77	nonsynonymous SNV	HRNR:NM_001009931:exon3:c.G6170A:p.R2057Q
chr1	152187945	C	T	0\1	0\1	1796.77	1501.77	nonsynonymous SNV	HRNR:NM_001009931:exon3:c.G6160A:p.G2054S
chr1	152188176	G	A	0\1	-	95.77	-	nonsynonymous SNV	HRNR:NM_001009931:exon3:c.C5929T:p.R1977C
chr1	152188847	A	G	-	0\1	-	447.77	nonsynonymous SNV	HRNR:NM_001009931:exon3:c.T5258C:p.V1753A
chr1	152188920	C	T	-	0\1	-	953.77	nonsynonymous SNV	HRNR:NM_001009931:exon3:c.G5185A:p.G1729S
chr1	152191469	C	T	0\1	0\1	1468.77	1349.77	nonsynonymous SNV	HRNR:NM_001009931:exon3:c.G2636A:p.G879D
chr1	152191709	C	G	1\1	1\1	6500.77	6486.77	nonsynonymous SNV	HRNR:NM_001009931:exon3:c.G2396C:p.S799T
chr1	152192114	C	T	0\1	0\1	3245.77	3428.77	nonsynonymous SNV	HRNR:NM_001009931:exon3:c.G1991A:p.R664Q
chr1	152192163	G	T	0\1	0\1	460.77	474.77	nonsynonymous SNV	HRNR:NM_001009931:exon3:c.C1942A:p.R648S
chr1	152192631	C	T	1\1	1\1	6543.77	6655.77	nonsynonymous SNV	HRNR:NM_001009931:exon3:c.G1474A:p.G492R
chr1	152192687	T	C	1\1	1\1	6726.77	6345.77	nonsynonymous SNV	HRNR:NM_001009931:exon3:c.A1418G:p.E473G
chr1	152192825	C	T	1\1	1\1	6254.77	5357.77	nonsynonymous SNV	HRNR:NM_001009931:exon3:c.G1280A:p.G427D
chr1	152192978	T	C	1\1	1\1	6788.77	4810.77	nonsynonymous SNV	HRNR:NM_001009931:exon3:c.A1127G:p.Q376R
chr1	152193851	C	T	1\1	1\1	1532.77	1459.77	nonsynonymous SNV	HRNR:NM_001009931:exon3:c.G254A:p.R85H
chr1	152277040	C	A	0\1	-	434.77	-	nonsynonymous SNV	FLG:NM_002016:exon3:c.G10322T:p.S3441I
chr1	152281142	C	G	0\1	0\1	3528.77	3723.77	nonsynonymous SNV	FLG:NM_002016:exon3:c.G6220C:p.E2074Q
chr1	152284450	C	T	0\1	0\1	3586.77	4333.77	nonsynonymous SNV	FLG:NM_002016:exon3:c.G2912A:p.R971H
chr1	152285621	T	A	0\1	0\1	3550.77	3726.77	nonsynonymous SNV	FLG:NM_002016:exon3:c.A1741T:p.T581S
chr1	152484129	G	A	1\1	1\1	2265.77	1614.77	nonsynonymous SNV	LCE5A:NM_178438:exon2:c.G119A:p.C40Y
chr1	152552285	C	A	1\1	1\1	3640.77	3086.77	nonsynonymous SNV	LCE3D:NM_032563:exon2:c.G128T:p.G43V
chr1	152636843	A	T	1\1	1\1	4356.77	2478.77	nonsynonymous SNV	LCE2D:NM_178430:exon2:c.A262T:p.S88C
chr1	152692074	G	C	1\1	1\1	2714.77	2098.77	nonsynonymous SNV	C1orf68:NM_001024679:exon1:c.G77C:p.S26T
chr1	152692472	A	C	1\1	1\1	2787.77	1603.77	nonsynonymous SNV	C1orf68:NM_001024679:exon1:c.A475C:p.T159P
chr1	152733301	T	A	1\1	1\1	3413.77	2359.77	nonsynonymous SNV	KPRP:NM_001025231:exon2:c.T1237A:p.C413S
chr1	152759950	A	G	1\1	1\1	3445.77	2743.77	nonsynonymous SNV	LCE1E:NM_178353:exon2:c.A175G:p.S59G
chr1	152882610	A	G	0\1	0\1	793.77	537.77	nonsynonymous SNV	IVL:NM_005547:exon2:c.A337G:p.T113A
chr1	152883711	G	C	0\1	0\1	581.77	477.77	nonsynonymous SNV	IVL:NM_005547:exon2:c.G1438C:p.V480L
chr1	152957832	C	A	0\1	0\1	2534.77	1847.77	nonsynonymous SNV	SPRR1A:NM_001199828:exon2:c.C126A:p.H42Q,SPRR1A:NM_005987:exon2:c.C126A:p.H42Q
chr1	152957887	G	A	0\1	0\1	2387.77	1643.77	nonsynonymous SNV	SPRR1A:NM_001199828:exon2:c.G181A:p.V61I,SPRR1A:NM_005987:exon2:c.G181A:p.V61I
chr1	152975941	C	G	0\1	0\1	2439.77	1759.77	nonsynonymous SNV	SPRR3:NM_001097589:exon2:c.C445G:p.L149V,SPRR3:NM_005416:exon3:c.C445G:p.L149V
chr1	153279696	C	T	0\1	0\1	552.77	545.77	nonsynonymous SNV	PGLYRP3:NM_052891:exon2:c.G103A:p.A35T
chr1	153314153	C	A	0\1	0\1	1153.77	1093.77	nonsynonymous SNV	PGLYRP4:NM_020393:exon6:c.G575T:p.G192V
chr1	153320372	T	G	0\1	-	594.77	-	nonsynonymous SNV	PGLYRP4:NM_020393:exon2:c.A37C:p.I13L
chr1	153410822	C	A	1\1	1\1	1022.77	1414.77	nonsynonymous SNV	S100A7L2:NM_001045479:exon2:c.G17T:p.G6V
chr1	153431406	C	G	1\1	1\1	2489.77	2219.77	nonsynonymous SNV	S100A7:NM_002963:exon2:c.G84C:p.E28D
chr1	153926078	T	C	0\1	-	499.77	-	nonsynonymous SNV	CRTC2:NM_181715:exon5:c.A439G:p.M147V
chr1	153941514	C	T	0\1	-	547.77	-	nonsynonymous SNV	CREB3L4:NM_001255978:exon3:c.C283T:p.P95S,CREB3L4:NM_001255979:exon3:c.C283T:p.P95S,CREB3L4:NM_001255980:exon3:c.C223T:p.P75S,CREB3L4:NM_001255981:exon3:c.C223T:p.P75S,CREB3L4:NM_130898:exon3:c.C283T:p.P95S
chr1	154293675	G	A	1\1	1\1	527.77	585.77	nonsynonymous SNV	AQP10:NM_080429:exon1:c.G44A:p.R15Q
chr1	154295592	C	T	1\1	1\1	3423.77	2607.77	nonsynonymous SNV	AQP10:NM_080429:exon3:c.C367T:p.H123Y
chr1	154426970	A	C	1\1	1\1	2051.77	1964.77	nonsynonymous SNV	IL6R:NM_000565:exon9:c.A1073C:p.D358A
chr1	154516477	G	A	1\1	1\1	2471.77	2442.77	nonsynonymous SNV	TDRD10:NM_001098475:exon9:c.G542A:p.R181Q,TDRD10:NM_182499:exon9:c.G542A:p.R181Q
chr1	154573967	T	C	1\1	1\1	1959.77	1328.77	nonsynonymous SNV	ADAR:NM_001025107:exon2:c.A266G:p.K89R,ADAR:NM_001111:exon2:c.A1151G:p.K384R,ADAR:NM_001193495:exon2:c.A266G:p.K89R,ADAR:NM_015840:exon2:c.A1151G:p.K384R,ADAR:NM_015841:exon2:c.A1151G:p.K384R
chr1	154574820	T	C	1\1	1\1	2267.77	1610.77	nonsynonymous SNV	ADAR:NM_001111:exon2:c.A298G:p.R100G,ADAR:NM_015840:exon2:c.A298G:p.R100G,ADAR:NM_015841:exon2:c.A298G:p.R100G
chr1	154794649	A	T	0\1	0\1	1059.77	647.77	nonsynonymous SNV	KCNN3:NM_001204087:exon2:c.T945A:p.F315L,KCNN3:NM_002249:exon2:c.T945A:p.F315L,KCNN3:NM_170782:exon2:c.T30A:p.F10L
chr1	154919080	C	T	0\1	0\1	568.77	451.77	nonsynonymous SNV	PBXIP1:NM_020524:exon10:c.G1070A:p.G357D
chr1	155019710	A	C	0\1	-	569.77	-	nonsynonymous SNV	DCST1:NM_001143687:exon13:c.A1459C:p.M487L,DCST1:NM_152494:exon14:c.A1534C:p.M512L
chr1	155026942	A	C	0\1	0\1	544.77	591.77	nonsynonymous SNV	ADAM15:NM_001261464:exon6:c.A602C:p.K201T,ADAM15:NM_001261465:exon6:c.A572C:p.K191T,ADAM15:NM_001261466:exon6:c.A524C:p.K175T,ADAM15:NM_003815:exon6:c.A572C:p.K191T,ADAM15:NM_207191:exon6:c.A572C:p.K191T,ADAM15:NM_207194:exon6:c.A572C:p.K191T,ADAM15:NM_207195:exon6:c.A572C:p.K191T,ADAM15:NM_207196:exon6:c.A572C:p.K191T,ADAM15:NM_207197:exon6:c.A572C:p.K191T
chr1	155033918	C	T	0\1	0\1	1409.77	1514.77	nonsynonymous SNV	ADAM15:NM_207194:exon20:c.C2305T:p.P769S,ADAM15:NM_207196:exon20:c.C2302T:p.P768S,ADAM15:NM_207197:exon20:c.C2305T:p.P769S
chr1	155106227	A	T	0\1	-	476.77	-	nonsynonymous SNV	EFNA1:NM_182685:exon3:c.A410T:p.D137V,EFNA1:NM_004428:exon4:c.A476T:p.D159V
chr1	1551927	T	C	1\1	1\1	610.77	712.77	nonsynonymous SNV	MIB2:NM_001170686:exon2:c.T214C:p.F72L,MIB2:NM_001170687:exon2:c.T214C:p.F72L,MIB2:NM_001170688:exon2:c.T214C:p.F72L,MIB2:NM_080875:exon2:c.T214C:p.F72L
chr1	155408635	T	C	1\1	1\1	1891.77	1614.77	nonsynonymous SNV	ASH1L:NM_018489:exon5:c.A5311G:p.T1771A
chr1	155837865	G	C	1\1	1\1	1239.77	1085.77	nonsynonymous SNV	SYT11:NM_152280:exon2:c.G144C:p.Q48H
chr1	155912486	T	C	1\1	1\1	566.77	640.77	nonsynonymous SNV	RXFP4:NM_181885:exon1:c.T986C:p.L329S
chr1	156011444	T	C	1\1	1\1	2384.77	2113.77	nonsynonymous SNV	UBQLN4:NM_020131:exon10:c.A1485G:p.I495M
chr1	15616139	G	A	1\1	1\1	501.77	519.77	nonsynonymous SNV	FHAD1:NM_052929:exon4:c.G545A:p.R182H
chr1	156202173	A	G	1\1	1\1	1294.77	1336.77	nonsynonymous SNV	PMF1:NM_001199653:exon2:c.A224G:p.Q75R,PMF1-BGLAP:NM_001199661:exon2:c.A224G:p.Q75R,PMF1-BGLAP:NM_001199662:exon2:c.A224G:p.Q75R,PMF1-BGLAP:NM_001199663:exon2:c.A224G:p.Q75R,PMF1:NM_007221:exon2:c.A224G:p.Q75R
chr1	156206121	G	A	0\1	0\1	883.77	848.77	nonsynonymous SNV	PMF1-BGLAP:NM_001199664:exon2:c.G204A:p.M68I,PMF1:NM_001199654:exon4:c.G417A:p.M139I,PMF1-BGLAP:NM_001199662:exon4:c.G411A:p.M137I,PMF1:NM_007221:exon4:c.G411A:p.M137I
chr1	156347131	G	A	0\1	0\1	523.77	507.77	nonsynonymous SNV	RHBG:NM_020407:exon2:c.G227A:p.G76D,RHBG:NM_001256395:exon3:c.G20A:p.G7D,RHBG:NM_001256396:exon3:c.G137A:p.G46D
chr1	156351699	G	A	1\1	1\1	2341.77	1626.77	nonsynonymous SNV	RHBG:NM_020407:exon6:c.G943A:p.G315R,RHBG:NM_001256395:exon7:c.G736A:p.G246R,RHBG:NM_001256396:exon7:c.G853A:p.G285R
chr1	156354367	A	G	1\1	1\1	2218.77	1920.77	nonsynonymous SNV	RHBG:NM_020407:exon10:c.A1283G:p.H428R,RHBG:NM_001256395:exon11:c.A1076G:p.H359R,RHBG:NM_001256396:exon11:c.A1193G:p.H398R
chr1	156518379	G	A	0\1	0\1	738.77	1158.77	nonsynonymous SNV	IQGAP3:NM_178229:exon17:c.C1987T:p.R663C
chr1	156526444	T	C	1\1	1\1	667.77	737.77	nonsynonymous SNV	IQGAP3:NM_178229:exon12:c.A1171G:p.R391G
chr1	156561651	G	C	-	1\1	-	528.77	nonsynonymous SNV	APOA1BP:NM_144772:exon1:c.G55C:p.V19L
chr1	156622252	G	A	1\1	1\1	484.77	587.77	nonsynonymous SNV	BCAN:NM_021948:exon8:c.G1510A:p.E504K,BCAN:NM_198427:exon8:c.G1510A:p.E504K
chr1	156641537	C	T	1\1	1\1	2548.77	2359.77	nonsynonymous SNV	NES:NM_006617:exon4:c.G2443A:p.V815I
chr1	156641852	C	A	0\1	0\1	849.77	918.77	nonsynonymous SNV	NES:NM_006617:exon4:c.G2128T:p.A710S
chr1	156705593	G	C	1\1	1\1	808.77	966.77	nonsynonymous SNV	RRNAD1:NM_001142560:exon6:c.G713C:p.R238P,RRNAD1:NM_015997:exon7:c.G1198C:p.V400L
chr1	156784982	T	C	0\1	0\1	769.77	984.77	nonsynonymous SNV	SH2D2A:NM_001161443:exon2:c.A71G:p.N24S,SH2D2A:NM_001161441:exon3:c.A155G:p.N52S,SH2D2A:NM_001161442:exon3:c.A101G:p.N34S,SH2D2A:NM_001161444:exon3:c.A155G:p.N52S,SH2D2A:NM_003975:exon3:c.A155G:p.N52S
chr1	156877457	T	C	1\1	1\1	1072.77	1247.77	nonsynonymous SNV	PEAR1:NM_001080471:exon7:c.T700C:p.S234P
chr1	156883215	C	A	0\1	0\1	1436.77	1221.77	nonsynonymous SNV	PEAR1:NM_001080471:exon20:c.C2544A:p.N848K
chr1	156883546	A	G	0\1	0\1	505.77	724.77	nonsynonymous SNV	PEAR1:NM_001080471:exon21:c.A2707G:p.N903D
chr1	157508882	C	T	1\1	-	734.77	-	nonsynonymous SNV	FCRL5:NM_001195388:exon7:c.G1396A:p.V466I,FCRL5:NM_031281:exon7:c.G1396A:p.V466I
chr1	157509025	C	T	1\1	1\1	1393.77	741.77	nonsynonymous SNV	FCRL5:NM_001195388:exon7:c.G1253A:p.G418D,FCRL5:NM_031281:exon7:c.G1253A:p.G418D
chr1	157514097	A	G	1\1	1\1	698.77	458.77	nonsynonymous SNV	FCRL5:NM_001195388:exon5:c.T799C:p.Y267H,FCRL5:NM_031281:exon5:c.T799C:p.Y267H
chr1	157559122	C	T	0\1	0\1	336.77	330.77	nonsynonymous SNV	FCRL4:NM_031282:exon3:c.G179A:p.R60Q
chr1	157668390	T	C	0\1	0\1	566.77	764.77	nonsynonymous SNV	FCRL3:NM_052939:exon4:c.A82G:p.N28D
chr1	15812432	A	G	1\1	1\1	1039.77	795.77	nonsynonymous SNV	CELA2B:NM_015849:exon6:c.A530G:p.Q177R
chr1	15832543	T	C	1\1	1\1	1108.77	436.77	nonsynonymous SNV	CASP9:NM_001229:exon5:c.A662G:p.Q221R,CASP9:NM_032996:exon5:c.A413G:p.Q138R
chr1	158368392	C	T	0\1	0\1	536.77	507.77	nonsynonymous SNV	OR10T2:NM_001004475:exon1:c.G865A:p.V289I
chr1	158450238	G	A	0\1	0\1	494.77	345.77	nonsynonymous SNV	OR10R2:NM_001004472:exon1:c.G571A:p.A191T
chr1	158450314	A	G	1\1	1\1	3279.77	2088.77	nonsynonymous SNV	OR10R2:NM_001004472:exon1:c.A647G:p.E216G
chr1	158450382	C	T	1\1	1\1	2749.77	2093.77	nonsynonymous SNV	OR10R2:NM_001004472:exon1:c.C715T:p.L239F
chr1	15850613	G	A	1\1	-	527.77	-	nonsynonymous SNV	CASP9:NM_001229:exon1:c.C83T:p.A28V
chr1	158517142	C	T	0\1	0\1	967.77	732.77	nonsynonymous SNV	OR6Y1:NM_001005189:exon1:c.G754A:p.V252I
chr1	158549511	A	G	1\1	1\1	2146.77	1295.77	nonsynonymous SNV	OR10X1:NM_001004477:exon1:c.T179C:p.I60T
chr1	158577109	A	C	0\1	0\1	666.77	1320.77	nonsynonymous SNV	OR10Z1:NM_001004478:exon1:c.A881C:p.N294T
chr1	158612236	A	G	1\1	1\1	1141.77	831.77	nonsynonymous SNV	SPTA1:NM_003126:exon33:c.T4702C:p.C1568R
chr1	158619728	A	C	1\1	1\1	1651.77	1582.77	nonsynonymous SNV	SPTA1:NM_003126:exon25:c.T3487G:p.S1163A
chr1	158687896	C	T	0\1	0\1	686.77	675.77	nonsynonymous SNV	OR6K3:NM_001005327:exon1:c.G10A:p.G4R
chr1	158735595	C	T	1\1	1\1	1153.77	884.77	nonsynonymous SNV	OR6N1:NM_001005185:exon1:c.G878A:p.R293H
chr1	158735691	T	C	1\1	1\1	2074.77	1843.77	nonsynonymous SNV	OR6N1:NM_001005185:exon1:c.A782G:p.Q261R
chr1	158735740	A	G	1\1	1\1	2216.77	1767.77	nonsynonymous SNV	OR6N1:NM_001005185:exon1:c.T733C:p.F245L
chr1	158735892	A	G	1\1	1\1	3775.77	2949.77	nonsynonymous SNV	OR6N1:NM_001005185:exon1:c.T581C:p.I194T
chr1	158908886	C	T	0\1	0\1	534.77	410.77	nonsynonymous SNV	PYHIN1:NM_152501:exon4:c.C428T:p.S143F,PYHIN1:NM_198928:exon4:c.C401T:p.S134F,PYHIN1:NM_198929:exon4:c.C428T:p.S143F,PYHIN1:NM_198930:exon4:c.C401T:p.S134F
chr1	158943483	G	A	0\1	0\1	505.77	386.77	nonsynonymous SNV	PYHIN1:NM_152501:exon8:c.G1406A:p.R469K,PYHIN1:NM_198928:exon8:c.G1379A:p.R460K
chr1	158986477	G	C	0\1	0\1	906.77	839.77	nonsynonymous SNV	IFI16:NM_005531:exon4:c.G536C:p.S179T
chr1	159002377	C	A	0\1	0\1	924.77	766.77	nonsynonymous SNV	IFI16:NM_001206567:exon6:c.C1057A:p.R353S,IFI16:NM_005531:exon7:c.C1225A:p.R409S
chr1	159002389	T	A	0\1	0\1	1040.77	736.77	nonsynonymous SNV	IFI16:NM_001206567:exon6:c.T1069A:p.Y357N,IFI16:NM_005531:exon7:c.T1237A:p.Y413N
chr1	159409734	G	T	1\1	1\1	2634.77	1526.77	nonsynonymous SNV	OR10J1:NM_012351:exon1:c.G186T:p.M62I
chr1	159409857	A	G	1\1	1\1	3190.85	1699.77	nonsynonymous SNV	OR10J1:NM_012351:exon1:c.A309G:p.I103M
chr1	159824967	G	C	-	1\1	-	493.77	nonsynonymous SNV	C1orf204:NM_001134233:exon1:c.C61G:p.Q21E
chr1	159923111	T	G	0\1	0\1	1358.77	1219.77	nonsynonymous SNV	SLAMF9:NM_001146172:exon2:c.A379C:p.I127L,SLAMF9:NM_033438:exon2:c.A379C:p.I127L
chr1	160654758	C	G	1\1	1\1	1178.77	827.77	nonsynonymous SNV	CD48:NM_001256030:exon2:c.G304C:p.E102Q,CD48:NM_001778:exon2:c.G304C:p.E102Q
chr1	160851826	A	T	0\1	0\1	1213.77	1330.77	nonsynonymous SNV	ITLN1:NM_017625:exon4:c.T326A:p.V109D
chr1	160920966	C	T	0\1	0\1	969.77	1204.77	nonsynonymous SNV	ITLN2:NM_080878:exon4:c.G308A:p.R103H
chr1	16096934	C	T	1\1	1\1	455.77	442.77	nonsynonymous SNV	FBLIM1:NM_001024216:exon2:c.C281T:p.S94F,FBLIM1:NM_001024215:exon5:c.C572T:p.S191F,FBLIM1:NM_017556:exon6:c.C572T:p.S191F
chr1	161019040	G	C	0\1	-	510.77	-	nonsynonymous SNV	ARHGAP30:NM_001025598:exon12:c.C1771G:p.L591V,ARHGAP30:NM_181720:exon12:c.C1771G:p.L591V
chr1	161088583	T	G	0\1	0\1	391.77	420.77	nonsynonymous SNV	NIT1:NM_001185092:exon2:c.T10G:p.F4V,NIT1:NM_005600:exon2:c.T10G:p.F4V
chr1	161139738	G	A	0\1	0\1	471.77	450.77	nonsynonymous SNV	PPOX:NM_000309:exon9:c.G911A:p.R304H,PPOX:NM_001122764:exon9:c.G911A:p.R304H
chr1	161163037	T	C	0\1	0\1	566.77	773.77	nonsynonymous SNV	ADAMTS4:NM_005099:exon7:c.A1877G:p.Q626R
chr1	16133987	T	C	1\1	1\1	3698.77	3353.77	nonsynonymous SNV	UQCRHL:NM_001089591:exon1:c.A158G:p.Y53C
chr1	16134072	C	T	1\1	1\1	3985.77	3514.77	nonsynonymous SNV	UQCRHL:NM_001089591:exon1:c.G73A:p.E25K
chr1	161479745	A	G	0\1	0\1	573.77	742.77	nonsynonymous SNV	FCGR2A:NM_001136219:exon4:c.A500G:p.H167R,FCGR2A:NM_021642:exon4:c.A497G:p.H166R
chr1	161518214	T	C	0\1	-	524.77	-	nonsynonymous SNV	FCGR3A:NM_000569:exon3:c.A424G:p.I142V,FCGR3A:NM_001127592:exon3:c.A421G:p.I141V,FCGR3A:NM_001127593:exon4:c.A316G:p.I106V,FCGR3A:NM_001127595:exon4:c.A316G:p.I106V,FCGR3A:NM_001127596:exon4:c.A313G:p.I105V
chr1	161518336	C	T	0\1	0\1	972.77	598.77	nonsynonymous SNV	FCGR3A:NM_000569:exon3:c.G302A:p.S101N,FCGR3A:NM_001127592:exon3:c.G299A:p.S100N,FCGR3A:NM_001127593:exon4:c.G194A:p.S65N,FCGR3A:NM_001127595:exon4:c.G194A:p.S65N,FCGR3A:NM_001127596:exon4:c.G191A:p.S64N
chr1	161683136	G	A	0\1	0\1	450.77	433.77	nonsynonymous SNV	FCRLA:NM_001184871:exon2:c.G392A:p.R131Q,FCRLA:NM_001184872:exon3:c.G677A:p.R226Q,FCRLA:NM_001184873:exon3:c.G545A:p.R182Q,FCRLA:NM_001184867:exon4:c.G830A:p.R277Q,FCRLA:NM_001184870:exon4:c.G695A:p.R232Q,FCRLA:NM_032738:exon5:c.G1097A:p.R366Q,FCRLA:NM_001184866:exon6:c.G1115A:p.R372Q
chr1	161967681	A	G	0\1	0\1	679.77	425.77	nonsynonymous SNV	OLFML2B:NM_015441:exon6:c.T1408C:p.W470R
chr1	161969986	G	A	0\1	-	321.77	-	nonsynonymous SNV	OLFML2B:NM_015441:exon5:c.C866T:p.P289L
chr1	162345091	G	A	1\1	1\1	1637.77	1813.77	nonsynonymous SNV	C1orf111:NM_182581:exon2:c.C206T:p.A69V
chr1	16259813	A	G	1\1	1\1	739.77	506.77	nonsynonymous SNV	SPEN:NM_015001:exon11:c.A7078G:p.N2360D
chr1	16269060	C	T	1\1	1\1	1846.77	1377.77	nonsynonymous SNV	ZBTB17:NM_001242884:exon13:c.G1756A:p.E586K,ZBTB17:NM_003443:exon14:c.G2002A:p.E668K
chr1	16351275	A	G	1\1	1\1	891.77	722.77	nonsynonymous SNV	CLCNKA:NM_001042704:exon4:c.A247G:p.R83G,CLCNKA:NM_004070:exon4:c.A247G:p.R83G
chr1	16354590	A	T	1\1	1\1	1741.77	1168.77	nonsynonymous SNV	CLCNKA:NM_001257139:exon9:c.A815T:p.Y272F,CLCNKA:NM_001042704:exon10:c.A944T:p.Y315F,CLCNKA:NM_004070:exon10:c.A944T:p.Y315F
chr1	16360137	C	T	1\1	1\1	702.77	630.77	nonsynonymous SNV	CLCNKA:NM_001257139:exon19:c.C1919T:p.P640L,CLCNKA:NM_001042704:exon20:c.C2045T:p.P682L,CLCNKA:NM_004070:exon20:c.C2048T:p.P683L
chr1	16376191	C	T	1\1	1\1	802.77	689.77	nonsynonymous SNV	CLCNKB:NM_001165945:exon2:c.C353T:p.A118V,CLCNKB:NM_000085:exon9:c.C860T:p.A287V
chr1	16380196	T	C	1\1	1\1	860.77	1079.77	nonsynonymous SNV	CLCNKB:NM_001165945:exon9:c.T1178C:p.M393T,CLCNKB:NM_000085:exon16:c.T1685C:p.M562T
chr1	16380243	A	G	1\1	1\1	859.77	831.77	nonsynonymous SNV	CLCNKB:NM_001165945:exon9:c.A1225G:p.K409E,CLCNKB:NM_000085:exon16:c.A1732G:p.K578E
chr1	16385131	C	A	0\1	0\1	1167.77	1357.77	nonsynonymous SNV	FAM131C:NM_182623:exon7:c.G644T:p.S215I
chr1	16386447	G	C	1\1	1\1	802.77	1047.77	nonsynonymous SNV	FAM131C:NM_182623:exon5:c.C368G:p.P123R
chr1	165532948	C	T	0\1	0\1	703.77	839.77	nonsynonymous SNV	LRRC52:NM_001005214:exon2:c.C829T:p.R277C
chr1	16577908	G	C	1\1	1\1	1118.77	930.77	nonsynonymous SNV	FBXO42:NM_018994:exon10:c.C1411G:p.P471A
chr1	1666175	C	T	-	0\1	-	378.77	nonsynonymous SNV	SLC35E2:NM_182838:exon5:c.G686A:p.R229H,SLC35E2:NM_001199787:exon6:c.G686A:p.R229H
chr1	166905927	C	T	1\1	-	765.77	-	nonsynonymous SNV	ILDR2:NM_199351:exon5:c.G604A:p.V202I
chr1	167095163	G	C	0\1	-	415.77	-	nonsynonymous SNV	DUSP27:NM_001080426:exon5:c.G795C:p.E265D
chr1	167095765	G	A	0\1	0\1	628.77	698.77	nonsynonymous SNV	DUSP27:NM_001080426:exon5:c.G1397A:p.R466H
chr1	167095881	G	A	0\1	0\1	790.77	936.77	nonsynonymous SNV	DUSP27:NM_001080426:exon5:c.G1513A:p.A505T
chr1	167097739	C	A	0\1	0\1	584.77	481.77	nonsynonymous SNV	DUSP27:NM_001080426:exon5:c.C3371A:p.T1124N
chr1	16736132	T	C	1\1	1\1	1409.77	1075.77	nonsynonymous SNV	SPATA21:NM_198546:exon6:c.A551G:p.Q184R
chr1	167792356	G	A	0\1	0\1	1191.77	1326.77	nonsynonymous SNV	ADCY10:NM_001167749:exon26:c.C3599T:p.P1200L,ADCY10:NM_018417:exon29:c.C4058T:p.P1353L
chr1	167825485	T	C	1\1	1\1	2070.77	2214.77	nonsynonymous SNV	ADCY10:NM_001167749:exon14:c.A1630G:p.I544V,ADCY10:NM_018417:exon17:c.A2089G:p.I697V
chr1	167973198	A	G	0\1	0\1	881.77	555.77	nonsynonymous SNV	DCAF6:NM_001198957:exon8:c.A995G:p.N332S,DCAF6:NM_001017977:exon9:c.A1088G:p.N363S,DCAF6:NM_001198956:exon9:c.A1088G:p.N363S,DCAF6:NM_018442:exon9:c.A1088G:p.N363S
chr1	168013850	T	C	-	0\1	-	437.77	nonsynonymous SNV	DCAF6:NM_001017977:exon13:c.T1640C:p.V547A,DCAF6:NM_001198957:exon14:c.T1778C:p.V593A,DCAF6:NM_018442:exon14:c.T1700C:p.V567A,DCAF6:NM_001198956:exon15:c.T1871C:p.V624A
chr1	1686040	G	T	1\1	1\1	1182.77	592.77	nonsynonymous SNV	NADK:NM_001198995:exon6:c.C690A:p.N230K,NADK:NM_001198993:exon8:c.C786A:p.N262K,NADK:NM_023018:exon8:c.C786A:p.N262K,NADK:NM_001198994:exon10:c.C1221A:p.N407K
chr1	169390957	A	T	0\1	0\1	1116.77	635.77	nonsynonymous SNV	C1orf114:NM_021179:exon3:c.T712A:p.F238I
chr1	169391154	A	G	1\1	1\1	729.77	616.77	nonsynonymous SNV	C1orf114:NM_021179:exon3:c.T515C:p.F172S
chr1	169498975	T	C	0\1	-	374.77	-	nonsynonymous SNV	F5:NM_000130:exon16:c.A5290G:p.M1764V
chr1	169511555	T	C	0\1	0\1	454.77	456.77	nonsynonymous SNV	F5:NM_000130:exon13:c.A2773G:p.K925E
chr1	169511734	T	C	0\1	-	368.77	-	nonsynonymous SNV	F5:NM_000130:exon13:c.A2594G:p.H865R
chr1	169519049	T	C	1\1	1\1	604.77	968.77	nonsynonymous SNV	F5:NM_000130:exon10:c.A1601G:p.Q534R
chr1	169563951	T	G	0\1	0\1	484.77	388.77	nonsynonymous SNV	SELP:NM_003005:exon13:c.A2266C:p.T756P
chr1	169566313	C	T	0\1	-	388.77	-	nonsynonymous SNV	SELP:NM_003005:exon11:c.G1807A:p.D603N
chr1	171509327	G	A	0\1	0\1	629.77	475.77	nonsynonymous SNV	PRRC2C:NM_015172:exon16:c.G2716A:p.A906T
chr1	171514731	C	G	0\1	-	538.77	-	nonsynonymous SNV	PRRC2C:NM_015172:exon17:c.C4871G:p.S1624C
chr1	171753039	A	G	0\1	0\1	1424.77	1534.77	nonsynonymous SNV	METTL13:NM_001007239:exon2:c.A313G:p.M105V,METTL13:NM_014955:exon2:c.A55G:p.M19V,METTL13:NM_015935:exon2:c.A313G:p.M105V
chr1	172410967	G	A	1\1	1\1	2462.77	2336.77	nonsynonymous SNV	PIGC:NM_002642:exon2:c.C796T:p.P266S,PIGC:NM_153747:exon2:c.C796T:p.P266S
chr1	172437592	G	A	1\1	1\1	2227.77	1492.77	nonsynonymous SNV	C1orf105:NM_139240:exon7:c.G410A:p.S137N
chr1	17312592	G	A	1\1	1\1	680.77	617.77	nonsynonymous SNV	ATP13A2:NM_001141974:exon27:c.C3365T:p.P1122L
chr1	17312743	C	T	1\1	1\1	1650.77	1610.77	nonsynonymous SNV	ATP13A2:NM_001141974:exon27:c.G3214A:p.A1072T
chr1	175046789	A	G	0\1	0\1	688.77	754.77	nonsynonymous SNV	TNN:NM_022093:exon2:c.A235G:p.R79G
chr1	175092674	C	T	-	0\1	-	361.77	nonsynonymous SNV	TNN:NM_022093:exon12:c.C2789T:p.P930L
chr1	175105996	C	T	-	0\1	-	376.77	nonsynonymous SNV	TNN:NM_022093:exon17:c.C3467T:p.A1156V
chr1	175130119	T	C	0\1	0\1	560.77	764.77	nonsynonymous SNV	KIAA0040:NM_001162895:exon3:c.A31G:p.I11V,KIAA0040:NM_001162894:exon4:c.A31G:p.I11V,KIAA0040:NM_014656:exon4:c.A31G:p.I11V,KIAA0040:NM_001162893:exon5:c.A31G:p.I11V
chr1	175348723	C	T	1\1	1\1	655.77	488.77	nonsynonymous SNV	TNR:NM_003285:exon9:c.G1928A:p.R643K
chr1	175375802	T	C	1\1	1\1	1613.77	1349.77	nonsynonymous SNV	TNR:NM_003285:exon3:c.A49G:p.I17V
chr1	17586134	A	G	1\1	1\1	1097.77	506.77	nonsynonymous SNV	PADI3:NM_016233:exon2:c.A154G:p.I52V
chr1	17657534	G	A	1\1	1\1	1123.77	840.77	nonsynonymous SNV	PADI4:NM_012387:exon2:c.G163A:p.G55S
chr1	17657616	T	C	1\1	1\1	1173.77	710.77	nonsynonymous SNV	PADI4:NM_012387:exon2:c.T245C:p.V82A
chr1	17660499	G	C	1\1	1\1	910.77	1260.77	nonsynonymous SNV	PADI4:NM_012387:exon3:c.G335C:p.G112A
chr1	176863836	G	C	1\1	1\1	1407.77	1760.77	nonsynonymous SNV	ASTN1:NM_004319:exon17:c.C2802G:p.H934Q,ASTN1:NM_207108:exon17:c.C2802G:p.H934Q
chr1	176863867	T	C	1\1	1\1	1309.77	1732.77	nonsynonymous SNV	ASTN1:NM_004319:exon17:c.A2771G:p.H924R,ASTN1:NM_207108:exon17:c.A2771G:p.H924R
chr1	177902753	G	C	0\1	0\1	541.77	521.77	nonsynonymous SNV	SEC16B:NM_033127:exon21:c.C2590G:p.P864A
chr1	177929987	T	C	1\1	1\1	1707.77	1369.77	nonsynonymous SNV	SEC16B:NM_033127:exon7:c.A875G:p.H292R
chr1	179460806	C	T	0\1	0\1	858.77	532.77	nonsynonymous SNV	AXDND1:NM_144696:exon19:c.C2225T:p.A742V
chr1	179600001	A	G	0\1	0\1	793.77	417.77	nonsynonymous SNV	TDRD5:NM_001199085:exon7:c.A1072G:p.K358E,TDRD5:NM_001199089:exon7:c.A1072G:p.K358E,TDRD5:NM_001199091:exon7:c.A1072G:p.K358E,TDRD5:NM_173533:exon7:c.A1072G:p.K358E
chr1	17965083	C	G	-	0\1	-	478.77	nonsynonymous SNV	ARHGEF10L:NM_001011722:exon18:c.C1953G:p.D651E,ARHGEF10L:NM_018125:exon20:c.C2070G:p.D690E
chr1	179852074	T	C	0\1	0\1	1040.77	447.77	nonsynonymous SNV	TOR1AIP1:NM_001267578:exon1:c.T437C:p.M146T,TOR1AIP1:NM_015602:exon1:c.T437C:p.M146T
chr1	17991052	T	C	1\1	1\1	687.77	843.77	nonsynonymous SNV	ARHGEF10L:NM_001011722:exon24:c.T2854C:p.W952R,ARHGEF10L:NM_018125:exon26:c.T2971C:p.W991R
chr1	179989742	G	C	0\1	0\1	2340.77	1770.77	nonsynonymous SNV	CEP350:NM_014810:exon12:c.G2833C:p.E945Q
chr1	18023690	A	G	1\1	-	580.77	-	nonsynonymous SNV	ARHGEF10L:NM_001011722:exon27:c.A3538G:p.I1180V,ARHGEF10L:NM_018125:exon29:c.A3655G:p.I1219V
chr1	180243524	A	G	0\1	0\1	809.77	903.77	nonsynonymous SNV	LHX4:NM_033343:exon6:c.A983G:p.N328S
chr1	180885430	T	C	1\1	1\1	850.77	853.77	nonsynonymous SNV	KIAA1614:NM_020950:exon2:c.T191C:p.L64P
chr1	180905263	C	T	0\1	-	331.77	-	nonsynonymous SNV	KIAA1614:NM_020950:exon5:c.C2218T:p.R740W
chr1	180913597	A	G	1\1	1\1	2277.77	1694.77	nonsynonymous SNV	KIAA1614:NM_020950:exon8:c.A3232G:p.N1078D
chr1	18149510	G	T	1\1	1\1	957.77	784.77	nonsynonymous SNV	ACTL8:NM_030812:exon2:c.G7T:p.A3S
chr1	181759657	G	A	0\1	0\1	1192.77	725.77	nonsynonymous SNV	CACNA1E:NM_001205294:exon43:c.G5806A:p.A1936T,CACNA1E:NM_000721:exon44:c.G5863A:p.A1955T,CACNA1E:NM_001205293:exon44:c.G5863A:p.A1955T
chr1	182369233	A	G	1\1	1\1	648.77	513.77	nonsynonymous SNV	TEDDM1:NM_172000:exon1:c.T388C:p.Y130H
chr1	183515428	G	A	0\1	0\1	1466.77	666.77	nonsynonymous SNV	SMG7:NM_001174061:exon16:c.G2572A:p.V858I,SMG7:NM_173156:exon17:c.G2698A:p.V900I,SMG7:NM_201568:exon17:c.G2560A:p.V854I,SMG7:NM_201569:exon17:c.G2560A:p.V854I
chr1	183542387	T	C	0\1	0\1	1001.77	935.77	nonsynonymous SNV	NCF2:NM_001190794:exon4:c.A407G:p.K136R,NCF2:NM_000433:exon5:c.A542G:p.K181R,NCF2:NM_001127651:exon6:c.A542G:p.K181R
chr1	184663537	A	C	1\1	1\1	819.77	821.77	nonsynonymous SNV	EDEM3:NM_025191:exon20:c.T2459G:p.I820S
chr1	186026474	T	C	0\1	0\1	549.77	632.77	nonsynonymous SNV	HMCN1:NM_031935:exon46:c.T7253C:p.I2418T
chr1	186055432	A	C	0\1	0\1	888.77	868.77	nonsynonymous SNV	HMCN1:NM_031935:exon58:c.A8939C:p.N2980T
chr1	186276913	C	A	0\1	0\1	122.77	209.77	nonsynonymous SNV	PRG4:NM_001127710:exon4:c.C1660A:p.P554T,PRG4:NM_001127709:exon5:c.C1783A:p.P595T,PRG4:NM_001127708:exon6:c.C1939A:p.P647T,PRG4:NM_005807:exon7:c.C2062A:p.P688T
chr1	186277088	G	C	1\1	1\1	3104.77	1732.77	nonsynonymous SNV	PRG4:NM_001127710:exon4:c.G1835C:p.C612S,PRG4:NM_001127709:exon5:c.G1958C:p.C653S,PRG4:NM_001127708:exon6:c.G2114C:p.C705S,PRG4:NM_005807:exon7:c.G2237C:p.C746S
chr1	186946912	G	A	1\1	1\1	1082.77	1198.77	nonsynonymous SNV	PLA2G4A:NM_024420:exon16:c.G1952A:p.R651K
chr1	18807897	C	G	1\1	-	461.77	-	nonsynonymous SNV	KLHDC7A:NM_152375:exon1:c.C422G:p.P141R
chr1	18808292	C	A	1\1	1\1	1144.77	1265.77	nonsynonymous SNV	KLHDC7A:NM_152375:exon1:c.C817A:p.H273N
chr1	18808526	A	C	1\1	-	805.77	-	nonsynonymous SNV	KLHDC7A:NM_152375:exon1:c.A1051C:p.T351P
chr1	1900232	T	C	1\1	1\1	1669.77	1250.77	nonsynonymous SNV	KIAA1751:NM_001080484:exon11:c.A1087G:p.I363V
chr1	19181015	G	C	1\1	1\1	1024.77	953.77	nonsynonymous SNV	TAS1R2:NM_152232:exon3:c.C949G:p.R317G
chr1	19186129	G	C	1\1	1\1	957.77	1166.77	nonsynonymous SNV	TAS1R2:NM_152232:exon1:c.C26G:p.S9C
chr1	193074651	T	A	1\1	1\1	1342.77	653.77	nonsynonymous SNV	GLRX2:NM_016066:exon1:c.A118T:p.R40W
chr1	196659237	C	T	1\1	1\1	980.77	973.77	nonsynonymous SNV	CFH:NM_000186:exon9:c.C1204T:p.H402Y,CFH:NM_001014975:exon9:c.C1204T:p.H402Y
chr1	197031021	C	T	1\1	1\1	874.77	464.77	nonsynonymous SNV	F13B:NM_001994:exon3:c.G344A:p.R115H
chr1	197070442	G	T	1\1	1\1	2423.77	1967.77	nonsynonymous SNV	ASPM:NM_018136:exon18:c.C7939A:p.L2647I
chr1	197070697	T	C	1\1	1\1	1479.77	1203.77	nonsynonymous SNV	ASPM:NM_018136:exon18:c.A7684G:p.S2562G
chr1	197070901	A	G	1\1	1\1	1621.77	1296.77	nonsynonymous SNV	ASPM:NM_018136:exon18:c.T7480C:p.Y2494H
chr1	200182834	A	G	1\1	1\1	3570.77	2815.77	nonsynonymous SNV	FAM58BP:NM_001105517:exon1:c.A143G:p.Q48R
chr1	200183398	C	A	1\1	1\1	1753.77	1128.77	nonsynonymous SNV	FAM58BP:NM_001105517:exon1:c.C707A:p.T236N
chr1	200522566	G	C	0\1	0\1	1253.77	869.77	nonsynonymous SNV	KIF14:NM_014875:exon30:c.C4897G:p.P1633A
chr1	200880978	C	T	1\1	1\1	661.77	649.77	nonsynonymous SNV	C1orf106:NM_001142569:exon9:c.C1357T:p.R453C,C1orf106:NM_018265:exon9:c.C1654T:p.R552C
chr1	201166383	G	A	0\1	0\1	1082.77	828.77	nonsynonymous SNV	IGFN1:NM_001164586:exon5:c.G305A:p.R102H
chr1	201175227	C	A	1\1	1\1	2044.77	1678.77	nonsynonymous SNV	IGFN1:NM_001164586:exon12:c.C1206A:p.D402E
chr1	201175715	G	T	1\1	1\1	2036.77	1620.77	nonsynonymous SNV	IGFN1:NM_001164586:exon12:c.G1694T:p.R565L
chr1	201176018	A	G	1\1	1\1	2840.77	1930.77	nonsynonymous SNV	IGFN1:NM_001164586:exon12:c.A1997G:p.D666G
chr1	201176108	G	A	0\1	0\1	1607.77	1633.77	nonsynonymous SNV	IGFN1:NM_001164586:exon12:c.G2087A:p.G696D
chr1	201176968	A	G	0\1	0\1	887.77	649.77	nonsynonymous SNV	IGFN1:NM_001164586:exon12:c.A2947G:p.M983V
chr1	201177278	C	T	0\1	0\1	1741.77	1249.77	nonsynonymous SNV	IGFN1:NM_001164586:exon12:c.C3257T:p.A1086V
chr1	201177538	G	T	0\1	0\1	2067.77	2403.77	nonsynonymous SNV	IGFN1:NM_001164586:exon12:c.G3517T:p.A1173S
chr1	201178547	G	A	0\1	0\1	1995.77	1717.77	nonsynonymous SNV	IGFN1:NM_001164586:exon12:c.G4526A:p.S1509N
chr1	201178667	C	G	0\1	-	113.77	-	nonsynonymous SNV	IGFN1:NM_001164586:exon12:c.C4646G:p.T1549R
chr1	201178741	A	G	0\1	-	58.77	-	nonsynonymous SNV	IGFN1:NM_001164586:exon12:c.A4720G:p.K1574E
chr1	201178768	A	G	0\1	-	202.77	-	nonsynonymous SNV	IGFN1:NM_001164586:exon12:c.A4747G:p.S1583G
chr1	201178819	G	A	0\1	0\1	1251.77	1234.77	nonsynonymous SNV	IGFN1:NM_001164586:exon12:c.G4798A:p.A1600T
chr1	201178904	A	G	0\1	0\1	838.77	815.77	nonsynonymous SNV	IGFN1:NM_001164586:exon12:c.A4883G:p.E1628G
chr1	201178965	A	G	0\1	0\1	935.77	595.77	nonsynonymous SNV	IGFN1:NM_001164586:exon12:c.A4944G:p.I1648M
chr1	201179896	A	G	0\1	0\1	432.77	282.77	nonsynonymous SNV	IGFN1:NM_001164586:exon12:c.A5875G:p.K1959E
chr1	201179954	A	C	0\1	0\1	244.77	144.77	nonsynonymous SNV	IGFN1:NM_001164586:exon12:c.A5933C:p.E1978A
chr1	201180100	C	G	0\1	0\1	264.77	345.77	nonsynonymous SNV	IGFN1:NM_001164586:exon12:c.C6079G:p.R2027G
chr1	201180172	G	A	-	0\1	-	77.77	nonsynonymous SNV	IGFN1:NM_001164586:exon12:c.G6151A:p.G2051S
chr1	201180317	A	G	-	0\1	-	97.77	nonsynonymous SNV	IGFN1:NM_001164586:exon12:c.A6296G:p.E2099G
chr1	201181217	A	G	0\1	0\1	698.77	687.77	nonsynonymous SNV	IGFN1:NM_001164586:exon12:c.A7196G:p.D2399G
chr1	201181223	A	G	1\1	1\1	1265.77	1064.77	nonsynonymous SNV	IGFN1:NM_001164586:exon12:c.A7202G:p.N2401S
chr1	201195119	C	T	0\1	0\1	877.77	1431.77	nonsynonymous SNV	IGFN1:NM_001164586:exon22:c.C10654T:p.H3552Y
chr1	201288955	G	A	0\1	0\1	517.77	569.77	nonsynonymous SNV	PKP1:NM_000299:exon7:c.G1244A:p.G415D
chr1	201869257	G	A	0\1	0\1	1018.77	1029.77	nonsynonymous SNV	LMOD1:NM_012134:exon2:c.C884T:p.T295M
chr1	201973565	G	A	0\1	0\1	652.77	658.77	nonsynonymous SNV	RNPEP:NM_020216:exon10:c.G1735A:p.V579I
chr1	202092360	G	A	1\1	1\1	771.77	759.77	nonsynonymous SNV	GPR37L1:NM_004767:exon1:c.G269A:p.G90D
chr1	202183308	C	T	0\1	-	699.77	-	nonsynonymous SNV	LGR6:NM_001017404:exon1:c.C26T:p.S9L
chr1	202287206	T	C	1\1	1\1	2254.77	2685.77	nonsynonymous SNV	LGR6:NM_001017404:exon16:c.T1358C:p.V453A,LGR6:NM_001017403:exon18:c.T1775C:p.V592A,LGR6:NM_021636:exon18:c.T1619C:p.V540A
chr1	202287754	G	A	0\1	0\1	808.77	627.77	nonsynonymous SNV	LGR6:NM_001017404:exon16:c.G1906A:p.V636M,LGR6:NM_001017403:exon18:c.G2323A:p.V775M,LGR6:NM_021636:exon18:c.G2167A:p.V723M
chr1	20246876	C	T	1\1	1\1	566.77	627.77	nonsynonymous SNV	PLA2G2E:NM_014589:exon4:c.G353A:p.R118H
chr1	203028371	G	T	0\1	0\1	995.77	1289.77	nonsynonymous SNV	PPFIA4:NM_015053:exon7:c.G955T:p.A319S
chr1	203152801	T	C	0\1	0\1	869.77	1246.77	nonsynonymous SNV	CHI3L1:NM_001276:exon5:c.A433G:p.R145G
chr1	204199614	C	T	1\1	1\1	1625.77	1311.77	nonsynonymous SNV	PLEKHA6:NM_014935:exon18:c.G2510A:p.R837K
chr1	204237416	C	T	1\1	1\1	684.77	933.77	nonsynonymous SNV	PLEKHA6:NM_014935:exon4:c.G127A:p.V43I
chr1	204379617	T	C	1\1	1\1	1240.77	1398.77	nonsynonymous SNV	PPP1R15B:NM_032833:exon1:c.A923G:p.N308S
chr1	204589066	C	T	0\1	0\1	849.77	1003.77	nonsynonymous SNV	LRRN2:NM_201630:exon2:c.G55A:p.A19T,LRRN2:NM_006338:exon3:c.G55A:p.A19T
chr1	20490518	T	C	1\1	1\1	1058.77	685.77	nonsynonymous SNV	PLA2G2C:NM_001105572:exon3:c.A419G:p.Q140R
chr1	205130413	A	G	-	0\1	-	410.77	nonsynonymous SNV	DSTYK:NM_015375:exon7:c.T1921C:p.C641R,DSTYK:NM_199462:exon7:c.T1921C:p.C641R
chr1	205548956	G	A	0\1	0\1	869.77	969.77	nonsynonymous SNV	MFSD4:NM_181644:exon2:c.G308A:p.R103H
chr1	205554085	G	C	0\1	-	543.77	-	nonsynonymous SNV	MFSD4:NM_181644:exon5:c.G941C:p.G314A
chr1	205814485	G	A	0\1	-	554.77	-	nonsynonymous SNV	PM20D1:NM_152491:exon3:c.C457T:p.R153W
chr1	205814497	T	C	1\1	1\1	1110.77	608.77	nonsynonymous SNV	PM20D1:NM_152491:exon3:c.A445G:p.I149V
chr1	206775794	C	G	-	0\1	-	338.77	nonsynonymous SNV	EIF2D:NM_006893:exon7:c.G798C:p.E266D
chr1	207015957	T	C	1\1	1\1	2078.77	1947.77	nonsynonymous SNV	IL19:NM_153758:exon6:c.T638C:p.F213S,IL19:NM_013371:exon7:c.T524C:p.F175S
chr1	207074905	T	C	0\1	-	426.77	-	nonsynonymous SNV	IL24:NM_001185156:exon5:c.T373C:p.Y125H,IL24:NM_006850:exon5:c.T370C:p.Y124H
chr1	207195779	A	G	1\1	1\1	1282.77	1059.77	nonsynonymous SNV	C1orf116:NM_001083924:exon3:c.T592C:p.S198P,C1orf116:NM_023938:exon4:c.T1330C:p.S444P
chr1	207646462	G	A	0\1	-	610.77	-	nonsynonymous SNV	CR2:NM_001006658:exon10:c.G1916A:p.S639N,CR2:NM_001877:exon10:c.G1916A:p.S639N
chr1	207646923	G	A	0\1	0\1	368.77	404.77	nonsynonymous SNV	CR2:NM_001006658:exon11:c.G2012A:p.R671H
chr1	207782916	A	T	1\1	1\1	1864.77	1349.77	nonsynonymous SNV	CR1:NM_000573:exon29:c.A4828T:p.T1610S,CR1:NM_000651:exon37:c.A6178T:p.T2060S
chr1	207795320	A	G	1\1	1\1	1678.77	1083.77	nonsynonymous SNV	CR1:NM_000573:exon36:c.A5905G:p.T1969A,CR1:NM_000651:exon44:c.A7255G:p.T2419A
chr1	207851611	A	G	1\1	1\1	1342.77	804.77	nonsynonymous SNV	CR1L:NM_175710:exon3:c.A346G:p.R116G
chr1	207872595	A	G	1\1	1\1	3328.77	3523.77	nonsynonymous SNV	CR1L:NM_175710:exon8:c.A1204G:p.N402D
chr1	207881557	A	G	1\1	1\1	3319.77	2704.77	nonsynonymous SNV	CR1L:NM_175710:exon10:c.A1363G:p.I455V
chr1	208390162	T	C	0\1	0\1	953.77	543.77	nonsynonymous SNV	PLXNA2:NM_025179:exon2:c.A1106G:p.E369G
chr1	208390469	C	T	0\1	0\1	513.77	670.77	nonsynonymous SNV	PLXNA2:NM_025179:exon2:c.G799A:p.A267T
chr1	20915701	A	C	1\1	1\1	1143.77	719.77	nonsynonymous SNV	CDA:NM_001785:exon1:c.A79C:p.K27Q
chr1	209605637	AGCAGCAGCAGC	-	1\1	0\1	7911.73	5268.06	nonframeshift deletion	MIR205HG:NM_001104548:exon4:c.252_263del:p.84_88del
chr1	209796329	T	A	0\1	-	647.77	-	nonsynonymous SNV	LAMB3:NM_001017402:exon16:c.A2554T:p.M852L,LAMB3:NM_000228:exon17:c.A2554T:p.M852L,LAMB3:NM_001127641:exon17:c.A2554T:p.M852L
chr1	209796876	G	T	0\1	-	351.77	-	nonsynonymous SNV	LAMB3:NM_001017402:exon15:c.C2332A:p.P778T,LAMB3:NM_000228:exon16:c.C2332A:p.P778T,LAMB3:NM_001127641:exon16:c.C2332A:p.P778T
chr1	20987873	G	C	1\1	-	513.77	-	nonsynonymous SNV	DDOST:NM_005216:exon1:c.C22G:p.R8G
chr1	209950760	C	G	0\1	0\1	837.77	671.77	nonsynonymous SNV	TRAF3IP3:NM_025228:exon12:c.C1117G:p.Q373E
chr1	21024901	C	T	1\1	1\1	451.77	840.77	nonsynonymous SNV	KIF17:NM_001122819:exon6:c.G1204A:p.V402M,KIF17:NM_020816:exon6:c.G1204A:p.V402M
chr1	211654619	G	A	0\1	0\1	2173.77	1683.77	nonsynonymous SNV	RD3:NM_001164688:exon2:c.C139T:p.R47C,RD3:NM_183059:exon2:c.C139T:p.R47C
chr1	211840498	T	C	0\1	-	572.77	-	nonsynonymous SNV	NEK2:NM_001204182:exon7:c.A1061G:p.N354S,NEK2:NM_001204183:exon7:c.A1061G:p.N354S,NEK2:NM_002497:exon7:c.A1061G:p.N354S
chr1	212799870	A	G	1\1	1\1	1467.77	1455.77	nonsynonymous SNV	FAM71A:NM_153606:exon1:c.A1651G:p.N551D
chr1	212799949	C	T	1\1	1\1	1744.77	1346.77	nonsynonymous SNV	FAM71A:NM_153606:exon1:c.C1730T:p.T577M
chr1	213009469	A	G	0\1	0\1	489.77	492.77	nonsynonymous SNV	C1orf227:NM_001024601:exon2:c.T23C:p.I8T
chr1	214826196	G	A	1\1	1\1	674.77	519.77	nonsynonymous SNV	CENPF:NM_016343:exon16:c.G8186A:p.R2729Q
chr1	214830617	A	G	1\1	1\1	2160.77	1528.77	nonsynonymous SNV	CENPF:NM_016343:exon18:c.A8827G:p.R2943G
chr1	214837110	C	G	1\1	1\1	1347.77	605.77	nonsynonymous SNV	CENPF:NM_016343:exon20:c.C9318G:p.N3106K
chr1	215960167	T	G	0\1	0\1	473.77	446.77	nonsynonymous SNV	USH2A:NM_206933:exon52:c.A10232C:p.E3411A
chr1	216172380	A	G	1\1	1\1	592.77	553.77	nonsynonymous SNV	USH2A:NM_206933:exon34:c.T6506C:p.I2169T
chr1	216219781	A	G	0\1	0\1	557.77	524.77	nonsynonymous SNV	USH2A:NM_206933:exon32:c.T6317C:p.I2106T
chr1	216258213	A	G	0\1	0\1	534.77	512.78	nonsynonymous SNV	USH2A:NM_206933:exon25:c.T4994C:p.I1665T
chr1	216348764	C	T	0\1	-	301.77	-	nonsynonymous SNV	USH2A:NM_007123:exon21:c.G4457A:p.R1486K,USH2A:NM_206933:exon21:c.G4457A:p.R1486K
chr1	216538391	C	T	0\1	-	788.77	-	nonsynonymous SNV	USH2A:NM_007123:exon4:c.G688A:p.V230M,USH2A:NM_206933:exon4:c.G688A:p.V230M
chr1	216595306	C	T	1\1	1\1	723.77	722.77	nonsynonymous SNV	USH2A:NM_007123:exon2:c.G373A:p.A125T,USH2A:NM_206933:exon2:c.G373A:p.A125T
chr1	220091628	C	A	0\1	0\1	706.77	802.77	nonsynonymous SNV	SLC30A10:NM_018713:exon3:c.G927T:p.M309I
chr1	220197625	G	T	1\1	1\1	1198.77	1083.77	nonsynonymous SNV	EPRS:NM_004446:exon8:c.C924A:p.D308E
chr1	220970028	A	G	1\1	1\1	1055.77	892.77	nonsynonymous SNV	MARC1:NM_022746:exon3:c.A493G:p.T165A
chr1	22155353	G	A	1\1	1\1	582.78	881.77	nonsynonymous SNV	HSPG2:NM_005529:exon88:c.C12212T:p.A4071V
chr1	22191454	G	A	1\1	1\1	1157.77	1272.77	nonsynonymous SNV	HSPG2:NM_005529:exon36:c.C4508T:p.A1503V
chr1	22206649	T	C	1\1	1\1	1045.77	735.77	nonsynonymous SNV	HSPG2:NM_005529:exon17:c.A2294G:p.N765S
chr1	22207235	T	C	1\1	1\1	1395.77	881.77	nonsynonymous SNV	HSPG2:NM_005529:exon15:c.A1912G:p.M638V
chr1	222801661	A	T	0\1	0\1	1532.77	1124.77	nonsynonymous SNV	MIA3:NM_198551:exon4:c.A1099T:p.T367S
chr1	222802006	A	G	1\1	1\1	3324.77	2598.77	nonsynonymous SNV	MIA3:NM_198551:exon4:c.A1444G:p.K482E
chr1	222919895	T	G	1\1	1\1	1109.77	965.77	nonsynonymous SNV	FAM177B:NM_207468:exon3:c.T8G:p.I3S
chr1	222923351	A	G	1\1	1\1	1742.77	1120.77	nonsynonymous SNV	FAM177B:NM_207468:exon6:c.A428G:p.Q143R
chr1	22307538	C	T	1\1	1\1	1461.77	993.77	nonsynonymous SNV	CELA3B:NM_007352:exon4:c.C235T:p.R79W
chr1	223283910	A	G	1\1	1\1	1441.77	1202.77	nonsynonymous SNV	TLR5:NM_003268:exon6:c.T2464C:p.F822L
chr1	223284528	A	G	0\1	0\1	953.77	912.77	nonsynonymous SNV	TLR5:NM_003268:exon6:c.T1846C:p.F616L
chr1	22336277	C	G	-	1\1	-	1031.77	nonsynonymous SNV	CELA3A:NM_005747:exon7:c.C722G:p.A241G
chr1	223567803	G	A	0\1	0\1	1160.77	985.77	nonsynonymous SNV	C1orf65:NM_152610:exon1:c.G986A:p.G329D
chr1	223900408	C	G	1\1	-	439.77	-	nonsynonymous SNV	CAPN2:NM_001748:exon1:c.C66G:p.D22E
chr1	223991119	G	T	0\1	0\1	547.77	486.77	nonsynonymous SNV	TP53BP2:NM_001031685:exon7:c.C685A:p.Q229K,TP53BP2:NM_005426:exon8:c.C298A:p.Q100K
chr1	225266966	C	G	1\1	-	727.77	-	nonsynonymous SNV	DNAH14:NM_001373:exon18:c.C2482G:p.L828V
chr1	225565015	T	C	1\1	1\1	913.77	811.77	nonsynonymous SNV	DNAH14:NM_001373:exon77:c.T12287C:p.L4096P
chr1	225569241	T	G	1\1	1\1	1140.77	542.77	nonsynonymous SNV	DNAH14:NM_001373:exon79:c.T12731G:p.F4244C
chr1	225607144	C	T	1\1	-	538.77	-	nonsynonymous SNV	LBR:NM_002296:exon5:c.G461A:p.S154N,LBR:NM_194442:exon5:c.G461A:p.S154N
chr1	226040404	C	T	0\1	0\1	986.77	1296.77	nonsynonymous SNV	TMEM63A:NM_014698:exon20:c.G1864A:p.V622M
chr1	226074563	T	G	0\1	0\1	1811.77	1529.77	nonsynonymous SNV	LEFTY1:NM_020997:exon4:c.A965C:p.D322A
chr1	226555302	A	G	0\1	0\1	743.77	517.77	nonsynonymous SNV	PARP1:NM_001618:exon17:c.T2285C:p.V762A
chr1	226923505	G	T	1\1	1\1	1633.77	879.77	nonsynonymous SNV	ITPKB:NM_002221:exon2:c.C1655A:p.P552Q
chr1	226923938	A	C	1\1	1\1	798.77	885.77	nonsynonymous SNV	ITPKB:NM_002221:exon2:c.T1222G:p.S408A
chr1	226924642	C	T	0\1	0\1	654.77	487.77	nonsynonymous SNV	ITPKB:NM_002221:exon2:c.G518A:p.R173H
chr1	227935444	A	G	1\1	1\1	1443.77	892.77	nonsynonymous SNV	SNAP47:NM_053052:exon2:c.A142G:p.R48G
chr1	228033197	A	G	1\1	1\1	1079.77	982.77	nonsynonymous SNV	PRSS38:NM_183062:exon4:c.A610G:p.M204V
chr1	228402121	A	G	1\1	-	492.77	-	nonsynonymous SNV	OBSCN:NM_001098623:exon4:c.A1505G:p.Q502R,OBSCN:NM_001271223:exon4:c.A1505G:p.Q502R,OBSCN:NM_052843:exon4:c.A1505G:p.Q502R
chr1	228444565	T	A	1\1	1\1	1912.77	2046.77	nonsynonymous SNV	OBSCN:NM_001098623:exon15:c.T4523A:p.V1508D,OBSCN:NM_052843:exon15:c.T4523A:p.V1508D,OBSCN:NM_001271223:exon16:c.T4799A:p.V1600D
chr1	228451826	C	T	0\1	-	323.77	-	nonsynonymous SNV	OBSCN:NM_001098623:exon16:c.C4595T:p.A1532V,OBSCN:NM_052843:exon16:c.C4595T:p.A1532V,OBSCN:NM_001271223:exon18:c.C5147T:p.A1716V
chr1	228461129	A	G	0\1	-	302.77	-	nonsynonymous SNV	OBSCN:NM_001271223:exon21:c.A6143G:p.H2048R
chr1	22846709	G	A	1\1	-	766.77	-	nonsynonymous SNV	ZBTB40:NM_014870:exon14:c.G2989A:p.V997M,ZBTB40:NM_001083621:exon15:c.G2989A:p.V997M
chr1	228475848	G	A	0\1	-	326.77	-	nonsynonymous SNV	OBSCN:NM_001098623:exon37:c.G9898A:p.A3300T,OBSCN:NM_052843:exon37:c.G9898A:p.A3300T,OBSCN:NM_001271223:exon42:c.G11185A:p.A3729T
chr1	228494790	G	A	-	0\1	-	386.77	nonsynonymous SNV	OBSCN:NM_001098623:exon45:c.G12115A:p.G4039R,OBSCN:NM_052843:exon45:c.G12115A:p.G4039R,OBSCN:NM_001271223:exon56:c.G14986A:p.G4996R
chr1	228504472	T	C	0\1	-	410.77	-	nonsynonymous SNV	OBSCN:NM_001098623:exon51:c.T13348C:p.C4450R,OBSCN:NM_052843:exon51:c.T13348C:p.C4450R,OBSCN:NM_001271223:exon62:c.T16219C:p.C5407R
chr1	228505668	C	G	0\1	-	522.77	-	nonsynonymous SNV	OBSCN:NM_001098623:exon53:c.C13925G:p.S4642C,OBSCN:NM_052843:exon53:c.C13925G:p.S4642C,OBSCN:NM_001271223:exon64:c.C16796G:p.S5599C
chr1	228509427	A	G	0\1	0\1	418.77	393.77	nonsynonymous SNV	OBSCN:NM_001098623:exon55:c.A14885G:p.D4962G,OBSCN:NM_052843:exon55:c.A14885G:p.D4962G,OBSCN:NM_001271223:exon66:c.A17756G:p.D5919G
chr1	228528563	C	G	0\1	0\1	368.77	418.77	nonsynonymous SNV	OBSCN:NM_001098623:exon72:c.C17671G:p.Q5891E,OBSCN:NM_052843:exon72:c.C17671G:p.Q5891E,OBSCN:NM_001271223:exon83:c.C20542G:p.Q6848E
chr1	228559994	C	T	1\1	1\1	2146.77	2062.77	nonsynonymous SNV	OBSCN:NM_001098623:exon94:c.C21515T:p.A7172V,OBSCN:NM_001271223:exon105:c.C24386T:p.A8129V
chr1	229772693	T	G	1\1	1\1	715.77	546.77	nonsynonymous SNV	URB2:NM_014777:exon4:c.T2333G:p.V778G
chr1	2304000	G	T	1\1	1\1	1281.77	961.77	nonsynonymous SNV	MORN1:NM_024848:exon8:c.C665A:p.P222Q
chr1	230472937	C	T	-	0\1	-	416.77	nonsynonymous SNV	PGBD5:NM_001258311:exon4:c.G992A:p.R331Q
chr1	230845794	A	G	0\1	0\1	429.77	591.77	nonsynonymous SNV	AGT:NM_000029:exon2:c.T803C:p.M268T
chr1	232568041	G	A	0\1	-	576.77	-	nonsynonymous SNV	SIPA1L2:NM_020808:exon14:c.C4208T:p.S1403L
chr1	232574921	T	C	0\1	-	595.77	-	nonsynonymous SNV	SIPA1L2:NM_020808:exon13:c.A3964G:p.T1322A
chr1	233122127	C	T	0\1	0\1	920.77	761.77	nonsynonymous SNV	PCNXL2:NM_014801:exon33:c.G5951A:p.R1984Q
chr1	233514934	G	A	0\1	0\1	1036.77	819.77	nonsynonymous SNV	KIAA1804:NM_032435:exon9:c.G2182A:p.V728I
chr1	233514975	G	T	0\1	0\1	1121.77	821.77	nonsynonymous SNV	KIAA1804:NM_032435:exon9:c.G2223T:p.E741D
chr1	233515102	T	G	0\1	0\1	1226.77	819.77	nonsynonymous SNV	KIAA1804:NM_032435:exon9:c.T2350G:p.C784G
chr1	23419374	G	T	1\1	1\1	990.77	724.77	nonsynonymous SNV	LUZP1:NM_001142546:exon3:c.C1381A:p.Q461K,LUZP1:NM_033631:exon4:c.C1381A:p.Q461K
chr1	23419383	C	T	1\1	1\1	938.77	662.77	nonsynonymous SNV	LUZP1:NM_001142546:exon3:c.G1372A:p.G458S,LUZP1:NM_033631:exon4:c.G1372A:p.G458S
chr1	236141174	T	C	-	0\1	-	386.77	nonsynonymous SNV	NID1:NM_002508:exon20:c.A3737G:p.Q1246R
chr1	236208773	C	T	1\1	1\1	500.88	515.77	nonsynonymous SNV	NID1:NM_002508:exon3:c.G736A:p.V246I
chr1	236413230	T	A	1\1	1\1	603.77	519.77	nonsynonymous SNV	ERO1LB:NM_019891:exon5:c.A386T:p.D129V
chr1	236557771	G	A	1\1	1\1	1894.77	1314.77	nonsynonymous SNV	EDARADD:NM_145861:exon1:c.G27A:p.M9I
chr1	236700807	T	A	1\1	1\1	1575.77	1697.77	nonsynonymous SNV	LGALS8:NM_201544:exon3:c.T56A:p.F19Y,LGALS8:NM_006499:exon4:c.T56A:p.F19Y,LGALS8:NM_201543:exon4:c.T56A:p.F19Y,LGALS8:NM_201545:exon4:c.T56A:p.F19Y
chr1	236700857	C	T	1\1	1\1	1960.77	2048.77	nonsynonymous SNV	LGALS8:NM_201544:exon3:c.C106T:p.R36C,LGALS8:NM_006499:exon4:c.C106T:p.R36C,LGALS8:NM_201543:exon4:c.C106T:p.R36C,LGALS8:NM_201545:exon4:c.C106T:p.R36C
chr1	236706862	G	C	1\1	1\1	2081.77	1731.77	nonsynonymous SNV	LGALS8:NM_201544:exon8:c.G552C:p.R184S,LGALS8:NM_201543:exon9:c.G552C:p.R184S,LGALS8:NM_006499:exon10:c.G678C:p.R226S,LGALS8:NM_201545:exon10:c.G678C:p.R226S
chr1	236717926	T	C	1\1	1\1	853.77	802.77	nonsynonymous SNV	HEATR1:NM_018072:exon42:c.A6050G:p.E2017G
chr1	236718620	T	C	1\1	1\1	2112.77	1871.77	nonsynonymous SNV	HEATR1:NM_018072:exon41:c.A5899G:p.N1967D
chr1	236719193	A	G	1\1	-	1231.77	-	nonsynonymous SNV	HEATR1:NM_018072:exon39:c.T5561C:p.V1854A
chr1	236721660	T	C	1\1	1\1	693.77	846.77	nonsynonymous SNV	HEATR1:NM_018072:exon36:c.A5081G:p.N1694S
chr1	236749649	T	C	1\1	1\1	782.77	729.77	nonsynonymous SNV	HEATR1:NM_018072:exon15:c.A1819G:p.M607V
chr1	236758887	T	C	1\1	1\1	1067.77	779.77	nonsynonymous SNV	HEATR1:NM_018072:exon8:c.A1043G:p.H348R
chr1	237048500	A	G	0\1	0\1	855.77	674.77	nonsynonymous SNV	MTR:NM_000254:exon26:c.A2756G:p.D919G
chr1	23847464	C	A	1\1	-	540.28	-	nonsynonymous SNV	E2F2:NM_004091:exon4:c.G678T:p.Q226H
chr1	23885498	T	C	1\1	1\1	1492.77	1934.77	nonsynonymous SNV	ID3:NM_002167:exon2:c.A313G:p.T105A
chr1	241929542	G	A	1\1	1\1	1143.77	913.77	nonsynonymous SNV	WDR64:NM_144625:exon15:c.G1940A:p.R647Q
chr1	241951329	C	T	1\1	-	922.77	-	nonsynonymous SNV	WDR64:NM_144625:exon23:c.C2854T:p.R952W
chr1	242042545	A	G	1\1	-	607.77	-	nonsynonymous SNV	EXO1:NM_003686:exon11:c.A2009G:p.E670G,EXO1:NM_006027:exon11:c.A2009G:p.E670G,EXO1:NM_130398:exon13:c.A2009G:p.E670G
chr1	242045275	C	T	1\1	-	480.77	-	nonsynonymous SNV	EXO1:NM_003686:exon12:c.C2167T:p.R723C,EXO1:NM_006027:exon12:c.C2167T:p.R723C,EXO1:NM_130398:exon14:c.C2167T:p.R723C
chr1	243329049	G	A	0\1	0\1	764.77	514.77	nonsynonymous SNV	CEP170:NM_001042404:exon12:c.C1919T:p.T640I,CEP170:NM_001042405:exon12:c.C1919T:p.T640I,CEP170:NM_014812:exon13:c.C2213T:p.T738I
chr1	243493907	A	T	0\1	0\1	773.77	376.77	nonsynonymous SNV	SDCCAG8:NM_006642:exon10:c.A1134T:p.E378D
chr1	24409191	C	T	1\1	1\1	1196.77	1096.77	nonsynonymous SNV	MYOM3:NM_152372:exon17:c.G1984A:p.G662R
chr1	24416059	T	C	1\1	-	859.77	-	nonsynonymous SNV	MYOM3:NM_152372:exon14:c.A1583G:p.D528G
chr1	24417415	T	C	1\1	1\1	1828.77	1647.77	nonsynonymous SNV	MYOM3:NM_152372:exon12:c.A1304G:p.Q435R
chr1	24419496	A	G	1\1	1\1	1039.77	620.77	nonsynonymous SNV	MYOM3:NM_152372:exon10:c.T1031C:p.M344T
chr1	24421950	C	G	1\1	1\1	754.77	544.77	nonsynonymous SNV	MYOM3:NM_152372:exon8:c.G772C:p.D258H
chr1	246755124	T	C	1\1	1\1	2839.77	2507.77	nonsynonymous SNV	CNST:NM_001139459:exon2:c.T260C:p.L87S,CNST:NM_152609:exon2:c.T260C:p.L87S
chr1	246930564	G	C	0\1	0\1	685.77	801.77	nonsynonymous SNV	SCCPDH:NM_016002:exon12:c.G1252C:p.G418R
chr1	247006051	G	C	0\1	0\1	344.77	390.77	nonsynonymous SNV	AHCTF1:NM_015446:exon35:c.C6580G:p.L2194V
chr1	247048834	T	C	1\1	1\1	1529.77	1085.77	nonsynonymous SNV	AHCTF1:NM_015446:exon21:c.A2648G:p.N883S
chr1	247151557	A	G	0\1	0\1	403.77	560.77	nonsynonymous SNV	ZNF695:NM_001204221:exon4:c.T260C:p.V87A,ZNF695:NM_020394:exon4:c.T260C:p.V87A
chr1	247162658	C	T	1\1	1\1	774.77	699.77	nonsynonymous SNV	ZNF695:NM_001204221:exon3:c.G251A:p.R84K,ZNF695:NM_020394:exon3:c.G251A:p.R84K
chr1	247587343	G	A	0\1	0\1	1295.77	808.77	nonsynonymous SNV	NLRP3:NM_001127462:exon3:c.G598A:p.V200M,NLRP3:NM_001243133:exon3:c.G592A:p.V198M,NLRP3:NM_004895:exon3:c.G598A:p.V200M,NLRP3:NM_183395:exon3:c.G598A:p.V200M,NLRP3:NM_001127461:exon4:c.G598A:p.V200M,NLRP3:NM_001079821:exon5:c.G598A:p.V200M
chr1	247614386	T	C	0\1	-	501.77	-	nonsynonymous SNV	OR2B11:NM_001004492:exon1:c.A899G:p.D300G
chr1	247614407	G	A	0\1	0\1	663.77	296.77	nonsynonymous SNV	OR2B11:NM_001004492:exon1:c.C878T:p.T293I
chr1	247614693	C	T	1\1	1\1	3460.77	2217.77	nonsynonymous SNV	OR2B11:NM_001004492:exon1:c.G592A:p.V198M
chr1	247695612	G	A	1\1	1\1	2148.77	1718.77	nonsynonymous SNV	OR2C3:NM_198074:exon2:c.C202T:p.P68S
chr1	247695756	T	C	1\1	1\1	2455.77	2076.77	nonsynonymous SNV	OR2C3:NM_198074:exon2:c.A58G:p.T20A
chr1	247751731	C	G	0\1	0\1	818.77	539.77	nonsynonymous SNV	OR2G2:NM_001001915:exon1:c.C70G:p.P24A
chr1	247752019	G	C	1\1	1\1	2766.77	1864.77	nonsynonymous SNV	OR2G2:NM_001001915:exon1:c.G358C:p.V120L
chr1	247752161	T	C	0\1	0\1	845.77	517.77	nonsynonymous SNV	OR2G2:NM_001001915:exon1:c.T500C:p.L167P
chr1	247752367	A	G	1\1	1\1	3391.77	1854.77	nonsynonymous SNV	OR2G2:NM_001001915:exon1:c.A706G:p.R236G
chr1	247835674	G	A	0\1	0\1	1516.77	875.77	nonsynonymous SNV	OR13G1:NM_001005487:exon1:c.C670T:p.R224C
chr1	247835908	T	A	0\1	0\1	1230.77	850.77	nonsynonymous SNV	OR13G1:NM_001005487:exon1:c.A436T:p.M146L
chr1	247836207	T	A	0\1	-	542.77	-	nonsynonymous SNV	OR13G1:NM_001005487:exon1:c.A137T:p.K46I
chr1	247875415	A	G	0\1	0\1	617.77	380.77	nonsynonymous SNV	OR6F1:NM_001005286:exon1:c.T643C:p.F215L
chr1	247978319	A	G	1\1	1\1	1786.77	1350.77	nonsynonymous SNV	OR14A16:NM_001001966:exon1:c.T713C:p.I238T
chr1	248004687	C	G	1\1	1\1	1265.77	1369.77	nonsynonymous SNV	OR11L1:NM_001001959:exon1:c.G512C:p.R171P
chr1	248004775	C	T	1\1	1\1	1052.77	1155.77	nonsynonymous SNV	OR11L1:NM_001001959:exon1:c.G424A:p.A142T
chr1	248004848	G	C	1\1	1\1	1492.77	1347.77	nonsynonymous SNV	OR11L1:NM_001001959:exon1:c.C351G:p.F117L
chr1	248004877	C	T	1\1	1\1	1579.77	1497.77	nonsynonymous SNV	OR11L1:NM_001001959:exon1:c.G322A:p.G108S
chr1	248039451	C	T	0\1	0\1	561.77	551.77	nonsynonymous SNV	TRIM58:NM_015431:exon6:c.C1121T:p.T374M
chr1	248059423	C	T	0\1	0\1	667.77	431.77	nonsynonymous SNV	OR2W3:NM_001001957:exon1:c.C535T:p.R179C
chr1	248059456	G	A	1\1	1\1	1165.77	1012.77	nonsynonymous SNV	OR2W3:NM_001001957:exon1:c.G568A:p.V190I
chr1	248059476	A	C	1\1	1\1	1411.77	1160.77	nonsynonymous SNV	OR2W3:NM_001001957:exon1:c.A588C:p.E196D
chr1	248059703	T	A	1\1	1\1	2522.77	2073.77	nonsynonymous SNV	OR2W3:NM_001001957:exon1:c.T815A:p.M272K
chr1	248059712	T	C	1\1	1\1	2630.77	2112.77	nonsynonymous SNV	OR2W3:NM_001001957:exon1:c.T824C:p.M275T
chr1	248084434	G	A	1\1	1\1	3351.77	2334.77	nonsynonymous SNV	OR2T8:NM_001005522:exon1:c.G115A:p.G39S
chr1	248084464	T	C	1\1	1\1	3309.77	2386.77	nonsynonymous SNV	OR2T8:NM_001005522:exon1:c.T145C:p.W49R
chr1	248112745	G	T	-	0\1	-	1658.77	nonsynonymous SNV	OR2L8:NM_001001963:exon1:c.G586T:p.G196C
chr1	248112754	T	C	-	0\1	-	520.77	nonsynonymous SNV	OR2L8:NM_001001963:exon1:c.T595C:p.F199L
chr1	248112809	A	G	1\1	1\1	2832.77	2436.77	nonsynonymous SNV	OR2L8:NM_001001963:exon1:c.A650G:p.Y217C
chr1	248112836	A	G	1\1	1\1	2746.77	2641.77	nonsynonymous SNV	OR2L8:NM_001001963:exon1:c.A677G:p.H226R
chr1	248113040	A	G	1\1	1\1	3100.77	2505.77	nonsynonymous SNV	OR2L8:NM_001001963:exon1:c.A881G:p.K294R
chr1	248129240	G	A	1\1	1\1	2128.77	1983.77	nonsynonymous SNV	OR2AK2:NM_001004491:exon1:c.G607A:p.V203M
chr1	248202344	G	C	0\1	0\1	3194.83	2433.77	nonsynonymous SNV	OR2L2:NM_001004686:exon1:c.G775C:p.V259L
chr1	248224099	T	C	0\1	0\1	3154.77	1832.77	nonsynonymous SNV	OR2L3:NM_001004687:exon1:c.T116C:p.I39T
chr1	248224216	C	T	0\1	0\1	2392.77	1947.77	nonsynonymous SNV	OR2L3:NM_001004687:exon1:c.C233T:p.P78L
chr1	248224227	T	C	0\1	0\1	2193.77	2068.77	nonsynonymous SNV	OR2L3:NM_001004687:exon1:c.T244C:p.S82P
chr1	248224294	C	T	0\1	0\1	1425.77	1141.77	nonsynonymous SNV	OR2L3:NM_001004687:exon1:c.C311T:p.S104L
chr1	248224398	A	G	0\1	0\1	548.77	475.77	nonsynonymous SNV	OR2L3:NM_001004687:exon1:c.A415G:p.M139V
chr1	248224746	G	T	0\1	0\1	1050.77	675.77	nonsynonymous SNV	OR2L3:NM_001004687:exon1:c.G763T:p.V255F
chr1	248263471	G	A	0\1	-	418.77	-	nonsynonymous SNV	OR2L13:NM_175911:exon3:c.G794A:p.R265H
chr1	248309356	A	G	0\1	0\1	2745.77	1199.77	nonsynonymous SNV	OR2M5:NM_001004690:exon1:c.A907G:p.K303E
chr1	248343945	C	G	0\1	0\1	669.77	534.77	nonsynonymous SNV	OR2M2:NM_001004688:exon1:c.C658G:p.R220G
chr1	248343990	T	C	0\1	0\1	674.77	650.77	nonsynonymous SNV	OR2M2:NM_001004688:exon1:c.T703C:p.C235R
chr1	248436638	A	G	0\1	-	196.77	-	nonsynonymous SNV	OR2T33:NM_001004695:exon1:c.T479C:p.V160A
chr1	248457979	C	A	0\1	0\1	371.77	593.77	nonsynonymous SNV	OR2T12:NM_001004692:exon1:c.G902T:p.R301L
chr1	248458676	T	C	0\1	0\1	108.77	235.77	nonsynonymous SNV	OR2T12:NM_001004692:exon1:c.A205G:p.M69V
chr1	248458717	C	G	0\1	0\1	412.77	600.77	nonsynonymous SNV	OR2T12:NM_001004692:exon1:c.G164C:p.R55T
chr1	248487300	C	T	0\1	0\1	1559.77	1583.77	nonsynonymous SNV	OR2M7:NM_001004691:exon1:c.G571A:p.D191N
chr1	248487338	C	A	0\1	0\1	1532.77	1412.77	nonsynonymous SNV	OR2M7:NM_001004691:exon1:c.G533T:p.C178F
chr1	248487638	A	G	0\1	0\1	1124.77	1356.77	nonsynonymous SNV	OR2M7:NM_001004691:exon1:c.T233C:p.V78A
chr1	248487768	A	G	0\1	0\1	961.77	912.77	nonsynonymous SNV	OR2M7:NM_001004691:exon1:c.T103C:p.F35L
chr1	248512749	G	A	0\1	0\1	488.77	340.77	nonsynonymous SNV	OR14C36:NM_001001918:exon1:c.G673A:p.G225R
chr1	248512767	G	T	0\1	-	528.77	-	nonsynonymous SNV	OR14C36:NM_001001918:exon1:c.G691T:p.D231Y
chr1	248525100	G	A	0\1	-	58.77	-	nonsynonymous SNV	OR2T4:NM_001004696:exon1:c.G218A:p.G73E
chr1	248616408	C	T	0\1	0\1	1934.77	1858.77	nonsynonymous SNV	OR2T2:NM_001004136:exon1:c.C310T:p.L104F
chr1	248637480	A	G	0\1	0\1	1104.77	669.77	nonsynonymous SNV	OR2T3:NM_001005495:exon1:c.A829G:p.M277V
chr1	248685719	A	T	0\1	0\1	733.77	407.77	nonsynonymous SNV	OR2G6:NM_001013355:exon1:c.A772T:p.M258L
chr1	248722671	T	A	-	1\1	-	2170.77	nonsynonymous SNV	OR2T29:NM_001004694:exon1:c.A122T:p.K41M
chr1	248722777	T	A	0\1	0\1	1782.77	1563.77	nonsynonymous SNV	OR2T29:NM_001004694:exon1:c.A16T:p.R6W
chr1	248737230	T	C	0\1	0\1	1206.77	850.77	nonsynonymous SNV	OR2T34:NM_001001821:exon1:c.A829G:p.M277V
chr1	248737259	C	G	1\1	1\1	3709.77	2030.77	nonsynonymous SNV	OR2T34:NM_001001821:exon1:c.G800C:p.R267P
chr1	248737319	G	A	0\1	0\1	1944.77	1751.77	nonsynonymous SNV	OR2T34:NM_001001821:exon1:c.C740T:p.S247F
chr1	248737511	A	G	0\1	0\1	1369.77	1388.77	nonsynonymous SNV	OR2T34:NM_001001821:exon1:c.T548C:p.F183S
chr1	248737734	G	A	0\1	-	264.77	-	nonsynonymous SNV	OR2T34:NM_001001821:exon1:c.C325T:p.H109Y
chr1	248789504	T	C	1\1	-	688.77	-	nonsynonymous SNV	OR2T11:NM_001001964:exon1:c.A926G:p.Q309R
chr1	248789753	G	C	0\1	0\1	1593.77	1461.77	nonsynonymous SNV	OR2T11:NM_001001964:exon1:c.C677G:p.P226R
chr1	248790075	A	G	1\1	1\1	1973.77	1521.77	nonsynonymous SNV	OR2T11:NM_001001964:exon1:c.T355C:p.C119R
chr1	248790167	A	G	0\1	-	536.77	-	nonsynonymous SNV	OR2T11:NM_001001964:exon1:c.T263C:p.I88T
chr1	248813542	G	A	1\1	1\1	2995.77	2248.77	nonsynonymous SNV	OR2T27:NM_001001824:exon1:c.C644T:p.S215L
chr1	248813723	C	T	0\1	1\1	916.77	899.22	nonsynonymous SNV	OR2T27:NM_001001824:exon1:c.G463A:p.D155N
chr1	248814052	T	A	0\1	0\1	758.77	711.77	nonsynonymous SNV	OR2T27:NM_001001824:exon1:c.A134T:p.K45M
chr1	248814080	A	C	1\1	1\1	2765.77	2369.77	nonsynonymous SNV	OR2T27:NM_001001824:exon1:c.T106G:p.L36V
chr1	2488153	A	G	1\1	1\1	736.77	663.77	nonsynonymous SNV	TNFRSF14:NM_003820:exon1:c.A50G:p.K17R
chr1	248845097	C	T	1\1	1\1	3093.77	2417.77	nonsynonymous SNV	OR14I1:NM_001004734:exon1:c.G509A:p.S170N
chr1	248845458	C	T	1\1	1\1	1716.77	1299.77	nonsynonymous SNV	OR14I1:NM_001004734:exon1:c.G148A:p.D50N
chr1	248845499	A	G	1\1	1\1	1534.77	1165.77	nonsynonymous SNV	OR14I1:NM_001004734:exon1:c.T107C:p.V36A
chr1	2526746	A	G	1\1	1\1	1325.77	855.77	nonsynonymous SNV	MMEL1:NM_033467:exon16:c.T1553C:p.M518T
chr1	25747230	G	C	1\1	1\1	653.77	611.77	nonsynonymous SNV	RHCE:NM_020485:exon1:c.C48G:p.C16W,RHCE:NM_138616:exon1:c.C48G:p.C16W,RHCE:NM_138617:exon1:c.C48G:p.C16W,RHCE:NM_138618:exon1:c.C48G:p.C16W
chr1	25889632	T	C	1\1	1\1	560.77	448.82	nonsynonymous SNV	LDLRAP1:NM_015627:exon6:c.T604C:p.S202P
chr1	26150163	A	G	1\1	1\1	1386.77	1604.77	nonsynonymous SNV	FAM54B:NM_001099625:exon3:c.A53G:p.H18R,FAM54B:NM_001099626:exon3:c.A53G:p.H18R,FAM54B:NM_001099627:exon3:c.A53G:p.H18R,FAM54B:NM_019557:exon3:c.A53G:p.H18R
chr1	26357656	C	A	1\1	1\1	876.77	1007.77	nonsynonymous SNV	EXTL1:NM_004455:exon5:c.C1135A:p.H379N
chr1	26487940	A	G	-	1\1	-	644.77	nonsynonymous SNV	FAM110D:NM_024869:exon2:c.A158G:p.H53R
chr1	26582091	G	A	1\1	1\1	1089.77	923.77	nonsynonymous SNV	CEP85:NM_022778:exon4:c.G638A:p.S213N
chr1	26610891	A	C	1\1	1\1	1562.77	2120.77	nonsynonymous SNV	UBXN11:NM_001077262:exon7:c.T575G:p.L192R,UBXN11:NM_145345:exon11:c.T836G:p.L279R,UBXN11:NM_183008:exon12:c.T935G:p.L312R
chr1	26691174	C	A	1\1	1\1	1385.77	1301.77	nonsynonymous SNV	ZNF683:NM_001114759:exon4:c.G863T:p.R288L,ZNF683:NM_173574:exon4:c.G863T:p.R288L
chr1	27210721	T	C	1\1	-	499.77	-	nonsynonymous SNV	GPN2:NM_018066:exon4:c.A790G:p.R264G
chr1	27679797	A	G	-	1\1	-	508.77	nonsynonymous SNV	SYTL1:NM_001193308:exon14:c.A1367G:p.Q456R,SYTL1:NM_032872:exon14:c.A1331G:p.Q444R
chr1	27688633	G	A	1\1	1\1	1030.77	898.77	nonsynonymous SNV	MAP3K6:NM_004672:exon9:c.C1364T:p.T455I
chr1	27875824	C	T	1\1	1\1	1130.77	1092.77	nonsynonymous SNV	AHDC1:NM_001029882:exon6:c.G2803A:p.A935T
chr1	29475341	C	T	1\1	1\1	776.77	464.77	nonsynonymous SNV	SRSF4:NM_005626:exon6:c.G1066A:p.G356S
chr1	29475394	C	G	1\1	-	591.77	-	nonsynonymous SNV	SRSF4:NM_005626:exon6:c.G1013C:p.G338A
chr1	29475648	T	G	1\1	1\1	1368.77	1531.77	nonsynonymous SNV	SRSF4:NM_005626:exon6:c.A759C:p.E253D
chr1	29542637	A	G	1\1	1\1	1561.77	1311.77	nonsynonymous SNV	MECR:NM_001024732:exon3:c.T58C:p.F20L,MECR:NM_016011:exon3:c.T286C:p.F96L
chr1	32165495	G	T	1\1	1\1	676.77	604.77	nonsynonymous SNV	COL16A1:NM_001856:exon4:c.C185A:p.T62K
chr1	33065947	G	C	1\1	-	991.77	-	nonsynonymous SNV	ZBTB8A:NM_001040441:exon5:c.G1253C:p.G418A
chr1	33160878	C	T	1\1	1\1	1663.77	1550.77	nonsynonymous SNV	SYNC:NM_001161708:exon2:c.G821A:p.R274Q,SYNC:NM_030786:exon2:c.G821A:p.R274Q
chr1	33161212	T	C	1\1	1\1	1614.77	1809.77	nonsynonymous SNV	SYNC:NM_001161708:exon2:c.A487G:p.M163V,SYNC:NM_030786:exon2:c.A487G:p.M163V
chr1	3328358	T	C	1\1	1\1	779.77	769.77	nonsynonymous SNV	PRDM16:NM_022114:exon9:c.T1597C:p.S533P,PRDM16:NM_199454:exon9:c.T1597C:p.S533P
chr1	3328659	C	T	1\1	1\1	553.77	851.77	nonsynonymous SNV	PRDM16:NM_022114:exon9:c.C1898T:p.P633L,PRDM16:NM_199454:exon9:c.C1898T:p.P633L
chr1	3389727	C	T	-	1\1	-	495.77	nonsynonymous SNV	ARHGEF16:NM_014448:exon7:c.C1108T:p.H370Y
chr1	33957152	T	G	1\1	1\1	1111.77	1295.77	nonsynonymous SNV	ZSCAN20:NM_145238:exon6:c.T1294G:p.Y432D
chr1	34038214	T	C	1\1	1\1	652.77	607.77	nonsynonymous SNV	CSMD2:NM_052896:exon51:c.A7660G:p.M2554V
chr1	3416449	C	A	1\1	1\1	755.77	834.77	nonsynonymous SNV	MEGF6:NM_001409:exon22:c.G2747T:p.R916L
chr1	34662919	A	C	1\1	1\1	657.77	792.77	nonsynonymous SNV	C1orf94:NM_001134734:exon2:c.A414C:p.E138D
chr1	34663208	C	G	1\1	1\1	566.77	581.77	nonsynonymous SNV	C1orf94:NM_001134734:exon2:c.C703G:p.Q235E,C1orf94:NM_032884:exon2:c.C133G:p.Q45E
chr1	34663411	C	G	1\1	1\1	1314.77	920.77	nonsynonymous SNV	C1orf94:NM_001134734:exon2:c.C906G:p.D302E,C1orf94:NM_032884:exon2:c.C336G:p.D112E
chr1	3496479	T	C	1\1	1\1	546.77	984.77	nonsynonymous SNV	MEGF6:NM_001409:exon4:c.A391G:p.S131G
chr1	3511934	A	G	1\1	1\1	606.77	514.77	nonsynonymous SNV	MEGF6:NM_001409:exon3:c.T344C:p.M115T
chr1	35260202	G	A	1\1	1\1	591.77	560.77	nonsynonymous SNV	GJA4:NM_002060:exon2:c.G388A:p.V130I
chr1	35562965	G	A	-	1\1	-	601.77	nonsynonymous SNV	ZMYM1:NM_024772:exon4:c.G217A:p.V73M
chr1	36752433	C	T	1\1	1\1	494.77	752.77	nonsynonymous SNV	THRAP3:NM_005119:exon4:c.C602T:p.A201V
chr1	3677933	T	C	1\1	1\1	757.77	813.77	nonsynonymous SNV	CCDC27:NM_152492:exon5:c.T800C:p.M267T
chr1	3679775	C	T	1\1	1\1	2962.77	2349.77	nonsynonymous SNV	CCDC27:NM_152492:exon7:c.C1058T:p.T353M
chr1	36898067	T	C	1\1	1\1	776.77	649.77	nonsynonymous SNV	OSCP1:NM_145047:exon3:c.A391G:p.T131A,OSCP1:NM_206837:exon3:c.A391G:p.T131A
chr1	37325477	A	C	1\1	1\1	1019.77	993.77	nonsynonymous SNV	GRIK3:NM_000831:exon6:c.T928G:p.S310A
chr1	3753136	A	T	1\1	1\1	674.77	536.77	nonsynonymous SNV	CEP104:NM_014704:exon10:c.T1240A:p.L414I
chr1	3807593	G	C	1\1	1\1	539.77	485.77	nonsynonymous SNV	C1orf174:NM_207356:exon3:c.C158G:p.T53R
chr1	38186189	C	T	1\1	1\1	474.94	785.77	nonsynonymous SNV	EPHA10:NM_001099439:exon13:c.G2246A:p.G749E
chr1	38338795	A	G	1\1	1\1	1212.77	1293.77	nonsynonymous SNV	INPP5B:NM_005540:exon19:c.T1994C:p.M665T
chr1	39340282	C	T	1\1	1\1	680.77	773.77	nonsynonymous SNV	GJA9:NM_030772:exon2:c.G1489A:p.V497I
chr1	39340558	G	A	1\1	1\1	988.77	1101.77	nonsynonymous SNV	GJA9:NM_030772:exon2:c.C1213T:p.P405S
chr1	39835817	A	G	1\1	1\1	784.77	1003.77	nonsynonymous SNV	MACF1:NM_012090:exon47:c.A6868G:p.M2290V
chr1	39908506	G	A	1\1	1\1	923.77	676.77	nonsynonymous SNV	MACF1:NM_012090:exon75:c.G13048A:p.A4350T
chr1	39914363	G	C	1\1	1\1	617.77	439.77	nonsynonymous SNV	MACF1:NM_012090:exon81:c.G14009C:p.S4670T
chr1	40098328	T	C	1\1	1\1	607.77	831.77	nonsynonymous SNV	HEYL:NM_014571:exon2:c.A140G:p.H47R
chr1	40363054	G	C	1\1	-	884.77	-	nonsynonymous SNV	MYCL1:NM_001033081:exon2:c.C1085G:p.T362S,MYCL1:NM_001033082:exon3:c.C1175G:p.T392S
chr1	40533347	T	G	1\1	1\1	459.77	504.77	nonsynonymous SNV	CAP1:NM_001105530:exon8:c.T766G:p.S256A,CAP1:NM_006367:exon8:c.T766G:p.S256A
chr1	41978566	T	G	1\1	1\1	1107.77	722.77	nonsynonymous SNV	HIVEP3:NM_001127714:exon7:c.A6326C:p.D2109A,HIVEP3:NM_024503:exon8:c.A6326C:p.D2109A
chr1	41978825	C	G	1\1	1\1	1084.77	1036.77	nonsynonymous SNV	HIVEP3:NM_001127714:exon7:c.G6067C:p.A2023P,HIVEP3:NM_024503:exon8:c.G6067C:p.A2023P
chr1	42048745	T	C	1\1	1\1	1196.77	720.77	nonsynonymous SNV	HIVEP3:NM_001127714:exon3:c.A1724G:p.H575R,HIVEP3:NM_024503:exon4:c.A1724G:p.H575R
chr1	42619152	C	A	1\1	1\1	1039.77	1015.77	nonsynonymous SNV	GUCA2B:NM_007102:exon1:c.C31A:p.P11T
chr1	43215930	C	T	1\1	1\1	1505.77	1454.77	nonsynonymous SNV	LEPRE1:NM_001146289:exon11:c.G1647A:p.M549I,LEPRE1:NM_001243246:exon11:c.G1647A:p.M549I,LEPRE1:NM_022356:exon11:c.G1647A:p.M549I
chr1	43632536	C	T	1\1	1\1	1628.77	1097.77	nonsynonymous SNV	EBNA1BP2:NM_006824:exon7:c.G668A:p.R223H,EBNA1BP2:NM_001159936:exon8:c.G833A:p.R278H
chr1	43649508	A	G	-	1\1	-	654.77	nonsynonymous SNV	WDR65:NM_001167965:exon4:c.A721G:p.N241D,WDR65:NM_001195831:exon4:c.A721G:p.N241D,WDR65:NM_152498:exon4:c.A721G:p.N241D
chr1	44137257	C	A	1\1	1\1	933.77	659.77	nonsynonymous SNV	KDM4A:NM_014663:exon11:c.C1445A:p.A482E
chr1	45797228	C	T	1\1	1\1	1243.77	1266.77	nonsynonymous SNV	MUTYH:NM_001048171:exon13:c.G1145A:p.G382D,MUTYH:NM_001048172:exon13:c.G1106A:p.G369D,MUTYH:NM_001048173:exon13:c.G1103A:p.G368D,MUTYH:NM_001048174:exon13:c.G1103A:p.G368D,MUTYH:NM_001128425:exon13:c.G1187A:p.G396D,MUTYH:NM_012222:exon13:c.G1178A:p.G393D
chr1	45810865	G	A	1\1	1\1	1129.77	868.77	nonsynonymous SNV	TESK2:NM_007170:exon11:c.C1363T:p.R455C
chr1	46521559	A	T	1\1	-	612.77	-	nonsynonymous SNV	PIK3R3:NM_003629:exon7:c.T849A:p.N283K,PIK3R3:NM_001114172:exon8:c.T849A:p.N283K
chr1	46655158	T	C	1\1	1\1	1055.77	501.77	nonsynonymous SNV	POMGNT1:NM_001243766:exon21:c.A1867G:p.M623V,POMGNT1:NM_017739:exon21:c.A1867G:p.M623V
chr1	48697733	T	G	1\1	1\1	1409.77	1119.77	nonsynonymous SNV	SLC5A9:NM_001011547:exon7:c.T807G:p.I269M,SLC5A9:NM_001135181:exon8:c.T882G:p.I294M
chr1	53153432	T	C	1\1	1\1	695.77	611.77	nonsynonymous SNV	SELRC1:NM_023077:exon3:c.A656G:p.K219R
chr1	53320274	G	T	-	1\1	-	748.77	nonsynonymous SNV	ZYG11A:NM_001004339:exon2:c.G228T:p.E76D
chr1	53544597	T	C	-	1\1	-	579.77	nonsynonymous SNV	PODN:NM_001199082:exon4:c.T1133C:p.V378A,PODN:NM_153703:exon8:c.T1559C:p.V520A,PODN:NM_001199081:exon9:c.T1502C:p.V501A,PODN:NM_001199080:exon10:c.T1502C:p.V501A
chr1	53553754	T	C	1\1	1\1	846.77	808.77	nonsynonymous SNV	SLC1A7:NM_006671:exon11:c.A1610G:p.Q537R
chr1	53792651	A	C	1\1	1\1	1006.77	1480.77	nonsynonymous SNV	LRP8:NM_001018054:exon2:c.T138G:p.D46E,LRP8:NM_004631:exon2:c.T138G:p.D46E,LRP8:NM_017522:exon2:c.T138G:p.D46E,LRP8:NM_033300:exon2:c.T138G:p.D46E
chr1	54681920	G	C	1\1	1\1	838.77	808.77	nonsynonymous SNV	MRPL37:NM_016491:exon6:c.G1097C:p.C366S
chr1	55119534	C	T	1\1	1\1	1452.77	1326.77	nonsynonymous SNV	HEATR8:NM_001039464:exon3:c.C935T:p.S312F
chr1	55119546	A	G	1\1	1\1	1371.77	1185.77	nonsynonymous SNV	HEATR8:NM_001039464:exon3:c.A947G:p.E316G
chr1	55167773	T	A	1\1	-	669.77	-	nonsynonymous SNV	HEATR8:NM_001039464:exon20:c.T3296A:p.V1099D
chr1	55277599	T	C	1\1	1\1	732.77	1092.77	nonsynonymous SNV	C1orf177:NM_001110533:exon5:c.T613C:p.Y205H,C1orf177:NM_152607:exon5:c.T613C:p.Y205H
chr1	55524237	G	A	1\1	1\1	1602.77	1781.77	nonsynonymous SNV	PCSK9:NM_174936:exon9:c.G1420A:p.V474I
chr1	55529187	G	A	1\1	1\1	559.77	516.77	nonsynonymous SNV	PCSK9:NM_174936:exon12:c.G2009A:p.G670E
chr1	55638075	G	A	1\1	1\1	630.77	586.77	nonsynonymous SNV	USP24:NM_015306:exon4:c.C677T:p.T226I
chr1	57422484	C	T	1\1	1\1	1026.77	934.77	nonsynonymous SNV	C8B:NM_000066:exon3:c.G349A:p.G117R
chr1	58999651	T	G	1\1	1\1	688.77	510.77	nonsynonymous SNV	OMA1:NM_145243:exon5:c.A985C:p.I329L
chr1	59042311	T	G	1\1	1\1	594.77	598.77	nonsynonymous SNV	TACSTD2:NM_002353:exon1:c.A518C:p.D173A
chr1	59147926	T	C	1\1	1\1	1296.77	962.77	nonsynonymous SNV	MYSM1:NM_001085487:exon8:c.A790G:p.T264A
chr1	5965455	C	T	1\1	1\1	1366.77	1150.77	nonsynonymous SNV	NPHP4:NM_015102:exon15:c.G1852A:p.E618K
chr1	59787350	T	G	1\1	1\1	969.77	1084.77	nonsynonymous SNV	FGGY:NM_001113411:exon2:c.T129G:p.N43K,FGGY:NM_001244714:exon2:c.T129G:p.N43K,FGGY:NM_018291:exon2:c.T129G:p.N43K
chr1	6184092	A	G	1\1	1\1	1125.77	693.77	nonsynonymous SNV	CHD5:NM_015557:exon31:c.T4615C:p.S1539P
chr1	62330080	T	G	1\1	1\1	981.77	653.77	nonsynonymous SNV	INADL:NM_176877:exon20:c.T2610G:p.I870M
chr1	62380298	G	A	1\1	1\1	876.77	834.77	nonsynonymous SNV	INADL:NM_176877:exon26:c.G3532A:p.G1178S
chr1	62713224	C	G	1\1	1\1	563.77	532.77	nonsynonymous SNV	KANK4:NM_181712:exon9:c.G2803C:p.V935L
chr1	62728784	A	G	1\1	1\1	925.77	764.77	nonsynonymous SNV	KANK4:NM_181712:exon7:c.T2519C:p.V840A
chr1	62728838	T	C	1\1	1\1	1346.77	995.77	nonsynonymous SNV	KANK4:NM_181712:exon7:c.A2465G:p.H822R
chr1	6273206	C	T	1\1	1\1	636.77	614.77	nonsynonymous SNV	RNF207:NM_207396:exon16:c.C1615T:p.R539C
chr1	62732421	T	C	1\1	-	540.77	-	nonsynonymous SNV	KANK4:NM_181712:exon6:c.A2302G:p.T768A
chr1	6278414	A	G	1\1	1\1	678.77	1038.77	nonsynonymous SNV	RNF207:NM_207396:exon17:c.A1718G:p.N573S
chr1	6313938	C	T	1\1	-	732.77	-	nonsynonymous SNV	GPR153:NM_207370:exon3:c.G626A:p.R209H
chr1	64021096	G	A	1\1	1\1	1092.77	638.77	nonsynonymous SNV	EFCAB7:NM_032437:exon9:c.G1124A:p.R375K
chr1	65113568	T	C	-	1\1	-	695.77	nonsynonymous SNV	CACHD1:NM_020925:exon9:c.T1088C:p.M363T
chr1	6531589	C	T	1\1	-	850.77	-	nonsynonymous SNV	PLEKHG5:NM_001042664:exon12:c.G1240A:p.A414T,PLEKHG5:NM_001042665:exon12:c.G1240A:p.A414T,PLEKHG5:NM_001265593:exon12:c.G1447A:p.A483T,PLEKHG5:NM_001265594:exon12:c.G1240A:p.A414T,PLEKHG5:NM_020631:exon12:c.G1240A:p.A414T,PLEKHG5:NM_001042663:exon13:c.G1408A:p.A470T,PLEKHG5:NM_001265592:exon13:c.G1477A:p.A493T,PLEKHG5:NM_198681:exon13:c.G1471A:p.A491T
chr1	6533393	G	C	1\1	1\1	885.77	1145.77	nonsynonymous SNV	PLEKHG5:NM_001042664:exon8:c.C713G:p.T238S,PLEKHG5:NM_001042665:exon8:c.C713G:p.T238S,PLEKHG5:NM_001265593:exon8:c.C920G:p.T307S,PLEKHG5:NM_001265594:exon8:c.C713G:p.T238S,PLEKHG5:NM_020631:exon8:c.C713G:p.T238S,PLEKHG5:NM_001042663:exon9:c.C881G:p.T294S,PLEKHG5:NM_001265592:exon9:c.C950G:p.T317S,PLEKHG5:NM_198681:exon9:c.C944G:p.T315S
chr1	6635231	A	G	1\1	1\1	901.77	708.77	nonsynonymous SNV	TAS1R1:NM_138697:exon3:c.A1039G:p.K347E
chr1	67266756	T	A	1\1	1\1	710.77	841.77	nonsynonymous SNV	INSL5:NM_005478:exon1:c.A149T:p.Q50L
chr1	67560956	C	T	1\1	1\1	1319.77	704.77	nonsynonymous SNV	C1orf141:NM_001013674:exon6:c.G565A:p.V189I
chr1	67685387	T	C	-	1\1	-	490.77	nonsynonymous SNV	IL23R:NM_144701:exon7:c.T929C:p.L310P
chr1	68603586	C	T	1\1	1\1	1406.77	1514.77	nonsynonymous SNV	WLS:NM_001193334:exon10:c.G1120A:p.V374I,WLS:NM_001002292:exon11:c.G1387A:p.V463I,WLS:NM_024911:exon11:c.G1393A:p.V465I
chr1	68948280	A	C	1\1	1\1	1848.77	1570.77	nonsynonymous SNV	DEPDC1:NM_001114120:exon8:c.T1211G:p.I404R
chr1	69511	A	G	1\1	1\1	5676.77	4950.77	nonsynonymous SNV	OR4F5:NM_001005484:exon1:c.A421G:p.T141A
chr1	75036812	C	T	1\1	1\1	740.77	702.77	nonsynonymous SNV	C1orf173:NM_001002912:exon14:c.G4582A:p.V1528M
chr1	75055419	T	C	1\1	1\1	924.77	1082.77	nonsynonymous SNV	C1orf173:NM_001002912:exon12:c.A2072G:p.H691R
chr1	76397972	C	T	1\1	-	902.77	-	nonsynonymous SNV	ASB17:NM_080868:exon1:c.G5A:p.S2N
chr1	7880683	T	G	-	1\1	-	620.77	nonsynonymous SNV	PER3:NM_016831:exon15:c.T1916G:p.V639G
chr1	7887493	T	C	1\1	1\1	719.77	825.77	nonsynonymous SNV	PER3:NM_016831:exon17:c.T2480C:p.L827P
chr1	7890117	T	C	1\1	1\1	1405.77	1739.77	nonsynonymous SNV	PER3:NM_016831:exon18:c.T3083C:p.M1028T
chr1	7897133	A	G	1\1	1\1	511.77	582.77	nonsynonymous SNV	PER3:NM_016831:exon20:c.A3446G:p.H1149R
chr1	85648620	C	T	1\1	1\1	858.77	579.77	nonsynonymous SNV	SYDE2:NM_032184:exon3:c.G1705A:p.V569I
chr1	86591141	A	G	1\1	1\1	923.78	939.77	nonsynonymous SNV	COL24A1:NM_152890:exon3:c.T878C:p.I293T
chr1	86939130	C	T	1\1	-	674.77	-	nonsynonymous SNV	CLCA1:NM_001285:exon2:c.C193T:p.L65F
chr1	888659	T	C	1\1	1\1	951.77	477.77	nonsynonymous SNV	NOC2L:NM_015658:exon9:c.A898G:p.I300V
chr1	89449278	C	T	0\1	0\1	707.77	596.77	nonsynonymous SNV	RBMXL1:NM_019610:exon2:c.G232A:p.A78T,RBMXL1:NM_001162536:exon3:c.G232A:p.A78T
chr1	89449298	C	G	0\1	0\1	948.77	807.77	nonsynonymous SNV	RBMXL1:NM_019610:exon2:c.G212C:p.G71A,RBMXL1:NM_001162536:exon3:c.G212C:p.G71A
chr1	89449390	T	C	0\1	0\1	2244.77	2165.77	nonsynonymous SNV	RBMXL1:NM_019610:exon2:c.A120G:p.I40M,RBMXL1:NM_001162536:exon3:c.A120G:p.I40M
chr1	89449434	T	C	0\1	0\1	1995.77	1616.77	nonsynonymous SNV	RBMXL1:NM_019610:exon2:c.A76G:p.T26A,RBMXL1:NM_001162536:exon3:c.A76G:p.T26A
chr1	89449483	C	G	0\1	0\1	1424.77	1087.77	nonsynonymous SNV	RBMXL1:NM_019610:exon2:c.G27C:p.K9N,RBMXL1:NM_001162536:exon3:c.G27C:p.K9N
chr1	89479063	G	A	1\1	1\1	710.77	607.77	nonsynonymous SNV	GBP3:NM_018284:exon6:c.C673T:p.R225W
chr1	89479074	C	T	1\1	1\1	622.77	509.77	nonsynonymous SNV	GBP3:NM_018284:exon6:c.G662A:p.R221Q
chr1	89522646	G	C	1\1	1\1	689.77	1044.77	nonsynonymous SNV	GBP1:NM_002053:exon7:c.C1046G:p.T349S
chr1	89579941	T	C	1\1	1\1	761.77	484.77	nonsynonymous SNV	GBP2:NM_004120:exon7:c.A907G:p.S303G
chr1	89582690	G	C	1\1	1\1	699.77	682.77	nonsynonymous SNV	GBP2:NM_004120:exon6:c.C853G:p.P285A
chr1	89637578	G	A	1\1	-	802.77	-	nonsynonymous SNV	GBP7:NM_207398:exon2:c.C41T:p.T14I
chr1	89652078	A	T	1\1	1\1	279.77	428.78	nonsynonymous SNV	GBP4:NM_052941:exon10:c.T1645A:p.L549M
chr1	89847372	G	T	1\1	1\1	1870.77	1200.77	nonsynonymous SNV	GBP6:NM_198460:exon7:c.G991T:p.A331S
chr1	89847411	C	T	1\1	1\1	1927.77	1522.77	nonsynonymous SNV	GBP6:NM_198460:exon7:c.C1030T:p.L344F
chr1	89847444	A	G	1\1	1\1	1702.77	1449.77	nonsynonymous SNV	GBP6:NM_198460:exon7:c.A1063G:p.M355V
chr1	89849742	A	T	1\1	1\1	1876.77	1645.77	nonsynonymous SNV	GBP6:NM_198460:exon10:c.A1559T:p.D520V
chr1	9009406	C	T	1\1	1\1	1256.77	1236.77	nonsynonymous SNV	CA6:NM_001215:exon2:c.C164T:p.T55M,CA6:NM_001270500:exon2:c.C164T:p.T55M
chr1	9009444	A	C	1\1	1\1	965.77	997.77	nonsynonymous SNV	CA6:NM_001215:exon2:c.A202C:p.M68L,CA6:NM_001270500:exon2:c.A202C:p.M68L
chr1	90178743	A	G	1\1	1\1	2778.77	1733.77	nonsynonymous SNV	LRRC8C:NM_032270:exon3:c.A614G:p.D205G
chr1	91779583	T	C	1\1	-	807.77	-	nonsynonymous SNV	HFM1:NM_001017975:exon29:c.A3175G:p.K1059E
chr1	91859795	T	C	1\1	-	847.77	-	nonsynonymous SNV	HFM1:NM_001017975:exon4:c.A349G:p.I117V
chr1	92647223	A	G	1\1	-	791.77	-	nonsynonymous SNV	KIAA1107:NM_015237:exon8:c.A2669G:p.N890S
chr1	93160902	T	C	1\1	1\1	1023.77	717.77	nonsynonymous SNV	EVI5:NM_005665:exon7:c.A1006G:p.I336V
chr1	9323910	G	A	1\1	-	634.77	-	nonsynonymous SNV	H6PD:NM_004285:exon5:c.G1358A:p.R453Q
chr1	93580581	G	C	1\1	-	473.77	-	nonsynonymous SNV	MTF2:NM_001164393:exon3:c.G113C:p.C38S,MTF2:NM_001164392:exon5:c.G419C:p.C140S,MTF2:NM_007358:exon5:c.G419C:p.C140S,MTF2:NM_001164391:exon6:c.G113C:p.C38S
chr1	93672723	A	C	1\1	-	660.77	-	nonsynonymous SNV	CCDC18:NM_206886:exon9:c.A977C:p.N326T
chr1	93826178	A	T	1\1	1\1	1105.77	790.77	nonsynonymous SNV	DR1:NM_001938:exon3:c.A513T:p.E171D
chr1	94639447	C	T	1\1	1\1	852.77	894.77	nonsynonymous SNV	ARHGAP29:NM_004815:exon23:c.G3764A:p.G1255D
chr1	94342564	C	A	1\1	1\1	1009.77	902.77	nonsynonymous SNV	DNTTIP2:NM_014597:exon2:c.G927T:p.E309D
chr1	95330372	G	A	1\1	1\1	665.77	801.77	nonsynonymous SNV	SLC44A3:NM_001258342:exon10:c.G1204A:p.V402I,SLC44A3:NM_001258343:exon10:c.G1108A:p.V370I,SLC44A3:NM_152369:exon10:c.G1168A:p.V390I,SLC44A3:NM_001114106:exon11:c.G1312A:p.V438I,SLC44A3:NM_001258340:exon11:c.G1312A:p.V438I,SLC44A3:NM_001258341:exon11:c.G1216A:p.V406I
chr1	95709821	T	C	1\1	1\1	1333.77	714.77	nonsynonymous SNV	RWDD3:NM_001128142:exon2:c.T140C:p.V47A,RWDD3:NM_001199682:exon2:c.T140C:p.V47A,RWDD3:NM_015485:exon2:c.T140C:p.V47A
chr1	95709939	T	G	1\1	1\1	2350.77	1391.77	nonsynonymous SNV	RWDD3:NM_001128142:exon2:c.T258G:p.N86K,RWDD3:NM_001199682:exon2:c.T258G:p.N86K,RWDD3:NM_015485:exon2:c.T258G:p.N86K
chr1	98348885	G	A	1\1	1\1	639.77	602.77	nonsynonymous SNV	DPYD:NM_000110:exon2:c.C85T:p.R29C,DPYD:NM_001160301:exon2:c.C85T:p.R29C
chr10	100017453	T	G	0\1	0\1	1186.77	1349.77	nonsynonymous SNV	LOXL4:NM_032211:exon8:c.A1214C:p.D405A
chr10	100144782	C	T	1\1	1\1	2146.77	1844.77	nonsynonymous SNV	PYROXD2:NM_032709:exon15:c.G1597A:p.A533T
chr10	100148176	A	G	1\1	1\1	1890.77	1786.77	nonsynonymous SNV	PYROXD2:NM_032709:exon13:c.T1382C:p.M461T
chr10	100219374	T	A	0\1	0\1	676.77	296.77	nonsynonymous SNV	HPSE2:NM_001166245:exon10:c.A1400T:p.Y467F,HPSE2:NM_001166244:exon11:c.A1562T:p.Y521F,HPSE2:NM_021828:exon12:c.A1736T:p.Y579F
chr10	101544447	A	T	1\1	1\1	1566.77	1134.77	nonsynonymous SNV	ABCC2:NM_000392:exon2:c.A116T:p.Y39F
chr10	101639877	A	C	0\1	-	503.77	-	nonsynonymous SNV	DNMBP:NM_015221:exon16:c.T4239G:p.C1413W
chr10	101977883	C	T	1\1	1\1	1179.77	1080.77	nonsynonymous SNV	CHUK:NM_001278:exon9:c.G802A:p.V268I
chr10	102016044	C	T	0\1	0\1	412.77	700.77	nonsynonymous SNV	CWF19L1:NM_018294:exon5:c.G479A:p.C160Y
chr10	102684380	C	A	1\1	1\1	1771.77	1252.77	nonsynonymous SNV	FAM178A:NM_001136123:exon5:c.C1622A:p.S541Y,FAM178A:NM_018121:exon5:c.C1622A:p.S541Y
chr10	102744331	A	T	0\1	0\1	1344.77	1012.77	nonsynonymous SNV	SEMA4G:NM_001203244:exon14:c.A1790T:p.D597V
chr10	104377121	C	T	0\1	0\1	1624.77	1219.77	nonsynonymous SNV	SUFU:NM_001178133:exon10:c.C1232T:p.T411M,SUFU:NM_016169:exon10:c.C1232T:p.T411M
chr10	104572963	T	C	1\1	1\1	2242.77	1701.77	nonsynonymous SNV	WBP1L:NM_001083913:exon4:c.T967C:p.S323P,WBP1L:NM_017787:exon4:c.T904C:p.S302P
chr10	105233110	C	T	1\1	-	794.77	-	nonsynonymous SNV	CALHM3:NM_001129742:exon3:c.G895A:p.D299N
chr10	105659826	T	C	1\1	1\1	1192.77	1402.77	nonsynonymous SNV	OBFC1:NM_024928:exon5:c.A451G:p.T151A
chr10	105810400	T	C	1\1	1\1	1448.77	1407.77	nonsynonymous SNV	COL17A1:NM_000494:exon27:c.A2107G:p.M703V
chr10	105816916	C	T	1\1	1\1	965.77	773.77	nonsynonymous SNV	COL17A1:NM_000494:exon17:c.G1282A:p.G428S
chr10	105824333	G	A	1\1	1\1	1360.77	1218.77	nonsynonymous SNV	COL17A1:NM_000494:exon10:c.C629T:p.T210M
chr10	106152111	T	A	-	0\1	-	460.77	nonsynonymous SNV	CCDC147:NM_001008723:exon10:c.T1486A:p.S496T
chr10	112572458	G	C	1\1	1\1	1871.77	1592.77	nonsynonymous SNV	RBM20:NM_001134363:exon9:c.G2303C:p.W768S
chr10	113940329	T	C	-	1\1	-	506.77	nonsynonymous SNV	GPAM:NM_001244949:exon4:c.A127G:p.I43V,GPAM:NM_020918:exon4:c.A127G:p.I43V
chr10	115370274	T	C	1\1	1\1	687.77	618.77	nonsynonymous SNV	NRAP:NM_006175:exon30:c.A3442G:p.I1148V,NRAP:NM_001261463:exon31:c.A3547G:p.I1183V,NRAP:NM_198060:exon31:c.A3547G:p.I1183V
chr10	115393929	G	A	1\1	1\1	916.77	834.77	nonsynonymous SNV	NRAP:NM_006175:exon14:c.C1364T:p.S455L,NRAP:NM_001261463:exon15:c.C1469T:p.S490L,NRAP:NM_198060:exon15:c.C1469T:p.S490L
chr10	115405615	T	C	-	1\1	-	493.77	nonsynonymous SNV	NRAP:NM_001261463:exon11:c.A1079G:p.Q360R,NRAP:NM_006175:exon11:c.A1079G:p.Q360R,NRAP:NM_198060:exon11:c.A1079G:p.Q360R
chr10	115410234	T	C	1\1	1\1	1150.77	690.77	nonsynonymous SNV	NRAP:NM_001261463:exon8:c.A746G:p.Y249C,NRAP:NM_006175:exon8:c.A746G:p.Y249C,NRAP:NM_198060:exon8:c.A746G:p.Y249C
chr10	115411614	A	G	1\1	1\1	2340.77	1792.77	nonsynonymous SNV	NRAP:NM_001261463:exon7:c.T623C:p.V208A,NRAP:NM_006175:exon7:c.T623C:p.V208A,NRAP:NM_198060:exon7:c.T623C:p.V208A
chr10	115489152	C	G	0\1	-	342.77	-	nonsynonymous SNV	CASP7:NM_001267058:exon6:c.C690G:p.D230E,CASP7:NM_001227:exon7:c.C765G:p.D255E,CASP7:NM_001267056:exon7:c.C765G:p.D255E,CASP7:NM_001267057:exon7:c.C1020G:p.D340E,CASP7:NM_033338:exon8:c.C864G:p.D288E,CASP7:NM_033339:exon8:c.C765G:p.D255E,CASP7:NM_033340:exon8:c.C731G:p.T244S
chr10	115489167	G	A	0\1	-	385.77	-	nonsynonymous SNV	CASP7:NM_033340:exon8:c.G746A:p.R249K
chr10	115609915	C	G	1\1	1\1	1032.77	677.77	nonsynonymous SNV	DCLRE1A:NM_014881:exon2:c.G949C:p.D317H
chr10	116702425	A	C	0\1	0\1	862.77	870.77	nonsynonymous SNV	TRUB1:NM_139169:exon2:c.A308C:p.E103A
chr10	116719543	G	A	1\1	1\1	2047.77	2105.77	nonsynonymous SNV	TRUB1:NM_139169:exon4:c.G500A:p.R167K
chr10	117075175	G	A	1\1	1\1	1238.77	661.77	nonsynonymous SNV	ATRNL1:NM_207303:exon18:c.G2966A:p.S989N
chr10	11789382	G	A	1\1	1\1	2155.77	1747.77	nonsynonymous SNV	ECHDC3:NM_024693:exon2:c.G205A:p.A69T
chr10	11797467	G	A	1\1	-	507.77	-	nonsynonymous SNV	ECHDC3:NM_024693:exon4:c.G451A:p.A151T
chr10	118368606	T	C	0\1	0\1	627.77	810.77	nonsynonymous SNV	PNLIPRP1:NM_006229:exon13:c.T1382C:p.L461P
chr10	120353910	T	C	1\1	1\1	691.77	983.77	nonsynonymous SNV	PRLHR:NM_004248:exon2:c.A847G:p.I283V
chr10	12046546	T	C	1\1	-	639.77	-	nonsynonymous SNV	UPF2:NM_015542:exon5:c.A1487G:p.N496S,UPF2:NM_080599:exon5:c.A1487G:p.N496S
chr10	120801896	G	A	0\1	0\1	1304.77	1372.77	nonsynonymous SNV	EIF3A:NM_003750:exon19:c.C3136T:p.R1046W
chr10	12111090	T	C	1\1	-	658.77	-	nonsynonymous SNV	DHTKD1:NM_018706:exon1:c.T58C:p.F20L
chr10	12131081	T	G	1\1	1\1	1834.77	1558.77	nonsynonymous SNV	DHTKD1:NM_018706:exon5:c.T814G:p.Y272D
chr10	12143105	C	G	1\1	1\1	1052.77	946.77	nonsynonymous SNV	DHTKD1:NM_018706:exon10:c.C1821G:p.I607M
chr10	121679013	A	G	1\1	1\1	802.77	717.77	nonsynonymous SNV	SEC23IP:NM_007190:exon11:c.A1930G:p.K644E
chr10	1230968	C	T	0\1	0\1	810.77	832.77	nonsynonymous SNV	ADARB2:NM_018702:exon9:c.G1876A:p.A626T
chr10	123845322	T	C	1\1	1\1	1923.77	1718.77	nonsynonymous SNV	TACC2:NM_206862:exon4:c.T3307C:p.W1103R
chr10	123903133	G	A	0\1	-	622.77	-	nonsynonymous SNV	TACC2:NM_206862:exon7:c.G5746A:p.E1916K
chr10	123970530	T	C	1\1	1\1	1293.77	783.77	nonsynonymous SNV	TACC2:NM_006997:exon3:c.T824C:p.V275A,TACC2:NM_206860:exon3:c.T824C:p.V275A,TACC2:NM_206861:exon6:c.T1028C:p.V343A,TACC2:NM_206862:exon9:c.T6590C:p.V2197A
chr10	123970569	C	T	1\1	1\1	1261.77	639.77	nonsynonymous SNV	TACC2:NM_006997:exon3:c.C863T:p.A288V,TACC2:NM_206860:exon3:c.C863T:p.A288V,TACC2:NM_206861:exon6:c.C1067T:p.A356V,TACC2:NM_206862:exon9:c.C6629T:p.A2210V
chr10	123970722	T	A	1\1	1\1	805.77	690.77	nonsynonymous SNV	TACC2:NM_006997:exon3:c.T1016A:p.L339H,TACC2:NM_206860:exon3:c.T1016A:p.L339H,TACC2:NM_206861:exon6:c.T1220A:p.L407H,TACC2:NM_206862:exon9:c.T6782A:p.L2261H
chr10	124089036	G	A	1\1	1\1	2096.77	1581.77	nonsynonymous SNV	BTBD16:NM_144587:exon11:c.G953A:p.R318Q
chr10	124089075	G	A	0\1	-	406.77	-	nonsynonymous SNV	BTBD16:NM_144587:exon11:c.G992A:p.G331D
chr10	124096061	A	C	0\1	0\1	1026.77	757.77	nonsynonymous SNV	BTBD16:NM_144587:exon15:c.A1316C:p.H439P
chr10	124096160	A	G	0\1	0\1	1287.77	751.77	nonsynonymous SNV	BTBD16:NM_144587:exon15:c.A1415G:p.Q472R
chr10	124189197	A	G	1\1	1\1	1125.77	977.77	nonsynonymous SNV	PLEKHA1:NM_001001974:exon12:c.A958G:p.T320A,PLEKHA1:NM_021622:exon12:c.A958G:p.T320A
chr10	124330421	C	G	0\1	0\1	502.77	617.77	nonsynonymous SNV	DMBT1:NM_004406:exon4:c.C155G:p.S52W,DMBT1:NM_007329:exon4:c.C155G:p.S52W,DMBT1:NM_017579:exon4:c.C155G:p.S52W
chr10	124339378	A	G	0\1	0\1	844.77	859.77	nonsynonymous SNV	DMBT1:NM_004406:exon10:c.A964G:p.N322D,DMBT1:NM_007329:exon10:c.A964G:p.N322D,DMBT1:NM_017579:exon10:c.A964G:p.N322D
chr10	124457452	C	T	1\1	1\1	753.77	633.77	nonsynonymous SNV	C10orf120:NM_001010912:exon3:c.G805A:p.A269T
chr10	124742895	G	C	0\1	0\1	1256.77	930.77	nonsynonymous SNV	PSTK:NM_153336:exon3:c.G616C:p.G206R
chr10	125506302	T	C	1\1	1\1	1308.77	1313.77	nonsynonymous SNV	CPXM2:NM_198148:exon14:c.A2249G:p.Q750R
chr10	126172863	A	G	1\1	1\1	1167.77	655.77	nonsynonymous SNV	LHPP:NM_001167880:exon2:c.A281G:p.Q94R,LHPP:NM_022126:exon2:c.A281G:p.Q94R
chr10	126519925	G	A	0\1	0\1	664.77	402.77	nonsynonymous SNV	FAM175B:NM_032182:exon8:c.G671A:p.C224Y
chr10	126715436	C	T	0\1	0\1	913.77	506.77	nonsynonymous SNV	CTBP2:NM_022802:exon1:c.G893A:p.R298Q
chr10	128192985	C	T	0\1	-	493.77	-	nonsynonymous SNV	C10orf90:NM_001004298:exon3:c.G784A:p.D262N
chr10	128974220	G	A	0\1	0\1	635.77	665.77	nonsynonymous SNV	FAM196A:NM_001039762:exon4:c.C440T:p.A147V
chr10	129249662	G	A	1\1	1\1	1387.77	1457.77	nonsynonymous SNV	DOCK1:NM_001380:exon52:c.G5569A:p.A1857T
chr10	129903802	A	G	0\1	0\1	1052.77	878.77	nonsynonymous SNV	MKI67:NM_001145966:exon12:c.T5222C:p.I1741T,MKI67:NM_002417:exon13:c.T6302C:p.I2101T
chr10	129907610	G	A	0\1	-	518.77	-	nonsynonymous SNV	MKI67:NM_001145966:exon12:c.C1414T:p.R472W,MKI67:NM_002417:exon13:c.C2494T:p.R832W
chr10	13166076	A	G	1\1	1\1	1583.77	912.77	nonsynonymous SNV	OPTN:NM_021980:exon8:c.A964G:p.K322E,OPTN:NM_001008212:exon9:c.A964G:p.K322E,OPTN:NM_001008211:exon10:c.A964G:p.K322E,OPTN:NM_001008213:exon10:c.A964G:p.K322E
chr10	13325784	C	T	0\1	0\1	852.77	662.77	nonsynonymous SNV	PHYH:NM_001037537:exon6:c.G434A:p.R145Q,PHYH:NM_006214:exon7:c.G734A:p.R245Q
chr10	134459388	A	G	0\1	0\1	477.77	618.77	nonsynonymous SNV	INPP5A:NM_005539:exon3:c.A134G:p.K45R
chr10	134748331	C	T	0\1	0\1	719.77	665.77	nonsynonymous SNV	TTC40:NM_001200049:exon8:c.G791A:p.S264N
chr10	135082346	A	G	0\1	0\1	917.77	787.77	nonsynonymous SNV	ADAM8:NM_001164490:exon17:c.T1774C:p.F592L,ADAM8:NM_001109:exon19:c.T1969C:p.F657L
chr10	135083463	G	A	0\1	0\1	619.77	505.77	nonsynonymous SNV	ADAM8:NM_001109:exon17:c.C1801T:p.R601C,ADAM8:NM_001164489:exon17:c.C1801T:p.R601C
chr10	135087521	G	A	0\1	0\1	1824.77	1419.77	nonsynonymous SNV	ADAM8:NM_001164490:exon3:c.C136T:p.L46F
chr10	135089035	A	G	0\1	0\1	595.77	792.77	nonsynonymous SNV	ADAM8:NM_001109:exon2:c.T103C:p.W35R,ADAM8:NM_001164489:exon2:c.T103C:p.W35R
chr10	135165790	A	G	1\1	1\1	1734.77	1908.77	nonsynonymous SNV	PRAP1:NM_001145201:exon5:c.A275G:p.H92R,PRAP1:NM_145202:exon5:c.A302G:p.H101R
chr10	135184126	G	A	1\1	1\1	1157.77	1122.77	nonsynonymous SNV	ECHS1:NM_004092:exon2:c.C224T:p.T75I
chr10	135204950	C	G	1\1	1\1	962.77	1331.77	nonsynonymous SNV	PAOX:NM_207128:exon6:c.C1369G:p.Q457E
chr10	135233541	A	G	1\1	1\1	1323.77	1093.77	nonsynonymous SNV	MTG1:NM_138384:exon11:c.A877G:p.I293V
chr10	135237166	G	A	0\1	0\1	498.77	370.77	nonsynonymous SNV	SPRN:NM_001012508:exon2:c.C20T:p.T7M
chr10	135438929	T	G	0\1	0\1	488.77	395.77	nonsynonymous SNV	FRG2B:NM_001080998:exon4:c.A511C:p.I171L
chr10	135438967	C	T	0\1	-	78.77	-	nonsynonymous SNV	FRG2B:NM_001080998:exon4:c.G473A:p.R158Q
chr10	135438977	G	A	0\1	-	83.77	-	nonsynonymous SNV	FRG2B:NM_001080998:exon4:c.C463T:p.R155C
chr10	15008493	A	C	1\1	1\1	938.77	783.77	nonsynonymous SNV	MEIG1:NM_001080836:exon2:c.A26C:p.K9T
chr10	15573050	A	G	1\1	-	1027.77	-	nonsynonymous SNV	ITGA8:NM_003638:exon28:c.T2981C:p.V994A
chr10	16918997	T	C	0\1	0\1	365.77	430.77	nonsynonymous SNV	CUBN:NM_001081:exon57:c.A9005G:p.E3002G
chr10	16943371	G	C	-	1\1	-	430.77	nonsynonymous SNV	CUBN:NM_001081:exon52:c.C8150G:p.S2717W
chr10	16967401	C	T	1\1	1\1	1435.77	1205.77	nonsynonymous SNV	CUBN:NM_001081:exon43:c.G6485A:p.C2162Y
chr10	16967586	C	G	0\1	0\1	600.77	502.77	nonsynonymous SNV	CUBN:NM_001081:exon42:c.G6459C:p.L2153F
chr10	17024503	G	A	1\1	1\1	1440.77	1496.77	nonsynonymous SNV	CUBN:NM_001081:exon31:c.C4675T:p.P1559S
chr10	17156151	A	G	1\1	1\1	955.77	624.77	nonsynonymous SNV	CUBN:NM_001081:exon8:c.T758C:p.F253S
chr10	20506418	G	A	1\1	1\1	757.77	639.77	nonsynonymous SNV	PLXDC2:NM_032812:exon11:c.G1186A:p.V396I
chr10	20534333	A	G	1\1	1\1	1304.77	1171.77	nonsynonymous SNV	PLXDC2:NM_032812:exon13:c.A1372G:p.I458V
chr10	21414892	C	G	-	0\1	-	419.77	nonsynonymous SNV	C10orf113:NM_001010896:exon2:c.G328C:p.D110H
chr10	24873369	C	G	0\1	-	727.77	-	nonsynonymous SNV	ARHGAP21:NM_020824:exon26:c.G5849C:p.S1950T
chr10	25888180	A	G	0\1	0\1	1340.77	1525.77	nonsynonymous SNV	GPR158:NM_020752:exon11:c.A3625G:p.I1209V
chr10	27389197	T	C	0\1	0\1	1202.77	594.77	nonsynonymous SNV	ANKRD26:NM_001256053:exon1:c.A59G:p.Q20R,ANKRD26:NM_014915:exon1:c.A59G:p.Q20R
chr10	27687775	T	C	0\1	0\1	614.77	493.77	nonsynonymous SNV	PTCHD3:NM_001034842:exon4:c.A1752G:p.I584M
chr10	27687965	A	G	0\1	-	715.77	-	nonsynonymous SNV	PTCHD3:NM_001034842:exon4:c.T1562C:p.M521T
chr10	29578084	A	G	1\1	1\1	912.77	865.77	nonsynonymous SNV	LYZL1:NM_032517:exon1:c.A38G:p.K13R
chr10	29783908	A	G	0\1	0\1	630.77	919.77	nonsynonymous SNV	SVIL:NM_003174:exon18:c.T2498C:p.M833T,SVIL:NM_021738:exon20:c.T3776C:p.M1259T
chr10	29784072	G	C	1\1	1\1	900.77	1663.77	nonsynonymous SNV	SVIL:NM_003174:exon17:c.C2425G:p.P809A,SVIL:NM_021738:exon19:c.C3703G:p.P1235A
chr10	29812422	C	A	0\1	-	315.77	-	nonsynonymous SNV	SVIL:NM_003174:exon13:c.G1843T:p.V615L,SVIL:NM_021738:exon15:c.G3121T:p.V1041L
chr10	29822032	C	T	1\1	1\1	774.77	795.77	nonsynonymous SNV	SVIL:NM_021738:exon8:c.G1264A:p.V422I
chr10	30316208	T	C	0\1	0\1	1901.77	1495.77	nonsynonymous SNV	KIAA1462:NM_020848:exon3:c.A2869G:p.R957G
chr10	30629226	G	A	0\1	0\1	973.77	732.77	nonsynonymous SNV	MTPAP:NM_018109:exon3:c.C484T:p.R162C
chr10	30918549	G	C	0\1	-	342.77	-	nonsynonymous SNV	LYZL2:NM_183058:exon1:c.C86G:p.A29G
chr10	31146615	T	C	1\1	1\1	2158.77	1640.77	nonsynonymous SNV	ZNF438:NM_001143771:exon6:c.A1G:p.M1V,ZNF438:NM_001143770:exon7:c.A1G:p.M1V
chr10	3180227	T	C	1\1	1\1	2302.77	1911.77	nonsynonymous SNV	PITRM1:NM_001242309:exon24:c.A2816G:p.Q939R,PITRM1:NM_001242307:exon27:c.A3113G:p.Q1038R,PITRM1:NM_014889:exon27:c.A3110G:p.Q1037R
chr10	3200292	G	A	1\1	1\1	1428.77	1051.77	nonsynonymous SNV	PITRM1:NM_001242309:exon10:c.C1094T:p.A365V,PITRM1:NM_001242307:exon11:c.C1190T:p.A397V,PITRM1:NM_014889:exon11:c.C1190T:p.A397V
chr10	3202065	T	C	1\1	1\1	1492.77	1003.77	nonsynonymous SNV	PITRM1:NM_001242309:exon8:c.A886G:p.I296V,PITRM1:NM_001242307:exon9:c.A982G:p.I328V,PITRM1:NM_014889:exon9:c.A982G:p.I328V
chr10	32856746	A	C	0\1	-	775.77	-	nonsynonymous SNV	CCDC7:NM_001026383:exon16:c.A1346C:p.K449T,CCDC7:NM_145023:exon16:c.A1346C:p.K449T
chr10	32974969	A	G	1\1	-	958.77	-	nonsynonymous SNV	C10orf68:NM_024688:exon4:c.A115G:p.I39V
chr10	33123824	G	C	1\1	1\1	859.77	611.77	nonsynonymous SNV	C10orf68:NM_024688:exon14:c.G1163C:p.G388A
chr10	33143396	G	A	1\1	1\1	873.77	565.77	nonsynonymous SNV	C10orf68:NM_024688:exon21:c.G1819A:p.V607I
chr10	33496576	G	C	0\1	0\1	955.77	900.77	nonsynonymous SNV	NRP1:NM_001024628:exon10:c.C1683G:p.F561L,NRP1:NM_001024629:exon10:c.C1683G:p.F561L,NRP1:NM_001244972:exon10:c.C1683G:p.F561L,NRP1:NM_001244973:exon10:c.C1683G:p.F561L,NRP1:NM_003873:exon10:c.C1683G:p.F561L
chr10	38344700	C	G	1\1	1\1	5873.77	4448.77	nonsynonymous SNV	ZNF33A:NM_006954:exon5:c.C1648G:p.Q550E,ZNF33A:NM_006974:exon5:c.C1645G:p.Q549E
chr10	43088741	A	T	0\1	-	556.77	-	nonsynonymous SNV	ZNF33B:NM_006955:exon5:c.T1657A:p.F553I
chr10	43089965	G	A	1\1	1\1	1916.77	1461.77	nonsynonymous SNV	ZNF33B:NM_006955:exon5:c.C433T:p.R145C
chr10	43312058	G	A	-	0\1	-	490.77	nonsynonymous SNV	BMS1:NM_014753:exon14:c.G2341A:p.G781S
chr10	43610119	G	A	0\1	0\1	430.77	1002.77	nonsynonymous SNV	RET:NM_020630:exon11:c.G2071A:p.G691S,RET:NM_020975:exon11:c.G2071A:p.G691S
chr10	44112245	G	A	1\1	1\1	2132.77	1515.77	nonsynonymous SNV	ZNF485:NM_145312:exon5:c.G754A:p.A252T
chr10	46998894	G	A	0\1	0\1	1203.77	734.77	nonsynonymous SNV	GPRIN2:NM_014696:exon3:c.G14A:p.R5H
chr10	46999019	G	A	0\1	0\1	1439.77	1126.77	nonsynonymous SNV	GPRIN2:NM_014696:exon3:c.G139A:p.V47M
chr10	46999151	T	C	0\1	0\1	1155.77	932.77	nonsynonymous SNV	GPRIN2:NM_014696:exon3:c.T271C:p.W91R
chr10	46999178	A	C	0\1	0\1	1021.77	775.77	nonsynonymous SNV	GPRIN2:NM_014696:exon3:c.A298C:p.T100P
chr10	46999484	G	T	0\1	0\1	870.77	752.77	nonsynonymous SNV	GPRIN2:NM_014696:exon3:c.G604T:p.G202W
chr10	46999577	G	T	0\1	-	421.77	-	nonsynonymous SNV	GPRIN2:NM_014696:exon3:c.G697T:p.A233S
chr10	46999596	G	A	0\1	0\1	390.77	415.77	nonsynonymous SNV	GPRIN2:NM_014696:exon3:c.G716A:p.R239K
chr10	46999604	A	G	1\1	1\1	467.77	550.77	nonsynonymous SNV	GPRIN2:NM_014696:exon3:c.A724G:p.R242G
chr10	46999922	G	T	0\1	0\1	895.77	1314.77	nonsynonymous SNV	GPRIN2:NM_014696:exon3:c.G1042T:p.V348L
chr10	47000004	T	C	1\1	1\1	3496.77	4562.77	nonsynonymous SNV	GPRIN2:NM_014696:exon3:c.T1124C:p.V375A
chr10	47000079	T	C	0\1	0\1	882.77	1097.77	nonsynonymous SNV	GPRIN2:NM_014696:exon3:c.T1199C:p.L400P
chr10	47087078	G	T	0\1	0\1	833.77	1197.77	nonsynonymous SNV	PPYR1:NM_005972:exon3:c.G295T:p.A99S
chr10	47087501	C	T	0\1	0\1	1010.77	970.77	nonsynonymous SNV	PPYR1:NM_005972:exon3:c.C718T:p.R240C
chr10	49383976	T	C	0\1	0\1	574.77	440.77	nonsynonymous SNV	FRMPD2:NM_001018071:exon23:c.A2902G:p.I968V
chr10	49933974	T	C	0\1	0\1	813.77	634.77	nonsynonymous SNV	WDFY4:NM_020945:exon6:c.T640C:p.S214P
chr10	50025396	G	A	0\1	0\1	418.77	365.77	nonsynonymous SNV	WDFY4:NM_020945:exon32:c.G5447A:p.R1816Q
chr10	50109902	G	A	1\1	1\1	2956.77	2388.77	nonsynonymous SNV	WDFY4:NM_020945:exon47:c.G7580A:p.S2527N
chr10	50122181	C	A	0\1	-	522.77	-	nonsynonymous SNV	LRRC18:NM_001006939:exon1:c.G20T:p.G7V
chr10	5014935	C	A	0\1	0\1	820.77	652.77	nonsynonymous SNV	AKR1C1:NM_001353:exon7:c.C840A:p.N280K
chr10	50339754	G	T	0\1	0\1	389.77	443.77	nonsynonymous SNV	FAM170B:NM_001164484:exon2:c.C756A:p.D252E
chr10	50531549	G	T	0\1	0\1	575.77	822.77	nonsynonymous SNV	C10orf71:NM_001135196:exon3:c.G959T:p.R320L,C10orf71:NM_199459:exon3:c.G959T:p.R320L
chr10	50531972	A	C	0\1	0\1	605.77	647.77	nonsynonymous SNV	C10orf71:NM_001135196:exon3:c.A1382C:p.D461A,C10orf71:NM_199459:exon3:c.A1382C:p.D461A
chr10	50532588	C	G	0\1	-	668.77	-	nonsynonymous SNV	C10orf71:NM_001135196:exon3:c.C1998G:p.H666Q,C10orf71:NM_199459:exon3:c.C1998G:p.H666Q
chr10	50532683	T	C	1\1	1\1	846.77	617.77	nonsynonymous SNV	C10orf71:NM_001135196:exon3:c.T2093C:p.F698S
chr10	50678317	C	G	0\1	0\1	678.77	637.77	nonsynonymous SNV	ERCC6:NM_000124:exon18:c.G3689C:p.R1230P
chr10	50724016	C	T	1\1	1\1	1311.77	1017.77	nonsynonymous SNV	PGBD3:NM_170753:exon2:c.G1145A:p.R382K
chr10	50820345	C	A	1\1	1\1	1777.77	1734.77	nonsynonymous SNV	SLC18A3:NM_003055:exon1:c.C1559A:p.A520E
chr10	50856652	G	A	1\1	1\1	980.77	763.77	nonsynonymous SNV	CHAT:NM_001142929:exon9:c.G1027A:p.V343M,CHAT:NM_020549:exon9:c.G1381A:p.V461M,CHAT:NM_020984:exon9:c.G1027A:p.V343M,CHAT:NM_020986:exon9:c.G1027A:p.V343M,CHAT:NM_001142933:exon10:c.G1135A:p.V379M,CHAT:NM_001142934:exon10:c.G1027A:p.V343M,CHAT:NM_020985:exon10:c.G1027A:p.V343M
chr10	51123980	T	C	0\1	0\1	470.77	311.77	nonsynonymous SNV	PARG:NM_003631:exon7:c.A1720G:p.I574V
chr10	51225375	G	A	1\1	1\1	3049.77	2720.77	nonsynonymous SNV	AGAP8:NM_001077686:exon7:c.C1607T:p.T536M
chr10	5136651	C	G	0\1	0\1	275.77	403.77	nonsynonymous SNV	AKR1C3:NM_001253909:exon1:c.C15G:p.H5Q,AKR1C3:NM_003739:exon1:c.C15G:p.H5Q
chr10	51465366	G	C	1\1	1\1	6422.77	5860.77	nonsynonymous SNV	AGAP7:NM_001077685:exon7:c.C1090G:p.P364A
chr10	51465476	A	G	1\1	1\1	2109.77	2038.77	nonsynonymous SNV	AGAP7:NM_001077685:exon7:c.T980C:p.L327S
chr10	51465552	A	T	1\1	1\1	430.77	457.77	nonsynonymous SNV	AGAP7:NM_001077685:exon7:c.T904A:p.Y302N
chr10	51568378	T	G	-	0\1	-	368.77	nonsynonymous SNV	NCOA4:NM_001145260:exon2:c.T22G:p.F8V,NCOA4:NM_001145261:exon2:c.T22G:p.F8V
chr10	51585223	G	A	0\1	0\1	1002.77	466.77	nonsynonymous SNV	NCOA4:NM_001145262:exon8:c.G1322A:p.G441E,NCOA4:NM_001145263:exon8:c.G1322A:p.G441E,NCOA4:NM_005437:exon8:c.G1322A:p.G441E,NCOA4:NM_001145260:exon9:c.G1370A:p.G457E,NCOA4:NM_001145261:exon9:c.G1370A:p.G457E
chr10	51585385	C	T	0\1	0\1	630.77	317.77	nonsynonymous SNV	NCOA4:NM_001145262:exon8:c.C1484T:p.S495L,NCOA4:NM_001145263:exon8:c.C1484T:p.S495L,NCOA4:NM_005437:exon8:c.C1484T:p.S495L,NCOA4:NM_001145260:exon9:c.C1532T:p.S511L,NCOA4:NM_001145261:exon9:c.C1532T:p.S511L
chr10	51623147	C	T	0\1	0\1	848.77	589.77	nonsynonymous SNV	TIMM23:NM_006327:exon1:c.G68A:p.G23E
chr10	51623174	C	A	0\1	0\1	446.77	399.77	nonsynonymous SNV	TIMM23:NM_006327:exon1:c.G41T:p.G14V
chr10	51623190	T	C	0\1	-	374.77	-	nonsynonymous SNV	TIMM23:NM_006327:exon1:c.A25G:p.N9D
chr10	5247784	C	G	0\1	0\1	668.77	1021.77	nonsynonymous SNV	AKR1C4:NM_001818:exon4:c.C434G:p.S145C
chr10	5255025	A	G	1\1	1\1	5394.77	3815.77	nonsynonymous SNV	AKR1C4:NM_001818:exon7:c.A749G:p.Q250R
chr10	5415954	A	G	0\1	0\1	534.77	598.77	nonsynonymous SNV	UCN3:NM_053049:exon2:c.A271G:p.R91G
chr10	54531235	C	T	0\1	0\1	535.77	326.77	nonsynonymous SNV	MBL2:NM_000242:exon1:c.G161A:p.G54D
chr10	5541230	T	C	1\1	1\1	1946.77	1776.77	nonsynonymous SNV	CALML5:NM_017422:exon1:c.A172G:p.S58G
chr10	56423968	A	C	0\1	0\1	408.77	440.77	nonsynonymous SNV	PCDH15:NM_001142763:exon2:c.T55G:p.S19A,PCDH15:NM_001142764:exon2:c.T55G:p.S19A,PCDH15:NM_001142765:exon2:c.T55G:p.S19A,PCDH15:NM_001142766:exon2:c.T55G:p.S19A,PCDH15:NM_001142767:exon2:c.T55G:p.S19A,PCDH15:NM_001142768:exon2:c.T55G:p.S19A,PCDH15:NM_001142773:exon2:c.T55G:p.S19A,PCDH15:NM_033056:exon2:c.T55G:p.S19A
chr10	5781628	T	G	1\1	1\1	1017.77	744.77	nonsynonymous SNV	FAM208B:NM_017782:exon13:c.T1495G:p.C499G
chr10	5784151	A	G	-	0\1	-	324.77	nonsynonymous SNV	FAM208B:NM_017782:exon14:c.A2419G:p.I807V
chr10	5788608	G	C	1\1	1\1	3262.77	2297.77	nonsynonymous SNV	FAM208B:NM_017782:exon15:c.G3224C:p.R1075P
chr10	5790420	T	C	1\1	1\1	2908.77	1696.77	nonsynonymous SNV	FAM208B:NM_017782:exon15:c.T5036C:p.V1679A
chr10	5799613	A	G	0\1	0\1	556.77	434.77	nonsynonymous SNV	FAM208B:NM_017782:exon17:c.A6863G:p.K2288R
chr10	58118630	T	C	0\1	0\1	1550.77	1493.77	nonsynonymous SNV	ZWINT:NM_007057:exon6:c.A559G:p.R187G,ZWINT:NM_032997:exon6:c.A559G:p.R187G
chr10	5920121	T	C	1\1	1\1	2204.77	1472.77	nonsynonymous SNV	ANKRD16:NM_001009941:exon7:c.A1058G:p.Q353R,ANKRD16:NM_019046:exon7:c.A1058G:p.Q353R
chr10	60588553	T	C	1\1	1\1	720.77	694.77	nonsynonymous SNV	BICC1:NM_001080512:exon21:c.T2827C:p.S943P
chr10	61005244	G	C	1\1	1\1	1692.77	1676.77	nonsynonymous SNV	PHYHIPL:NM_001143774:exon5:c.G946C:p.V316L,PHYHIPL:NM_032439:exon5:c.G1024C:p.V342L
chr10	61414011	G	T	0\1	0\1	1224.77	827.77	nonsynonymous SNV	SLC16A9:NM_194298:exon5:c.C773A:p.T258K
chr10	61552692	G	T	1\1	1\1	1182.77	1221.77	nonsynonymous SNV	CCDC6:NM_005436:exon9:c.C1408A:p.P470T
chr10	61831271	T	C	0\1	0\1	1329.77	1008.77	nonsynonymous SNV	ANK3:NM_020987:exon37:c.A9368G:p.K3123R
chr10	63958112	T	C	1\1	1\1	1351.77	679.77	nonsynonymous SNV	RTKN2:NM_145307:exon12:c.A1385G:p.H462R
chr10	64415184	A	G	1\1	1\1	2069.77	1654.77	nonsynonymous SNV	ZNF365:NM_199452:exon4:c.A184G:p.T62A
chr10	64927823	C	G	1\1	1\1	1296.77	802.77	nonsynonymous SNV	JMJD1C:NM_004241:exon23:c.G6894C:p.E2298D,JMJD1C:NM_032776:exon26:c.G7605C:p.E2535D
chr10	64974537	A	T	1\1	1\1	1319.77	1011.77	nonsynonymous SNV	JMJD1C:NM_004241:exon5:c.T733A:p.S245T,JMJD1C:NM_032776:exon8:c.T1390A:p.S464T
chr10	6527143	G	A	0\1	0\1	855.77	646.77	nonsynonymous SNV	PRKCQ:NM_001242413:exon10:c.C989T:p.P330L,PRKCQ:NM_006257:exon10:c.C989T:p.P330L
chr10	69926334	C	G	1\1	1\1	1277.77	1054.77	nonsynonymous SNV	MYPN:NM_032578:exon10:c.C1884G:p.F628L,MYPN:NM_001256267:exon11:c.C1884G:p.F628L,MYPN:NM_001256268:exon14:c.C1002G:p.F334L
chr10	69933921	G	A	1\1	1\1	890.77	662.77	nonsynonymous SNV	MYPN:NM_032578:exon11:c.G2072A:p.S691N,MYPN:NM_001256267:exon12:c.G2072A:p.S691N,MYPN:NM_001256268:exon15:c.G1190A:p.S397N
chr10	69933969	G	A	1\1	1\1	1272.77	793.77	nonsynonymous SNV	MYPN:NM_032578:exon11:c.G2120A:p.S707N,MYPN:NM_001256267:exon12:c.G2120A:p.S707N,MYPN:NM_001256268:exon15:c.G1238A:p.S413N
chr10	69934258	C	G	1\1	1\1	919.77	899.77	nonsynonymous SNV	MYPN:NM_032578:exon11:c.C2409G:p.S803R,MYPN:NM_001256267:exon12:c.C2409G:p.S803R,MYPN:NM_001256268:exon15:c.C1527G:p.S509R
chr10	69959242	C	A	1\1	1\1	1163.77	1096.77	nonsynonymous SNV	MYPN:NM_032578:exon17:c.C3403A:p.P1135T,MYPN:NM_001256267:exon18:c.C3403A:p.P1135T,MYPN:NM_001256268:exon21:c.C2521A:p.P841T
chr10	70405855	A	G	1\1	1\1	1504.77	1135.77	nonsynonymous SNV	TET1:NM_030625:exon4:c.A3369G:p.I1123M
chr10	70641860	T	C	1\1	1\1	1111.77	837.77	nonsynonymous SNV	STOX1:NM_001130159:exon2:c.T457C:p.Y153H,STOX1:NM_001130160:exon2:c.T457C:p.Y153H,STOX1:NM_001130161:exon2:c.T457C:p.Y153H,STOX1:NM_001130162:exon2:c.T127C:p.Y43H,STOX1:NM_152709:exon2:c.T457C:p.Y153H
chr10	70748784	G	A	1\1	1\1	1523.77	1907.77	nonsynonymous SNV	KIAA1279:NM_015634:exon1:c.G196A:p.G66S
chr10	70760271	T	C	0\1	-	487.77	-	nonsynonymous SNV	KIAA1279:NM_015634:exon2:c.T518C:p.M173T
chr10	70856852	G	A	1\1	1\1	1583.77	1298.77	nonsynonymous SNV	SRGN:NM_002727:exon2:c.G92A:p.R31Q
chr10	70992664	C	T	-	0\1	-	374.77	nonsynonymous SNV	HKDC1:NM_025130:exon3:c.C371T:p.T124I
chr10	71018660	T	C	1\1	1\1	1262.77	1181.77	nonsynonymous SNV	HKDC1:NM_025130:exon15:c.T2161C:p.W721R
chr10	71026510	C	A	0\1	0\1	1053.77	900.77	nonsynonymous SNV	HKDC1:NM_025130:exon18:c.C2751A:p.N917K
chr10	71176012	A	G	0\1	0\1	323.77	498.77	nonsynonymous SNV	TACR2:NM_001057:exon1:c.T68C:p.I23T
chr10	71332204	A	G	1\1	1\1	1152.77	1025.77	nonsynonymous SNV	NEUROG3:NM_020999:exon2:c.T596C:p.F199S
chr10	72195439	T	C	0\1	0\1	665.77	610.77	nonsynonymous SNV	NODAL:NM_018055:exon2:c.A494G:p.H165R
chr10	72360387	G	A	0\1	0\1	613.77	837.77	nonsynonymous SNV	PRF1:NM_001083116:exon2:c.C272T:p.A91V,PRF1:NM_005041:exon2:c.C272T:p.A91V
chr10	72535007	C	T	1\1	1\1	1387.77	1170.77	nonsynonymous SNV	TBATA:NM_152710:exon8:c.G710A:p.R237Q
chr10	73111408	C	T	0\1	0\1	1039.77	746.77	nonsynonymous SNV	SLC29A3:NM_001174098:exon4:c.C473T:p.S158F,SLC29A3:NM_018344:exon4:c.C473T:p.S158F
chr10	73121913	A	G	1\1	1\1	1790.77	1461.77	nonsynonymous SNV	SLC29A3:NM_018344:exon6:c.A976G:p.I326V
chr10	73434888	G	C	0\1	0\1	717.77	666.77	nonsynonymous SNV	CDH23:NM_001171930:exon14:c.G1469C:p.G490A,CDH23:NM_001171931:exon14:c.G1469C:p.G490A,CDH23:NM_022124:exon14:c.G1469C:p.G490A
chr10	73492079	A	G	0\1	-	703.77	-	nonsynonymous SNV	CDH23:NM_001171930:exon31:c.A4051G:p.N1351D,CDH23:NM_022124:exon31:c.A4051G:p.N1351D
chr10	73501556	G	A	0\1	0\1	566.77	488.77	nonsynonymous SNV	CDH23:NM_022124:exon36:c.G4723A:p.A1575T
chr10	73520632	A	C	1\1	1\1	1614.77	1748.77	nonsynonymous SNV	C10orf54:NM_022153:exon3:c.T561G:p.D187E
chr10	73544086	G	A	0\1	0\1	842.77	667.77	nonsynonymous SNV	CDH23:NM_022124:exon40:c.G5411A:p.R1804Q
chr10	73550969	G	A	0\1	0\1	1084.77	782.77	nonsynonymous SNV	CDH23:NM_022124:exon45:c.G6130A:p.E2044K
chr10	73558886	G	A	0\1	-	528.77	-	nonsynonymous SNV	CDH23:NM_001171933:exon4:c.G353A:p.R118Q,CDH23:NM_001171934:exon4:c.G353A:p.R118Q,CDH23:NM_022124:exon49:c.G7073A:p.R2358Q
chr10	73558952	C	T	0\1	0\1	579.77	487.77	nonsynonymous SNV	CDH23:NM_001171933:exon4:c.C419T:p.P140L,CDH23:NM_001171934:exon4:c.C419T:p.P140L,CDH23:NM_022124:exon49:c.C7139T:p.P2380L
chr10	75673101	T	C	0\1	0\1	454.77	795.77	nonsynonymous SNV	PLAU:NM_001145031:exon5:c.T371C:p.L124P,PLAU:NM_002658:exon6:c.T422C:p.L141P
chr10	7605067	C	T	1\1	1\1	1740.77	1727.77	nonsynonymous SNV	ITIH5:NM_032817:exon11:c.G2165A:p.R722Q,ITIH5:NM_030569:exon15:c.G2807A:p.R936Q
chr10	7605101	A	G	1\1	1\1	1723.77	1465.77	nonsynonymous SNV	ITIH5:NM_032817:exon10:c.T2132C:p.F711S,ITIH5:NM_030569:exon14:c.T2774C:p.F925S
chr10	7618686	T	G	1\1	1\1	1640.77	1416.77	nonsynonymous SNV	ITIH5:NM_032817:exon6:c.A1066C:p.T356P,ITIH5:NM_001001851:exon10:c.A1708C:p.T570P,ITIH5:NM_030569:exon10:c.A1708C:p.T570P
chr10	7763661	A	G	1\1	1\1	611.77	512.77	nonsynonymous SNV	ITIH2:NM_002216:exon8:c.A788G:p.N263S
chr10	7780646	C	G	0\1	0\1	1131.77	839.77	nonsynonymous SNV	ITIH2:NM_002216:exon16:c.C2020G:p.P674A
chr10	79580976	G	A	0\1	0\1	994.77	679.77	nonsynonymous SNV	DLG5:NM_004747:exon15:c.C3266T:p.P1089L
chr10	79616605	T	C	1\1	1\1	739.77	703.77	nonsynonymous SNV	DLG5:NM_004747:exon3:c.A419G:p.Q140R
chr10	81317045	G	T	0\1	0\1	3397.77	2993.77	nonsynonymous SNV	SFTPA2:NM_001098668:exon6:c.C667A:p.Q223K
chr10	81371729	C	G	0\1	-	321.77	-	nonsynonymous SNV	SFTPA1:NM_001164647:exon2:c.C148G:p.L50V,SFTPA1:NM_001093770:exon3:c.C193G:p.L65V,SFTPA1:NM_001164644:exon3:c.C148G:p.L50V,SFTPA1:NM_005411:exon3:c.C148G:p.L50V
chr10	81701722	T	C	1\1	1\1	681.77	482.77	nonsynonymous SNV	SFTPD:NM_003019:exon5:c.A538G:p.T180A
chr10	81706324	A	G	1\1	1\1	2116.77	2113.77	nonsynonymous SNV	SFTPD:NM_003019:exon2:c.T92C:p.M31T
chr10	81841692	G	T	0\1	0\1	1781.77	1306.77	nonsynonymous SNV	C10orf57:NM_001270371:exon3:c.G278T:p.C93F,C10orf57:NM_001270374:exon3:c.G203T:p.C68F
chr10	81926702	G	A	0\1	0\1	624.77	712.77	nonsynonymous SNV	ANXA11:NM_001157:exon6:c.C688T:p.R230C,ANXA11:NM_145868:exon7:c.C688T:p.R230C,ANXA11:NM_145869:exon8:c.C688T:p.R230C
chr10	82363404	A	G	1\1	1\1	1937.77	1796.77	nonsynonymous SNV	SH2D4B:NM_001145719:exon5:c.A566G:p.H189R,SH2D4B:NM_207372:exon5:c.A713G:p.H238R
chr10	88414569	C	T	0\1	0\1	592.77	391.77	nonsynonymous SNV	OPN4:NM_001030015:exon1:c.C29T:p.P10L,OPN4:NM_033282:exon1:c.C29T:p.P10L
chr10	88422116	C	T	0\1	0\1	441.77	447.77	nonsynonymous SNV	OPN4:NM_033282:exon8:c.C1181T:p.T394I,OPN4:NM_001030015:exon9:c.C1214T:p.T405I
chr10	88635779	C	A	0\1	0\1	876.77	713.77	nonsynonymous SNV	BMPR1A:NM_004329:exon3:c.C4A:p.P2T
chr10	88768253	A	G	1\1	1\1	6615.77	6571.77	nonsynonymous SNV	AGAP11:NM_133447:exon12:c.A244G:p.I82V
chr10	88782100	G	C	0\1	0\1	834.77	705.77	nonsynonymous SNV	FAM25A:NM_001146157:exon2:c.G103C:p.V35L
chr10	88946889	G	A	0\1	0\1	1139.77	633.77	nonsynonymous SNV	FAM35A:NM_019054:exon8:c.G2240A:p.R747H
chr10	88988115	G	A	0\1	0\1	631.77	717.77	nonsynonymous SNV	FAM22A:NM_001099338:exon2:c.G478A:p.A160T
chr10	89120493	C	T	1\1	1\1	6687.77	6363.77	nonsynonymous SNV	FAM22D:NM_001009610:exon2:c.C422T:p.P141L
chr10	90342837	C	G	0\1	-	602.77	-	nonsynonymous SNV	RNLS:NM_001031709:exon1:c.G111C:p.E37D,RNLS:NM_018363:exon1:c.G111C:p.E37D
chr10	90433345	T	A	1\1	1\1	1128.77	1009.77	nonsynonymous SNV	LIPF:NM_001198828:exon7:c.T571A:p.F191I,LIPF:NM_004190:exon7:c.T670A:p.F224I,LIPF:NM_001198829:exon8:c.T700A:p.F234I,LIPF:NM_001198830:exon8:c.T601A:p.F201I
chr10	91066769	C	A	1\1	1\1	2154.77	2244.77	nonsynonymous SNV	IFIT2:NM_001547:exon2:c.C1056A:p.D352E
chr10	91498127	T	C	0\1	-	382.77	-	nonsynonymous SNV	KIF20B:NM_016195:exon20:c.T3409C:p.C1137R
chr10	93668110	T	A	0\1	0\1	1213.77	903.77	nonsynonymous SNV	FGFBP3:NM_152429:exon2:c.A617T:p.E206V
chr10	94695617	C	T	0\1	-	731.77	-	nonsynonymous SNV	EXOC6:NM_001013848:exon12:c.C1172T:p.T391I,EXOC6:NM_019053:exon12:c.C1187T:p.T396I
chr10	95262981	A	G	1\1	1\1	2228.77	2291.77	nonsynonymous SNV	CEP55:NM_001127182:exon3:c.A295G:p.T99A,CEP55:NM_018131:exon3:c.A295G:p.T99A
chr10	95279506	A	T	0\1	0\1	995.77	521.77	nonsynonymous SNV	CEP55:NM_001127182:exon8:c.A1133T:p.H378L,CEP55:NM_018131:exon8:c.A1133T:p.H378L
chr10	95326676	C	T	0\1	-	389.77	-	nonsynonymous SNV	O3FAR1:NM_001195755:exon1:c.C199T:p.R67C,O3FAR1:NM_181745:exon1:c.C199T:p.R67C
chr10	95454681	G	C	0\1	-	671.77	-	nonsynonymous SNV	FRA10AC1:NM_145246:exon5:c.C233G:p.T78R
chr10	96104665	T	G	0\1	0\1	887.77	661.77	nonsynonymous SNV	NOC3L:NM_022451:exon12:c.A1415C:p.E472A
chr10	96702047	C	T	0\1	-	481.77	-	nonsynonymous SNV	CYP2C9:NM_000771:exon3:c.C430T:p.R144C
chr10	96827030	C	T	0\1	-	438.77	-	nonsynonymous SNV	CYP2C8:NM_001198854:exon2:c.G110A:p.R37K,CYP2C8:NM_000770:exon3:c.G416A:p.R139K,CYP2C8:NM_001198853:exon3:c.G206A:p.R69K,CYP2C8:NM_001198855:exon4:c.G206A:p.R69K
chr10	96954298	A	G	1\1	1\1	902.77	949.77	nonsynonymous SNV	C10orf129:NM_207321:exon2:c.A56G:p.E19G
chr10	97192324	A	G	1\1	1\1	1329.77	1346.77	nonsynonymous SNV	SORBS1:NM_001034957:exon3:c.T86C:p.L29P,SORBS1:NM_006434:exon3:c.T86C:p.L29P,SORBS1:NM_001034954:exon4:c.T182C:p.L61P,SORBS1:NM_001034955:exon4:c.T182C:p.L61P,SORBS1:NM_001034956:exon4:c.T182C:p.L61P,SORBS1:NM_015385:exon5:c.T86C:p.L29P,SORBS1:NM_024991:exon6:c.T182C:p.L61P
chr10	98078239	A	G	1\1	1\1	765.77	563.77	nonsynonymous SNV	DNTT:NM_001017520:exon2:c.A334G:p.R112G,DNTT:NM_004088:exon2:c.A334G:p.R112G
chr10	98924600	G	A	0\1	0\1	626.77	536.77	nonsynonymous SNV	SLIT1:NM_003061:exon2:c.C245T:p.A82V
chr10	99125949	C	T	1\1	1\1	2238.77	2618.77	nonsynonymous SNV	RRP12:NM_001145114:exon27:c.G3250A:p.G1084S,RRP12:NM_015179:exon29:c.G3433A:p.G1145S
chr10	99240758	G	C	1\1	1\1	1159.77	568.77	nonsynonymous SNV	MMS19:NM_022362:exon3:c.C203G:p.A68G
chr10	99337572	G	A	1\1	1\1	1002.77	483.77	nonsynonymous SNV	ANKRD2:NM_001129981:exon2:c.G184A:p.A62T,ANKRD2:NM_020349:exon2:c.G184A:p.A62T
chr10	99439541	G	C	1\1	1\1	1294.77	1588.77	nonsynonymous SNV	AVPI1:NM_021732:exon2:c.C122G:p.A41G
chr10	99502885	C	A	0\1	0\1	685.77	441.77	nonsynonymous SNV	ZFYVE27:NM_001002261:exon2:c.C232A:p.L78M,ZFYVE27:NM_001002262:exon3:c.C232A:p.L78M,ZFYVE27:NM_144588:exon3:c.C232A:p.L78M
chr10	99969475	A	C	0\1	0\1	513.77	265.77	nonsynonymous SNV	R3HCC1L:NM_001256620:exon4:c.A1604C:p.D535A,R3HCC1L:NM_014472:exon4:c.A1604C:p.D535A,R3HCC1L:NM_001256619:exon5:c.A1604C:p.D535A,R3HCC1L:NM_138469:exon5:c.A1604C:p.D535A
chr10	99969568	A	G	0\1	0\1	549.77	493.77	nonsynonymous SNV	R3HCC1L:NM_001256620:exon4:c.A1697G:p.H566R,R3HCC1L:NM_014472:exon4:c.A1697G:p.H566R,R3HCC1L:NM_001256619:exon5:c.A1697G:p.H566R,R3HCC1L:NM_138469:exon5:c.A1697G:p.H566R
chr10	99991408	A	G	1\1	1\1	756.77	748.77	nonsynonymous SNV	R3HCC1L:NM_001256621:exon4:c.A143G:p.H48R,R3HCC1L:NM_001256620:exon5:c.A1925G:p.H642R,R3HCC1L:NM_014472:exon5:c.A1925G:p.H642R,R3HCC1L:NM_138469:exon6:c.A1925G:p.H642R,R3HCC1L:NM_001256619:exon7:c.A1967G:p.H656R
chr11	100847069	G	A	1\1	1\1	2199.77	1453.77	nonsynonymous SNV	ARHGAP42:NM_152432:exon20:c.G2137A:p.V713I
chr11	1016665	C	T	0\1	0\1	1052.77	808.77	nonsynonymous SNV	MUC6:NM_005961:exon31:c.G6136A:p.V2046I
chr11	1016704	C	A	0\1	0\1	762.77	697.77	nonsynonymous SNV	MUC6:NM_005961:exon31:c.G6097T:p.A2033S
chr11	1016713	T	C	0\1	0\1	1255.77	971.77	nonsynonymous SNV	MUC6:NM_005961:exon31:c.A6088G:p.T2030A
chr11	1016776	C	T	0\1	0\1	1478.77	1296.77	nonsynonymous SNV	MUC6:NM_005961:exon31:c.G6025A:p.V2009I
chr11	1016795	C	G	0\1	0\1	145.77	320.77	nonsynonymous SNV	MUC6:NM_005961:exon31:c.G6006C:p.Q2002H
chr11	1016842	T	G	0\1	-	79.77	-	nonsynonymous SNV	MUC6:NM_005961:exon31:c.A5959C:p.T1987P
chr11	1016869	A	T	0\1	0\1	2992.77	2630.77	nonsynonymous SNV	MUC6:NM_005961:exon31:c.T5932A:p.F1978I
chr11	1016910	G	A	0\1	0\1	606.77	901.77	nonsynonymous SNV	MUC6:NM_005961:exon31:c.C5891T:p.T1964I
chr11	1016928	C	G	0\1	0\1	3155.77	3201.82	nonsynonymous SNV	MUC6:NM_005961:exon31:c.G5873C:p.S1958T
chr11	1016978	T	G	0\1	0\1	525.77	405.77	nonsynonymous SNV	MUC6:NM_005961:exon31:c.A5823C:p.K1941N
chr11	1016991	T	G	0\1	-	262.77	-	nonsynonymous SNV	MUC6:NM_005961:exon31:c.A5810C:p.N1937T
chr11	1017036	G	A	0\1	-	69.77	-	nonsynonymous SNV	MUC6:NM_005961:exon31:c.C5765T:p.T1922I
chr11	1017045	G	T	-	0\1	-	59.77	nonsynonymous SNV	MUC6:NM_005961:exon31:c.C5756A:p.P1919H
chr11	1017084	G	A	0\1	0\1	1518.77	1632.77	nonsynonymous SNV	MUC6:NM_005961:exon31:c.C5717T:p.P1906L
chr11	1017183	G	T	0\1	0\1	713.77	600.77	nonsynonymous SNV	MUC6:NM_005961:exon31:c.C5618A:p.P1873Q
chr11	1017220	T	C	0\1	0\1	2480.77	2355.77	nonsynonymous SNV	MUC6:NM_005961:exon31:c.A5581G:p.T1861A
chr11	1017231	A	G	0\1	0\1	3057.77	2436.77	nonsynonymous SNV	MUC6:NM_005961:exon31:c.T5570C:p.I1857T
chr11	1017302	G	C	0\1	0\1	952.77	572.77	nonsynonymous SNV	MUC6:NM_005961:exon31:c.C5499G:p.H1833Q
chr11	1017325	A	C	0\1	0\1	1294.77	1536.77	nonsynonymous SNV	MUC6:NM_005961:exon31:c.T5476G:p.Y1826D
chr11	1017384	G	C	0\1	-	167.77	-	nonsynonymous SNV	MUC6:NM_005961:exon31:c.C5417G:p.T1806S
chr11	1017421	G	T	0\1	-	361.77	-	nonsynonymous SNV	MUC6:NM_005961:exon31:c.C5380A:p.P1794T
chr11	1017498	C	G	0\1	0\1	93.77	320.77	nonsynonymous SNV	MUC6:NM_005961:exon31:c.G5303C:p.S1768T
chr11	1017514	A	G	0\1	0\1	220.77	370.77	nonsynonymous SNV	MUC6:NM_005961:exon31:c.T5287C:p.S1763P
chr11	1017691	C	G	0\1	0\1	352.77	543.77	nonsynonymous SNV	MUC6:NM_005961:exon31:c.G5110C:p.A1704P
chr11	101771248	G	A	1\1	1\1	640.77	665.77	nonsynonymous SNV	ANGPTL5:NM_178127:exon7:c.C574T:p.R192W
chr11	1017746	T	G	-	0\1	-	121.77	nonsynonymous SNV	MUC6:NM_005961:exon31:c.A5055C:p.L1685F
chr11	1017783	A	C	0\1	0\1	729.77	605.77	nonsynonymous SNV	MUC6:NM_005961:exon31:c.T5018G:p.L1673R
chr11	1017789	A	C	0\1	0\1	892.77	333.77	nonsynonymous SNV	MUC6:NM_005961:exon31:c.T5012G:p.M1671R
chr11	1017858	A	G	0\1	0\1	766.77	292.77	nonsynonymous SNV	MUC6:NM_005961:exon31:c.T4943C:p.M1648T
chr11	1017883	C	A	0\1	0\1	494.77	237.77	nonsynonymous SNV	MUC6:NM_005961:exon31:c.G4918T:p.A1640S
chr11	1017921	C	A	0\1	-	349.77	-	nonsynonymous SNV	MUC6:NM_005961:exon31:c.G4880T:p.S1627I
chr11	1017981	T	A	0\1	0\1	1405.77	1360.77	nonsynonymous SNV	MUC6:NM_005961:exon31:c.A4820T:p.H1607L
chr11	1018012	T	G	0\1	0\1	969.77	2025.77	nonsynonymous SNV	MUC6:NM_005961:exon31:c.A4789C:p.K1597Q
chr11	1018069	G	A	0\1	-	256.77	-	nonsynonymous SNV	MUC6:NM_005961:exon31:c.C4732T:p.P1578S
chr11	1018116	T	G	0\1	0\1	541.77	361.77	nonsynonymous SNV	MUC6:NM_005961:exon31:c.A4685C:p.N1562T
chr11	1018144	G	C	0\1	-	105.77	-	nonsynonymous SNV	MUC6:NM_005961:exon31:c.C4657G:p.R1553G
chr11	1018374	T	A	0\1	0\1	3732.77	4004.77	nonsynonymous SNV	MUC6:NM_005961:exon31:c.A4427T:p.N1476I
chr11	1018456	G	A	0\1	0\1	1031.77	763.77	nonsynonymous SNV	MUC6:NM_005961:exon31:c.C4345T:p.P1449S
chr11	1018483	C	G	0\1	0\1	1069.77	920.77	nonsynonymous SNV	MUC6:NM_005961:exon31:c.G4318C:p.E1440Q
chr11	101857758	G	A	1\1	-	626.77	-	nonsynonymous SNV	KIAA1377:NM_020802:exon9:c.G3230A:p.S1077N
chr11	102398593	C	T	1\1	-	971.77	-	nonsynonymous SNV	MMP7:NM_002423:exon2:c.G230A:p.R77H
chr11	102562700	C	T	1\1	-	573.77	-	nonsynonymous SNV	MMP27:NM_022122:exon10:c.G1339A:p.D447N
chr11	102565820	C	A	1\1	1\1	939.77	763.77	nonsynonymous SNV	MMP27:NM_022122:exon7:c.G911T:p.W304L
chr11	102567207	T	A	-	1\1	-	435.82	nonsynonymous SNV	MMP27:NM_022122:exon6:c.A797T:p.E266V
chr11	102593248	T	C	-	1\1	-	628.77	nonsynonymous SNV	MMP8:NM_002424:exon2:c.A259G:p.K87E
chr11	102595492	G	A	1\1	-	493.77	-	nonsynonymous SNV	MMP8:NM_002424:exon1:c.C95T:p.T32I
chr11	1028705	A	G	0\1	0\1	1729.77	1352.77	nonsynonymous SNV	MUC6:NM_005961:exon13:c.T1532C:p.L511P
chr11	102988504	A	T	1\1	-	513.77	-	nonsynonymous SNV	DYNC2H1:NM_001080463:exon6:c.A911T:p.Q304L,DYNC2H1:NM_001377:exon6:c.A911T:p.Q304L
chr11	103036743	C	G	1\1	-	674.77	-	nonsynonymous SNV	DYNC2H1:NM_001080463:exon31:c.C4728G:p.N1576K,DYNC2H1:NM_001377:exon31:c.C4728G:p.N1576K
chr11	103082590	G	A	1\1	-	496.77	-	nonsynonymous SNV	DYNC2H1:NM_001080463:exon54:c.G8612A:p.R2871Q,DYNC2H1:NM_001377:exon54:c.G8612A:p.R2871Q
chr11	104761100	T	C	1\1	1\1	861.77	716.77	nonsynonymous SNV	CASP12:NM_001191016:exon5:c.A818G:p.H273R
chr11	104761206	C	T	1\1	1\1	1139.77	1299.77	nonsynonymous SNV	CASP12:NM_001191016:exon5:c.G712A:p.G238S
chr11	104768000	G	A	1\1	1\1	506.77	550.77	nonsynonymous SNV	CASP12:NM_001191016:exon2:c.C203T:p.T68I
chr11	104877927	T	C	1\1	1\1	537.77	516.77	nonsynonymous SNV	CASP5:NM_001136109:exon2:c.A142G:p.T48A,CASP5:NM_001136112:exon3:c.A355G:p.T119A,CASP5:NM_004347:exon3:c.A316G:p.T106A
chr11	105797595	A	C	0\1	0\1	488.77	495.77	nonsynonymous SNV	GRIA4:NM_000829:exon13:c.A1976C:p.E659A,GRIA4:NM_001077243:exon13:c.A1976C:p.E659A
chr11	10655609	C	T	1\1	1\1	899.77	1322.77	nonsynonymous SNV	MRVI1:NM_001098579:exon2:c.G208A:p.A70T,MRVI1:NM_001206880:exon3:c.G235A:p.A79T,MRVI1:NM_130385:exon3:c.G235A:p.A79T
chr11	10715124	T	C	1\1	1\1	1399.77	1123.77	nonsynonymous SNV	MRVI1:NM_001206880:exon1:c.A26G:p.E9G,MRVI1:NM_130385:exon1:c.A26G:p.E9G
chr11	1075747	T	C	0\1	0\1	502.77	499.77	nonsynonymous SNV	MUC2:NM_002457:exon2:c.T173C:p.L58P
chr11	1080391	G	A	0\1	0\1	389.77	511.77	nonsynonymous SNV	MUC2:NM_002457:exon8:c.G1111A:p.E371K
chr11	108040484	G	T	1\1	1\1	1289.77	1239.77	nonsynonymous SNV	NPAT:NM_002519:exon15:c.C2997A:p.N999K
chr11	108043988	C	T	1\1	1\1	713.77	617.77	nonsynonymous SNV	NPAT:NM_002519:exon13:c.G1723A:p.V575I
chr11	1081074	T	C	-	0\1	-	554.77	nonsynonymous SNV	MUC2:NM_002457:exon11:c.T1370C:p.V457A
chr11	1081112	G	C	-	0\1	-	443.77	nonsynonymous SNV	MUC2:NM_002457:exon11:c.G1408C:p.E470Q
chr11	1081757	G	C	0\1	-	518.77	-	nonsynonymous SNV	MUC2:NM_002457:exon13:c.G1685C:p.S562T
chr11	108183167	A	G	1\1	1\1	551.77	446.77	nonsynonymous SNV	ATM:NM_000051:exon40:c.A5948G:p.N1983S
chr11	108380335	T	C	1\1	1\1	1111.77	1006.77	nonsynonymous SNV	EXPH5:NM_015065:exon6:c.A5899G:p.N1967D
chr11	108383676	A	G	1\1	1\1	1384.77	1317.77	nonsynonymous SNV	EXPH5:NM_015065:exon6:c.T2558C:p.L853P
chr11	108384207	C	T	1\1	1\1	1056.77	980.77	nonsynonymous SNV	EXPH5:NM_015065:exon6:c.G2027A:p.S676N
chr11	1088835	C	T	-	0\1	-	333.77	nonsynonymous SNV	MUC2:NM_002457:exon26:c.C3620T:p.T1207I
chr11	1093769	G	A	0\1	0\1	785.77	484.77	nonsynonymous SNV	MUC2:NM_002457:exon31:c.G5576A:p.R1859Q
chr11	1101078	A	G	-	0\1	-	280.77	nonsynonymous SNV	MUC2:NM_002457:exon42:c.A7465G:p.S2489G
chr11	112065434	T	C	1\1	1\1	759.77	573.77	nonsynonymous SNV	BCO2:NM_001256400:exon4:c.T377C:p.L126P,BCO2:NM_001037290:exon5:c.T590C:p.L197P,BCO2:NM_001256397:exon5:c.T590C:p.L197P,BCO2:NM_031938:exon5:c.T692C:p.L231P
chr11	112088499	A	C	1\1	1\1	759.77	750.77	nonsynonymous SNV	BCO2:NM_001256398:exon10:c.A1423C:p.I475L,BCO2:NM_001256400:exon11:c.A1327C:p.I443L,BCO2:NM_001037290:exon12:c.A1540C:p.I514L,BCO2:NM_001256397:exon12:c.A1522C:p.I508L,BCO2:NM_031938:exon12:c.A1642C:p.I548L
chr11	112123095	A	G	1\1	1\1	1916.77	2000.77	nonsynonymous SNV	C11orf34:NM_001145024:exon3:c.T424C:p.S142P
chr11	113266821	G	A	1\1	1\1	671.77	821.77	nonsynonymous SNV	ANKK1:NM_178510:exon5:c.G715A:p.A239T
chr11	113270015	G	C	1\1	1\1	1011.77	801.77	nonsynonymous SNV	ANKK1:NM_178510:exon8:c.G1324C:p.G442R
chr11	113270828	G	A	1\1	1\1	722.77	745.77	nonsynonymous SNV	ANKK1:NM_178510:exon8:c.G2137A:p.E713K
chr11	11373508	T	C	1\1	1\1	1464.77	1306.77	nonsynonymous SNV	CSNK2A1P:NM_001256686:exon1:c.A1159G:p.T387A
chr11	11373808	T	G	1\1	1\1	5147.77	4128.77	nonsynonymous SNV	CSNK2A1P:NM_001256686:exon1:c.A859C:p.S287R
chr11	11373925	A	C	1\1	1\1	5378.77	4792.77	nonsynonymous SNV	CSNK2A1P:NM_001256686:exon1:c.T742G:p.F248V
chr11	11373960	C	T	1\1	1\1	4982.77	4411.77	nonsynonymous SNV	CSNK2A1P:NM_001256686:exon1:c.G707A:p.R236H
chr11	11374016	T	A	1\1	1\1	5010.77	3905.77	nonsynonymous SNV	CSNK2A1P:NM_001256686:exon1:c.A651T:p.R217S
chr11	11374269	A	G	0\1	0\1	2420.77	2147.77	nonsynonymous SNV	CSNK2A1P:NM_001256686:exon1:c.T398C:p.I133T
chr11	11374283	T	G	1\1	1\1	5341.77	4769.77	nonsynonymous SNV	CSNK2A1P:NM_001256686:exon1:c.A384C:p.L128F
chr11	113803028	A	C	1\1	1\1	554.77	977.77	nonsynonymous SNV	HTR3B:NM_006028:exon5:c.A386C:p.Y129S
chr11	114576626	A	T	1\1	1\1	473.77	496.77	nonsynonymous SNV	NXPE2:NM_182495:exon5:c.A1052T:p.N351I
chr11	116692334	C	T	1\1	1\1	623.77	754.77	nonsynonymous SNV	APOA4:NM_000482:exon3:c.G440A:p.S147N
chr11	117869670	A	G	1\1	1\1	1393.77	1569.77	nonsynonymous SNV	IL10RA:NM_001558:exon7:c.A1051G:p.R351G
chr11	117982495	T	G	1\1	1\1	838.77	512.77	nonsynonymous SNV	TMPRSS4:NM_001173552:exon7:c.T503G:p.V168G,TMPRSS4:NM_001083947:exon8:c.T608G:p.V203G,TMPRSS4:NM_001173551:exon8:c.T617G:p.V206G,TMPRSS4:NM_019894:exon8:c.T623G:p.V208G
chr11	118967758	T	C	-	1\1	-	606.77	nonsynonymous SNV	DPAGT1:NM_001382:exon9:c.A1177G:p.I393V
chr11	118983434	C	T	1\1	1\1	1059.77	809.77	nonsynonymous SNV	C2CD2L:NM_014807:exon10:c.C1237T:p.R413W
chr11	119043656	C	T	1\1	1\1	1178.77	1228.77	nonsynonymous SNV	NLRX1:NM_024618:exon4:c.C187T:p.P63S,NLRX1:NM_170722:exon4:c.C187T:p.P63S
chr11	119059404	G	A	1\1	1\1	818.77	518.77	nonsynonymous SNV	PDZD3:NM_001168468:exon9:c.G1115A:p.R372Q,PDZD3:NM_024791:exon9:c.G1073A:p.R358Q
chr11	11913585	G	T	0\1	-	851.77	-	nonsynonymous SNV	USP47:NM_017944:exon3:c.G224T:p.G75V
chr11	119156088	C	T	1\1	1\1	1830.77	1229.77	nonsynonymous SNV	CBL:NM_005188:exon11:c.C1753T:p.R585C
chr11	119510644	A	C	1\1	1\1	883.77	582.77	nonsynonymous SNV	PVRL1:NM_203285:exon6:c.T1082G:p.V361G
chr11	11986061	T	C	0\1	-	458.77	-	nonsynonymous SNV	DKK3:NM_001018057:exon7:c.A1003G:p.R335G,DKK3:NM_013253:exon8:c.A1003G:p.R335G,DKK3:NM_015881:exon8:c.A1003G:p.R335G
chr11	120099658	A	G	1\1	1\1	496.77	493.77	nonsynonymous SNV	OAF:NM_178507:exon4:c.A629G:p.H210R
chr11	120099679	G	A	1\1	1\1	652.77	668.77	nonsynonymous SNV	OAF:NM_178507:exon4:c.G650A:p.R217H
chr11	121032978	G	A	1\1	1\1	822.77	761.77	nonsynonymous SNV	TECTA:NM_005422:exon15:c.G5171A:p.S1724N
chr11	121393684	G	A	1\1	1\1	785.77	616.77	nonsynonymous SNV	SORL1:NM_003105:exon11:c.G1582A:p.A528T
chr11	121437819	C	G	1\1	1\1	555.77	509.77	nonsynonymous SNV	SORL1:NM_003105:exon22:c.C3220G:p.Q1074E
chr11	121491782	G	A	-	1\1	-	490.77	nonsynonymous SNV	SORL1:NM_003105:exon44:c.G5899A:p.V1967I
chr11	122646967	G	A	1\1	1\1	1029.77	607.77	nonsynonymous SNV	UBASH3B:NM_032873:exon2:c.G202A:p.A68T
chr11	12315891	G	A	0\1	0\1	800.77	645.77	nonsynonymous SNV	MICALCL:NM_032867:exon3:c.G913A:p.A305T
chr11	123600475	A	G	1\1	-	653.78	-	nonsynonymous SNV	ZNF202:NM_003455:exon5:c.T461C:p.V154A
chr11	123753937	A	G	1\1	1\1	716.77	575.77	nonsynonymous SNV	TMEM225:NM_001013743:exon4:c.T586C:p.C196R
chr11	123754844	T	C	-	1\1	-	537.77	nonsynonymous SNV	TMEM225:NM_001013743:exon3:c.A401G:p.N134S
chr11	123777497	G	A	1\1	1\1	767.77	672.77	nonsynonymous SNV	OR8D4:NM_001005197:exon1:c.G359A:p.C120Y
chr11	123777536	G	A	1\1	1\1	585.77	554.77	nonsynonymous SNV	OR8D4:NM_001005197:exon1:c.G398A:p.R133K
chr11	123777986	T	C	1\1	-	813.77	-	nonsynonymous SNV	OR8D4:NM_001005197:exon1:c.T848C:p.L283P
chr11	123848121	T	C	1\1	1\1	970.77	978.77	nonsynonymous SNV	OR10S1:NM_001004474:exon1:c.A278G:p.K93R
chr11	123848212	C	T	1\1	1\1	1237.77	965.77	nonsynonymous SNV	OR10S1:NM_001004474:exon1:c.G187A:p.G63S
chr11	123886681	A	G	1\1	1\1	3625.77	2702.77	nonsynonymous SNV	OR10G4:NM_001004462:exon1:c.A400G:p.M134V
chr11	123886865	T	A	1\1	1\1	4686.77	3403.77	nonsynonymous SNV	OR10G4:NM_001004462:exon1:c.T584A:p.V195E
chr11	123886984	A	G	1\1	1\1	2663.77	1718.77	nonsynonymous SNV	OR10G4:NM_001004462:exon1:c.A703G:p.R235G
chr11	123887164	A	C	1\1	1\1	789.77	538.77	nonsynonymous SNV	OR10G4:NM_001004462:exon1:c.A883C:p.K295Q
chr11	123894119	A	G	1\1	-	520.77	-	nonsynonymous SNV	OR10G9:NM_001001953:exon1:c.A400G:p.M134V
chr11	123909695	G	C	1\1	1\1	2335.77	2053.77	nonsynonymous SNV	OR10G7:NM_001004463:exon1:c.C14G:p.T5S
chr11	124006972	G	T	1\1	1\1	617.77	626.77	nonsynonymous SNV	VWA5A:NM_014622:exon12:c.G1496T:p.S499I,VWA5A:NM_001130142:exon13:c.G1496T:p.S499I
chr11	124006993	G	A	1\1	1\1	595.77	507.77	nonsynonymous SNV	VWA5A:NM_014622:exon12:c.G1517A:p.R506K,VWA5A:NM_001130142:exon13:c.G1517A:p.R506K
chr11	124189306	G	A	1\1	1\1	1190.77	637.77	nonsynonymous SNV	OR8D2:NM_001002918:exon1:c.C788T:p.P263L
chr11	124189729	C	T	1\1	1\1	1608.77	1415.77	nonsynonymous SNV	OR8D2:NM_001002918:exon1:c.G365A:p.R122H
chr11	124267177	T	C	1\1	1\1	1163.77	1261.77	nonsynonymous SNV	OR8B3:NM_001005467:exon1:c.A71G:p.Q24R
chr11	124267189	T	C	1\1	1\1	959.77	940.77	nonsynonymous SNV	OR8B3:NM_001005467:exon1:c.A59G:p.H20R
chr11	124294236	A	G	1\1	1\1	1807.77	1787.77	nonsynonymous SNV	OR8B4:NM_001005196:exon1:c.T532C:p.C178R
chr11	124294377	A	G	1\1	1\1	1174.77	910.77	nonsynonymous SNV	OR8B4:NM_001005196:exon1:c.T391C:p.Y131H
chr11	124440617	C	T	1\1	1\1	2649.77	1550.77	nonsynonymous SNV	OR8A1:NM_001005194:exon1:c.C653T:p.S218L
chr11	1246941	A	G	-	0\1	-	403.77	nonsynonymous SNV	MUC5B:NM_002458:exon2:c.A101G:p.E34G
chr11	1247458	C	T	0\1	0\1	610.77	452.77	nonsynonymous SNV	MUC5B:NM_002458:exon3:c.C151T:p.R51W
chr11	125525195	A	G	1\1	1\1	1113.77	630.77	nonsynonymous SNV	CHEK1:NM_001244846:exon12:c.A1309G:p.I437V,CHEK1:NM_001114121:exon13:c.A1411G:p.I471V,CHEK1:NM_001114122:exon13:c.A1411G:p.I471V,CHEK1:NM_001274:exon13:c.A1411G:p.I471V
chr11	125617606	G	A	1\1	1\1	918.77	598.77	nonsynonymous SNV	PATE1:NM_138294:exon4:c.G136A:p.V46I
chr11	125763746	C	G	1\1	1\1	1401.77	855.77	nonsynonymous SNV	PUS3:NM_031307:exon4:c.G1380C:p.E460D
chr11	125766044	C	A	1\1	1\1	1229.77	1046.77	nonsynonymous SNV	PUS3:NM_031307:exon2:c.G136T:p.A46S
chr11	125766173	A	C	1\1	1\1	1376.77	1173.77	nonsynonymous SNV	PUS3:NM_031307:exon2:c.T7G:p.Y3D
chr11	125769354	T	C	1\1	1\1	1207.77	861.77	nonsynonymous SNV	HYLS1:NM_001134793:exon3:c.T91C:p.C31R,HYLS1:NM_145014:exon4:c.T91C:p.C31R
chr11	125871721	G	C	1\1	1\1	987.77	1000.77	nonsynonymous SNV	CDON:NM_001243597:exon11:c.C2051G:p.T684S,CDON:NM_016952:exon11:c.C2051G:p.T684S
chr11	1262525	C	T	0\1	0\1	420.77	367.77	nonsynonymous SNV	MUC5B:NM_002458:exon31:c.C4415T:p.P1472L
chr11	1264183	G	A	0\1	0\1	3258.77	3412.77	nonsynonymous SNV	MUC5B:NM_002458:exon31:c.G6073A:p.A2025T
chr11	1264631	A	G	-	0\1	-	61.77	nonsynonymous SNV	MUC5B:NM_002458:exon31:c.A6521G:p.N2174S
chr11	1264823	T	C	0\1	0\1	713.77	1025.77	nonsynonymous SNV	MUC5B:NM_002458:exon31:c.T6713C:p.L2238P
chr11	1265786	C	T	0\1	0\1	539.77	712.77	nonsynonymous SNV	MUC5B:NM_002458:exon31:c.C7676T:p.T2559M
chr11	1267325	T	C	0\1	0\1	349.77	430.77	nonsynonymous SNV	MUC5B:NM_002458:exon31:c.T9215C:p.F3072S
chr11	1267413	G	T	0\1	0\1	514.77	1058.77	nonsynonymous SNV	MUC5B:NM_002458:exon31:c.G9303T:p.E3101D
chr11	1267502	C	T	0\1	0\1	982.77	1079.77	nonsynonymous SNV	MUC5B:NM_002458:exon31:c.C9392T:p.T3131M
chr11	1267562	C	T	0\1	0\1	1315.77	1009.77	nonsynonymous SNV	MUC5B:NM_002458:exon31:c.C9452T:p.T3151M
chr11	1267960	A	G	0\1	0\1	1143.77	217.77	nonsynonymous SNV	MUC5B:NM_002458:exon31:c.A9850G:p.T3284A
chr11	1268513	G	C	0\1	0\1	1949.77	2035.77	nonsynonymous SNV	MUC5B:NM_002458:exon31:c.G10403C:p.R3468P
chr11	1268608	A	G	0\1	0\1	1492.77	1265.77	nonsynonymous SNV	MUC5B:NM_002458:exon31:c.A10498G:p.S3500G
chr11	1269215	C	T	0\1	0\1	3464.77	3524.77	nonsynonymous SNV	MUC5B:NM_002458:exon31:c.C11105T:p.T3702M
chr11	1269835	G	A	0\1	0\1	1210.77	1386.77	nonsynonymous SNV	MUC5B:NM_002458:exon31:c.G11725A:p.V3909I
chr11	1271321	C	G	0\1	0\1	1085.77	1047.77	nonsynonymous SNV	MUC5B:NM_002458:exon31:c.C13211G:p.A4404G
chr11	1271429	C	T	0\1	0\1	1051.77	1513.77	nonsynonymous SNV	MUC5B:NM_002458:exon31:c.C13319T:p.P4440L
chr11	1272226	A	C	0\1	0\1	1228.77	1280.77	nonsynonymous SNV	MUC5B:NM_002458:exon31:c.A14116C:p.T4706P
chr11	128782012	C	G	1\1	1\1	1128.77	811.77	nonsynonymous SNV	KCNJ5:NM_000890:exon2:c.C844G:p.Q282E
chr11	130343306	C	T	1\1	1\1	549.77	679.77	nonsynonymous SNV	ADAMTS15:NM_139055:exon8:c.C2443T:p.P815S
chr11	130750642	A	C	1\1	1\1	1233.77	1510.77	nonsynonymous SNV	SNX19:NM_014758:exon9:c.T2633G:p.L878R
chr11	130776524	T	C	1\1	1\1	783.77	627.77	nonsynonymous SNV	SNX19:NM_014758:exon6:c.A2258G:p.N753S
chr11	130780225	C	A	1\1	-	543.77	-	nonsynonymous SNV	SNX19:NM_014758:exon3:c.G1854T:p.L618F
chr11	130784754	C	G	1\1	1\1	1820.77	1203.77	nonsynonymous SNV	SNX19:NM_014758:exon1:c.G1081C:p.V361L
chr11	133714522	G	A	1\1	1\1	1128.77	1060.77	nonsynonymous SNV	SPATA19:NM_174927:exon3:c.C149T:p.A50V
chr11	134151975	G	C	1\1	1\1	498.77	417.77	nonsynonymous SNV	GLB1L3:NM_001080407:exon5:c.G488C:p.R163P
chr11	134181029	C	A	1\1	1\1	988.77	563.77	nonsynonymous SNV	GLB1L3:NM_001080407:exon13:c.C1252A:p.L418I
chr11	134182375	G	A	1\1	1\1	821.77	979.77	nonsynonymous SNV	GLB1L3:NM_001080407:exon14:c.G1420A:p.V474M
chr11	14991539	T	C	1\1	1\1	2082.77	1559.77	nonsynonymous SNV	CALCA:NM_001033952:exon3:c.A169G:p.N57D,CALCA:NM_001033953:exon3:c.A169G:p.N57D,CALCA:NM_001741:exon3:c.A169G:p.N57D
chr11	1629149	G	C	0\1	0\1	691.77	712.77	nonsynonymous SNV	KRTAP5-3:NM_001012708:exon1:c.C467G:p.S156C
chr11	1629156	T	A	0\1	0\1	769.77	840.77	nonsynonymous SNV	KRTAP5-3:NM_001012708:exon1:c.A460T:p.S154C
chr11	1642884	A	C	1\1	1\1	6238.77	5356.77	nonsynonymous SNV	KRTAP5-4:NM_001012709:exon1:c.T440G:p.F147C
chr11	1651120	G	T	1\1	1\1	2445.77	2550.77	nonsynonymous SNV	KRTAP5-5:NM_001001480:exon1:c.G50T:p.R17L
chr11	1651161	T	C	1\1	1\1	1889.77	1529.77	nonsynonymous SNV	KRTAP5-5:NM_001001480:exon1:c.T91C:p.C31R
chr11	1651228	C	G	1\1	1\1	440.77	393.77	nonsynonymous SNV	KRTAP5-5:NM_001001480:exon1:c.C158G:p.A53G
chr11	1651540	C	G	1\1	1\1	3911.77	3016.77	nonsynonymous SNV	KRTAP5-5:NM_001001480:exon1:c.C470G:p.S157C
chr11	17408630	C	T	1\1	1\1	2519.77	1664.77	nonsynonymous SNV	KCNJ11:NM_000525:exon1:c.G1009A:p.V337I,KCNJ11:NM_001166290:exon2:c.G748A:p.V250I
chr11	17409572	T	C	-	1\1	-	674.77	nonsynonymous SNV	KCNJ11:NM_000525:exon1:c.A67G:p.K23E
chr11	17418477	C	A	1\1	1\1	1699.77	1425.77	nonsynonymous SNV	ABCC8:NM_000352:exon33:c.G4105T:p.A1369S
chr11	17544995	C	T	0\1	0\1	589.77	340.77	nonsynonymous SNV	USH1C:NM_005709:exon10:c.G790A:p.V264I,USH1C:NM_153676:exon10:c.G790A:p.V264I
chr11	17809639	C	T	0\1	0\1	935.77	726.77	nonsynonymous SNV	SERGEF:NM_012139:exon11:c.G1370A:p.G457E
chr11	17809724	T	C	0\1	0\1	820.77	815.77	nonsynonymous SNV	SERGEF:NM_012139:exon11:c.A1285G:p.K429E
chr11	18159254	A	G	1\1	1\1	5326.77	3970.77	nonsynonymous SNV	MRGPRX3:NM_054031:exon3:c.A505G:p.N169D
chr11	18195051	T	C	1\1	1\1	6351.77	4170.77	nonsynonymous SNV	MRGPRX4:NM_054032:exon1:c.T248C:p.L83S
chr11	18253176	C	T	1\1	1\1	628.77	567.77	nonsynonymous SNV	SAA4:NM_006512:exon4:c.G266A:p.C89Y,SAA2-SAA4:NM_001199744:exon6:c.G500A:p.C167Y
chr11	18267027	C	T	1\1	1\1	1297.77	1228.77	nonsynonymous SNV	SAA2:NM_030754:exon4:c.G266A:p.R89H
chr11	18267463	A	G	0\1	0\1	806.77	834.77	nonsynonymous SNV	SAA2:NM_001127380:exon3:c.T224C:p.V75A,SAA2-SAA4:NM_001199744:exon3:c.T224C:p.V75A,SAA2:NM_030754:exon3:c.T224C:p.V75A
chr11	18267478	G	A	0\1	0\1	795.77	841.77	nonsynonymous SNV	SAA2:NM_001127380:exon3:c.C209T:p.A70V,SAA2-SAA4:NM_001199744:exon3:c.C209T:p.A70V,SAA2:NM_030754:exon3:c.C209T:p.A70V
chr11	18290859	C	T	0\1	0\1	1688.77	1203.77	nonsynonymous SNV	SAA1:NM_000331:exon3:c.C209T:p.A70V,SAA1:NM_199161:exon3:c.C209T:p.A70V,SAA1:NM_001178006:exon4:c.C209T:p.A70V
chr11	18290874	T	C	0\1	0\1	1836.77	1428.77	nonsynonymous SNV	SAA1:NM_000331:exon3:c.T224C:p.V75A,SAA1:NM_199161:exon3:c.T224C:p.V75A,SAA1:NM_001178006:exon4:c.T224C:p.V75A
chr11	18387342	A	G	0\1	0\1	561.77	556.77	nonsynonymous SNV	GTF2H1:NM_005316:exon15:c.A1573G:p.I525V,GTF2H1:NM_001142307:exon16:c.A1573G:p.I525V
chr11	1857173	T	C	1\1	1\1	2169.77	1801.77	nonsynonymous SNV	SYT8:NM_138567:exon4:c.T358C:p.C120R
chr11	18633897	T	C	0\1	-	306.77	-	nonsynonymous SNV	SPTY2D1:NM_194285:exon4:c.A1850G:p.K617R
chr11	18636481	C	T	0\1	0\1	1689.77	1625.77	nonsynonymous SNV	SPTY2D1:NM_194285:exon3:c.G1340A:p.R447Q
chr11	18727448	T	C	0\1	0\1	610.77	439.77	nonsynonymous SNV	IGSF22:NM_173588:exon22:c.A3826G:p.T1276A
chr11	18735947	T	C	1\1	1\1	3908.77	3020.77	nonsynonymous SNV	IGSF22:NM_173588:exon13:c.A1675G:p.M559V
chr11	18737095	C	T	1\1	1\1	1382.77	1420.77	nonsynonymous SNV	IGSF22:NM_173588:exon11:c.G1415A:p.R472Q
chr11	1902768	G	A	0\1	0\1	489.77	496.77	nonsynonymous SNV	LSP1:NM_001013253:exon3:c.G112A:p.A38T,LSP1:NM_001013254:exon3:c.G112A:p.A38T,LSP1:NM_001013255:exon3:c.G112A:p.A38T,LSP1:NM_002339:exon3:c.G298A:p.A100T,LSP1:NM_001242932:exon4:c.G682A:p.A228T
chr11	19167850	A	G	1\1	-	732.77	-	nonsynonymous SNV	ZDHHC13:NM_019028:exon3:c.A296G:p.K99R
chr11	199492	G	A	0\1	0\1	795.77	955.77	nonsynonymous SNV	ODF3:NM_053280:exon6:c.G658A:p.A220T
chr11	20065779	C	G	1\1	-	512.77	-	nonsynonymous SNV	NAV2:NM_001111019:exon4:c.C418G:p.P140A,NAV2:NM_001111018:exon13:c.C2968G:p.P990A,NAV2:NM_145117:exon13:c.C3160G:p.P1054A,NAV2:NM_182964:exon13:c.C3160G:p.P1054A,NAV2:NM_001244963:exon14:c.C3229G:p.P1077A
chr11	20529886	G	A	1\1	1\1	764.77	776.77	nonsynonymous SNV	PRMT3:NM_001145166:exon14:c.G1337A:p.S446N,PRMT3:NM_001145167:exon15:c.G1292A:p.S431N,PRMT3:NM_005788:exon16:c.G1523A:p.S508N
chr11	20648364	G	C	0\1	0\1	575.77	632.77	nonsynonymous SNV	SLC6A5:NM_004211:exon8:c.G1371C:p.K457N
chr11	20648380	G	A	0\1	0\1	515.77	633.77	nonsynonymous SNV	SLC6A5:NM_004211:exon8:c.G1387A:p.D463N
chr11	20805286	G	A	1\1	1\1	976.77	964.77	nonsynonymous SNV	NELL1:NM_006157:exon3:c.G245A:p.R82Q,NELL1:NM_201551:exon3:c.G245A:p.R82Q
chr11	22271870	A	T	0\1	0\1	782.77	548.77	nonsynonymous SNV	ANO5:NM_001142649:exon10:c.A963T:p.L321F,ANO5:NM_213599:exon10:c.A966T:p.L322F
chr11	237087	A	G	1\1	-	680.77	-	nonsynonymous SNV	PSMD13:NM_002817:exon1:c.A38G:p.N13S,PSMD13:NM_175932:exon1:c.A38G:p.N13S
chr11	2424275	G	A	0\1	0\1	934.77	846.77	nonsynonymous SNV	TSSC4:NM_005706:exon2:c.G412A:p.G138S
chr11	2424684	A	C	1\1	1\1	2199.77	1871.77	nonsynonymous SNV	TSSC4:NM_005706:exon2:c.A821C:p.H274P
chr11	2435956	C	T	1\1	1\1	1577.77	827.77	nonsynonymous SNV	TRPM5:NM_014555:exon11:c.G1733A:p.R578Q
chr11	2439542	A	G	1\1	1\1	813.77	883.77	nonsynonymous SNV	TRPM5:NM_014555:exon6:c.T761C:p.V254A
chr11	2439767	T	C	1\1	1\1	665.77	796.77	nonsynonymous SNV	TRPM5:NM_014555:exon5:c.A704G:p.N235S
chr11	244115	G	A	1\1	1\1	1889.77	1398.77	nonsynonymous SNV	PSMD13:NM_175932:exon2:c.G170A:p.C57Y
chr11	244129	C	T	1\1	1\1	1917.77	1221.77	nonsynonymous SNV	PSMD13:NM_175932:exon2:c.C184T:p.R62W
chr11	244141	G	A	1\1	1\1	1844.77	1242.77	nonsynonymous SNV	PSMD13:NM_175932:exon2:c.G196A:p.A66T
chr11	25098938	G	C	1\1	-	785.77	-	nonsynonymous SNV	LUZP2:NM_001252010:exon9:c.G796C:p.E266Q,LUZP2:NM_001009909:exon11:c.G922C:p.E308Q,LUZP2:NM_001252008:exon11:c.G664C:p.E222Q
chr11	26586801	G	A	1\1	1\1	2151.77	1733.77	nonsynonymous SNV	MUC15:NM_145650:exon2:c.C605T:p.T202I,MUC15:NM_001135091:exon3:c.C686T:p.T229I,MUC15:NM_001135092:exon3:c.C686T:p.T229I
chr11	280221	A	C	1\1	-	464.77	-	nonsynonymous SNV	NLRP6:NM_138329:exon4:c.A487C:p.M163L
chr11	299411	C	G	-	0\1	-	410.77	nonsynonymous SNV	IFITM5:NM_001025295:exon1:c.G80C:p.G27A
chr11	308290	T	C	0\1	0\1	775.77	492.77	nonsynonymous SNV	IFITM2:NM_006435:exon1:c.T98C:p.V33A
chr11	308314	T	C	0\1	-	620.77	-	nonsynonymous SNV	IFITM2:NM_006435:exon1:c.T122C:p.M41T
chr11	309127	A	G	0\1	0\1	2480.77	1621.77	nonsynonymous SNV	IFITM2:NM_006435:exon2:c.A361G:p.I121V
chr11	314207	C	G	1\1	1\1	1980.77	1499.77	nonsynonymous SNV	IFITM1:NM_003641:exon1:c.C37G:p.P13A
chr11	32954344	G	A	1\1	1\1	1537.77	1114.77	nonsynonymous SNV	QSER1:NM_001076786:exon4:c.G1153A:p.V385I
chr11	32955122	A	G	0\1	0\1	1148.77	1338.77	nonsynonymous SNV	QSER1:NM_001076786:exon4:c.A1931G:p.Q644R
chr11	32956244	A	G	1\1	1\1	2373.77	1607.77	nonsynonymous SNV	QSER1:NM_001076786:exon4:c.A3053G:p.N1018S
chr11	33369293	A	G	0\1	-	422.77	-	nonsynonymous SNV	HIPK3:NM_001048200:exon10:c.A2138G:p.D713G,HIPK3:NM_005734:exon10:c.A2138G:p.D713G
chr11	34152939	T	C	1\1	1\1	1081.77	945.77	nonsynonymous SNV	NAT10:NM_001144030:exon12:c.T1165C:p.Y389H,NAT10:NM_024662:exon14:c.T1381C:p.Y461H
chr11	34916657	C	T	0\1	0\1	835.77	899.77	nonsynonymous SNV	APIP:NM_015957:exon2:c.G58A:p.D20N
chr11	35226155	A	G	1\1	1\1	3027.77	1993.77	nonsynonymous SNV	CD44:NM_001001389:exon9:c.A1121G:p.K374R,CD44:NM_000610:exon10:c.A1250G:p.K417R
chr11	35229673	T	C	1\1	1\1	1427.77	1388.77	nonsynonymous SNV	CD44:NM_001001390:exon6:c.T689C:p.I230T,CD44:NM_001001389:exon11:c.T1307C:p.I436T,CD44:NM_000610:exon12:c.T1436C:p.I479T
chr11	36422792	G	A	1\1	1\1	1031.77	554.77	nonsynonymous SNV	PRR5L:NM_001160169:exon1:c.G121A:p.A41T,PRR5L:NM_001160167:exon2:c.G121A:p.A41T,PRR5L:NM_024841:exon3:c.G121A:p.A41T
chr11	36595600	A	G	0\1	0\1	1059.77	786.77	nonsynonymous SNV	RAG1:NM_000448:exon2:c.A746G:p.H249R
chr11	3681519	T	C	0\1	0\1	452.77	407.77	nonsynonymous SNV	ART1:NM_004314:exon3:c.T770C:p.L257P
chr11	372157	C	T	1\1	1\1	2434.77	2800.77	nonsynonymous SNV	B4GALNT4:NM_178537:exon2:c.C200T:p.A67V
chr11	428385	A	G	0\1	0\1	853.77	916.77	nonsynonymous SNV	ANO9:NM_001012302:exon14:c.T1195C:p.C399R
chr11	428489	T	C	0\1	0\1	692.77	937.77	nonsynonymous SNV	ANO9:NM_001012302:exon13:c.A1171G:p.I391V
chr11	433387	A	G	1\1	1\1	1441.77	1278.77	nonsynonymous SNV	ANO9:NM_001012302:exon4:c.T277C:p.F93L
chr11	44080210	T	C	1\1	1\1	1399.77	1541.77	nonsynonymous SNV	ACCSL:NM_001031854:exon13:c.T1585C:p.C529R
chr11	44089352	G	A	0\1	0\1	962.77	888.77	nonsynonymous SNV	ACCS:NM_001127219:exon2:c.G175A:p.D59N,ACCS:NM_032592:exon2:c.G175A:p.D59N
chr11	44104981	C	T	0\1	0\1	768.77	666.77	nonsynonymous SNV	ACCS:NM_001127219:exon14:c.C1262T:p.P421L,ACCS:NM_032592:exon14:c.C1262T:p.P421L
chr11	44640268	A	G	1\1	1\1	1833.77	1907.77	nonsynonymous SNV	CD82:NM_001024844:exon8:c.A646G:p.I216V,CD82:NM_002231:exon9:c.A721G:p.I241V
chr11	44940828	G	A	1\1	1\1	1682.77	1290.77	nonsynonymous SNV	TSPAN18:NM_130783:exon6:c.G397A:p.V133I
chr11	4567335	C	G	0\1	0\1	863.77	536.77	nonsynonymous SNV	OR52M1:NM_001004137:exon1:c.C915G:p.S305R
chr11	45937267	C	T	1\1	1\1	1308.77	1161.77	nonsynonymous SNV	PEX16:NM_004813:exon4:c.G346A:p.V116I,PEX16:NM_057174:exon4:c.G346A:p.V116I
chr11	4608542	C	T	0\1	0\1	1373.77	866.77	nonsynonymous SNV	OR52I2:NM_001005170:exon1:c.C500T:p.T167M
chr11	4615390	C	T	1\1	1\1	3116.77	2664.77	nonsynonymous SNV	OR52I1:NM_001005169:exon1:c.C122T:p.T41I
chr11	46890165	C	T	1\1	1\1	1119.77	1661.77	nonsynonymous SNV	LRP4:NM_002334:exon33:c.G4937A:p.R1646Q
chr11	46893108	T	C	1\1	1\1	2303.77	1816.77	nonsynonymous SNV	LRP4:NM_002334:exon31:c.A4660G:p.S1554G
chr11	46898771	T	C	1\1	1\1	2477.77	2098.77	nonsynonymous SNV	LRP4:NM_002334:exon23:c.A3256G:p.I1086V
chr11	47270255	C	T	0\1	0\1	435.77	451.77	nonsynonymous SNV	ACP2:NM_001131064:exon1:c.G86A:p.R29Q,ACP2:NM_001610:exon1:c.G86A:p.R29Q
chr11	47431728	A	G	1\1	1\1	860.77	935.77	nonsynonymous SNV	SLC39A13:NM_001128225:exon2:c.A83G:p.E28G,SLC39A13:NM_152264:exon2:c.A83G:p.E28G
chr11	47609867	G	A	1\1	1\1	892.77	813.77	nonsynonymous SNV	FAM180B:NM_001164379:exon3:c.G433A:p.A145T
chr11	47712213	C	T	0\1	0\1	691.77	875.77	nonsynonymous SNV	AGBL2:NM_024783:exon10:c.G1046A:p.R349H
chr11	47857253	T	C	1\1	1\1	1358.77	1235.77	nonsynonymous SNV	NUP160:NM_015231:exon7:c.A1051G:p.T351A
chr11	4790268	C	A	0\1	0\1	547.77	586.77	nonsynonymous SNV	OR51F1:NM_001004752:exon1:c.G880T:p.D294Y
chr11	4790396	G	A	0\1	0\1	758.77	987.77	nonsynonymous SNV	OR51F1:NM_001004752:exon1:c.C752T:p.A251V
chr11	48145375	A	C	0\1	-	382.77	-	nonsynonymous SNV	PTPRJ:NM_001098503:exon5:c.A827C:p.Q276P,PTPRJ:NM_002843:exon5:c.A827C:p.Q276P
chr11	48166267	G	C	0\1	0\1	753.77	569.77	nonsynonymous SNV	PTPRJ:NM_002843:exon13:c.G2616C:p.E872D
chr11	48238549	G	A	0\1	-	362.77	-	nonsynonymous SNV	OR4B1:NM_001005470:exon1:c.G188A:p.C63Y
chr11	48239182	C	A	0\1	0\1	579.77	422.77	nonsynonymous SNV	OR4B1:NM_001005470:exon1:c.C821A:p.T274K
chr11	4824878	A	C	1\1	1\1	1066.77	550.77	nonsynonymous SNV	OR52R1:NM_001005177:exon1:c.T733G:p.S245A
chr11	4825010	T	A	1\1	-	854.77	-	nonsynonymous SNV	OR52R1:NM_001005177:exon1:c.A601T:p.N201Y
chr11	4825225	A	G	1\1	1\1	1337.77	1107.77	nonsynonymous SNV	OR52R1:NM_001005177:exon1:c.T386C:p.I129T
chr11	4825349	A	G	0\1	0\1	742.77	619.77	nonsynonymous SNV	OR52R1:NM_001005177:exon1:c.T262C:p.F88L
chr11	48285842	A	G	1\1	1\1	3264.77	1809.77	nonsynonymous SNV	OR4X1:NM_001004726:exon1:c.A430G:p.R144G
chr11	48286256	C	T	0\1	0\1	1116.77	1128.77	nonsynonymous SNV	OR4X1:NM_001004726:exon1:c.C844T:p.P282S
chr11	48346791	C	T	0\1	0\1	1367.77	981.77	nonsynonymous SNV	OR4C3:NM_001004702:exon1:c.C299T:p.S100F
chr11	48346916	G	C	0\1	0\1	1142.77	1168.77	nonsynonymous SNV	OR4C3:NM_001004702:exon1:c.G424C:p.V142L
chr11	48346932	G	A	0\1	0\1	936.77	875.77	nonsynonymous SNV	OR4C3:NM_001004702:exon1:c.G440A:p.R147H
chr11	48347067	C	T	0\1	0\1	813.77	539.77	nonsynonymous SNV	OR4C3:NM_001004702:exon1:c.C575T:p.P192L
chr11	48347100	C	T	0\1	0\1	567.77	490.77	nonsynonymous SNV	OR4C3:NM_001004702:exon1:c.C608T:p.A203V
chr11	48347124	A	G	0\1	0\1	450.77	232.77	nonsynonymous SNV	OR4C3:NM_001004702:exon1:c.A632G:p.E211G
chr11	48347130	C	G	0\1	0\1	384.77	170.77	nonsynonymous SNV	OR4C3:NM_001004702:exon1:c.C638G:p.A213G
chr11	48347267	T	C	0\1	0\1	353.77	407.77	nonsynonymous SNV	OR4C3:NM_001004702:exon1:c.T775C:p.C259R
chr11	48347306	G	T	0\1	0\1	237.77	399.77	nonsynonymous SNV	OR4C3:NM_001004702:exon1:c.G814T:p.V272F
chr11	4842866	A	G	0\1	0\1	1221.77	1586.77	nonsynonymous SNV	OR51F2:NM_001004753:exon1:c.A251G:p.D84G
chr11	48510654	A	C	1\1	1\1	3238.77	2396.77	nonsynonymous SNV	OR4A47:NM_001005512:exon1:c.A310C:p.I104L
chr11	48510777	G	A	1\1	1\1	2979.77	2278.77	nonsynonymous SNV	OR4A47:NM_001005512:exon1:c.G433A:p.V145M
chr11	4869649	G	A	1\1	1\1	3323.77	2618.77	nonsynonymous SNV	OR51S1:NM_001004758:exon1:c.C790T:p.L264F
chr11	4869906	A	C	1\1	1\1	2312.77	2240.77	nonsynonymous SNV	OR51S1:NM_001004758:exon1:c.T533G:p.L178R
chr11	4870261	G	C	1\1	1\1	1968.77	1910.77	nonsynonymous SNV	OR51S1:NM_001004758:exon1:c.C178G:p.Q60E
chr11	4870284	G	C	0\1	0\1	1148.77	1158.77	nonsynonymous SNV	OR51S1:NM_001004758:exon1:c.C155G:p.T52S
chr11	49000522	C	T	1\1	1\1	1699.77	1028.77	nonsynonymous SNV	TRIM51GP:NM_001206625:exon3:c.G640A:p.E214K
chr11	49059362	C	A	1\1	1\1	3621.77	2871.77	nonsynonymous SNV	TRIM49B:NM_001206626:exon6:c.C1192A:p.L398M
chr11	49080616	T	C	0\1	0\1	1494.77	1440.77	nonsynonymous SNV	TRIM64C:NM_001206631:exon1:c.A49G:p.I17V
chr11	4944986	A	G	0\1	0\1	1634.77	1035.77	nonsynonymous SNV	OR51G1:NM_001005237:exon1:c.T584C:p.I195T
chr11	4967468	G	A	1\1	1\1	1007.77	1455.77	nonsynonymous SNV	OR51A4:NM_001005329:exon1:c.C863T:p.T288M
chr11	4968198	C	A	1\1	1\1	3031.77	2557.77	nonsynonymous SNV	OR51A4:NM_001005329:exon1:c.G133T:p.G45C
chr11	4976768	C	T	0\1	-	502.77	-	nonsynonymous SNV	OR51A2:NM_001004748:exon1:c.G176A:p.G59E
chr11	4976811	C	A	1\1	1\1	1654.77	1144.77	nonsynonymous SNV	OR51A2:NM_001004748:exon1:c.G133T:p.G45C
chr11	49974371	G	A	1\1	1\1	3429.77	3051.77	nonsynonymous SNV	OR4C13:NM_001001955:exon1:c.G397A:p.V133I
chr11	50003191	C	A	0\1	0\1	1236.77	802.77	nonsynonymous SNV	OR4C12:NM_001005270:exon1:c.G847T:p.V283L
chr11	5020799	C	T	0\1	-	393.77	-	nonsynonymous SNV	OR51L1:NM_001004755:exon1:c.C587T:p.T196I
chr11	5021055	C	G	0\1	0\1	1481.77	712.77	nonsynonymous SNV	OR51L1:NM_001004755:exon1:c.C843G:p.I281M
chr11	5067984	A	G	0\1	-	572.77	-	nonsynonymous SNV	OR52J3:NM_001001916:exon1:c.A229G:p.T77A
chr11	5080068	G	A	0\1	-	421.77	-	nonsynonymous SNV	OR52E2:NM_001005164:exon1:c.C790T:p.R264C
chr11	5080359	G	A	0\1	0\1	1910.77	1315.77	nonsynonymous SNV	OR52E2:NM_001005164:exon1:c.C499T:p.R167W
chr11	51516000	C	T	1\1	1\1	2122.77	1163.77	nonsynonymous SNV	OR4C46:NM_001004703:exon1:c.C719T:p.S240F
chr11	51516036	G	A	1\1	1\1	1556.77	793.77	nonsynonymous SNV	OR4C46:NM_001004703:exon1:c.G755A:p.C252Y
chr11	51516144	A	G	1\1	1\1	1042.77	580.77	nonsynonymous SNV	OR4C46:NM_001004703:exon1:c.A863G:p.K288R
chr11	5172786	A	G	1\1	1\1	1722.77	2060.77	nonsynonymous SNV	OR52A1:NM_012375:exon1:c.T814C:p.S272P
chr11	5221645	C	A	1\2	1\2	2470.77	1825.77	nonsynonymous SNV	OR51V1:NM_001004760:exon1:c.G286T:p.G96W
chr11	5221645	C	G	1\2	1\2	2470.77	1825.77	nonsynonymous SNV	OR51V1:NM_001004760:exon1:c.G286C:p.G96R
chr11	5221825	G	A	1\1	1\1	3034.77	2296.77	nonsynonymous SNV	OR51V1:NM_001004760:exon1:c.C106T:p.L36F
chr11	5322737	A	G	0\1	0\1	615.77	586.77	nonsynonymous SNV	OR51B4:NM_033179:exon1:c.T440C:p.M147T
chr11	5323071	C	T	0\1	0\1	580.77	529.77	nonsynonymous SNV	OR51B4:NM_033179:exon1:c.G106A:p.V36I
chr11	5344902	C	G	1\1	1\1	1375.77	808.77	nonsynonymous SNV	OR51B2:NM_033180:exon1:c.G626C:p.C209S
chr11	5345128	G	A	0\1	0\1	955.77	593.77	nonsynonymous SNV	OR51B2:NM_033180:exon1:c.C400T:p.L134F
chr11	5345170	A	G	1\1	1\1	3328.77	2375.77	nonsynonymous SNV	OR51B2:NM_033180:exon1:c.T358C:p.C120R
chr11	5364276	G	A	0\1	0\1	523.77	354.77	nonsynonymous SNV	OR51B5:NM_001005567:exon5:c.C479T:p.P160L
chr11	5364450	A	G	0\1	-	425.77	-	nonsynonymous SNV	OR51B5:NM_001005567:exon5:c.T305C:p.I102T
chr11	5364742	C	T	0\1	0\1	1562.77	1074.77	nonsynonymous SNV	OR51B5:NM_001005567:exon5:c.G13A:p.G5S
chr11	5373006	T	C	0\1	-	348.77	-	nonsynonymous SNV	OR51B6:NM_001004750:exon1:c.T269C:p.I90T
chr11	5373104	A	G	0\1	0\1	551.77	297.77	nonsynonymous SNV	OR51B6:NM_001004750:exon1:c.A367G:p.T123A
chr11	5373129	C	T	0\1	0\1	577.77	213.77	nonsynonymous SNV	OR51B6:NM_001004750:exon1:c.C392T:p.T131I
chr11	5373170	C	G	0\1	0\1	635.77	279.77	nonsynonymous SNV	OR51B6:NM_001004750:exon1:c.C433G:p.R145G
chr11	5373242	T	G	0\1	-	489.77	-	nonsynonymous SNV	OR51B6:NM_001004750:exon1:c.T505G:p.S169A
chr11	5373251	C	T	0\1	-	507.77	-	nonsynonymous SNV	OR51B6:NM_001004750:exon1:c.C514T:p.L172F
chr11	5373311	T	C	0\1	-	452.77	-	nonsynonymous SNV	OR51B6:NM_001004750:exon1:c.T574C:p.F192L
chr11	5410934	T	G	1\1	1\1	1591.77	1278.77	nonsynonymous SNV	OR51M1:NM_001004756:exon1:c.T306G:p.H102Q
chr11	5411031	C	T	1\1	1\1	1851.77	1496.77	nonsynonymous SNV	OR51M1:NM_001004756:exon1:c.C403T:p.L135F
chr11	5411239	T	C	1\1	1\1	3110.77	2511.77	nonsynonymous SNV	OR51M1:NM_001004756:exon1:c.T611C:p.I204T
chr11	5443867	C	T	0\1	-	632.77	-	nonsynonymous SNV	OR51Q1:NM_001004757:exon1:c.C437T:p.T146I
chr11	5443887	T	C	0\1	-	659.77	-	nonsynonymous SNV	OR51Q1:NM_001004757:exon1:c.T457C:p.C153R
chr11	5443893	G	A	0\1	-	644.77	-	nonsynonymous SNV	OR51Q1:NM_001004757:exon1:c.G463A:p.V155I
chr11	5443963	G	A	0\1	-	509.77	-	nonsynonymous SNV	OR51Q1:NM_001004757:exon1:c.G533A:p.R178H
chr11	5444061	G	A	0\1	0\1	767.77	481.77	nonsynonymous SNV	OR51Q1:NM_001004757:exon1:c.G631A:p.V211M
chr11	5461991	C	A	0\1	0\1	1659.77	602.77	nonsynonymous SNV	OR51I1:NM_001005288:exon1:c.G754T:p.A252S
chr11	5462255	C	G	0\1	0\1	617.77	385.77	nonsynonymous SNV	OR51I1:NM_001005288:exon1:c.G490C:p.V164L
chr11	5510688	T	C	0\1	0\1	1676.77	1389.77	nonsynonymous SNV	OR52D1:NM_001005163:exon1:c.T752C:p.I251T
chr11	55111238	C	A	1\1	1\1	2587.77	2108.77	nonsynonymous SNV	OR4A16:NM_001005274:exon1:c.C562A:p.L188I
chr11	55111584	A	T	1\1	1\1	1093.77	741.77	nonsynonymous SNV	OR4A16:NM_001005274:exon1:c.A908T:p.K303M
chr11	551753	G	A	0\1	0\1	1281.77	998.77	nonsynonymous SNV	LRRC56:NM_198075:exon10:c.G899A:p.R300H
chr11	5528918	C	T	0\1	0\1	840.77	415.77	nonsynonymous SNV	UBQLN3:NM_017481:exon2:c.G1871A:p.R624Q
chr11	55322539	G	A	1\1	1\1	2579.77	1859.77	nonsynonymous SNV	OR4C15:NM_001001920:exon1:c.G757A:p.V253I
chr11	55339829	A	G	1\1	1\1	1186.77	906.77	nonsynonymous SNV	OR4C16:NM_001004701:exon1:c.A226G:p.T76A
chr11	55340379	T	C	1\1	1\1	1063.77	783.77	nonsynonymous SNV	OR4C16:NM_001004701:exon1:c.T776C:p.L259P
chr11	5536537	A	C	1\1	1\1	1035.77	971.77	nonsynonymous SNV	UBQLNL:NM_145053:exon1:c.T1135G:p.W379G
chr11	5537161	A	G	0\1	0\1	690.77	421.77	nonsynonymous SNV	UBQLNL:NM_145053:exon1:c.T511C:p.C171R
chr11	55371807	A	T	1\1	-	498.77	-	nonsynonymous SNV	OR4C11:NM_001004700:exon1:c.T43A:p.L15I
chr11	55541098	G	A	1\1	1\1	607.77	486.77	nonsynonymous SNV	OR5D13:NM_001001967:exon1:c.G185A:p.C62Y
chr11	55563362	G	A	0\1	-	360.77	-	nonsynonymous SNV	OR5D14:NM_001004735:exon1:c.G331A:p.V111M
chr11	55563776	T	G	1\1	1\1	2865.77	2167.77	nonsynonymous SNV	OR5D14:NM_001004735:exon1:c.T745G:p.S249A
chr11	55587511	A	G	1\1	1\1	3540.77	2946.77	nonsynonymous SNV	OR5D18:NM_001001952:exon1:c.A406G:p.N136D
chr11	55652971	C	A	1\1	1\1	2575.77	1832.77	nonsynonymous SNV	TRIM51:NM_032681:exon2:c.C67A:p.L23I
chr11	5566015	C	A	0\1	0\1	1425.77	1301.77	nonsynonymous SNV	OR52H1:NM_001005289:exon1:c.G739T:p.G247C
chr11	5566030	A	G	0\1	0\1	1596.77	1221.77	nonsynonymous SNV	OR52H1:NM_001005289:exon1:c.T724C:p.C242R
chr11	5566051	C	A	0\1	0\1	1939.77	1175.77	nonsynonymous SNV	OR52H1:NM_001005289:exon1:c.G703T:p.G235C
chr11	5566365	T	C	0\1	0\1	1885.77	1291.77	nonsynonymous SNV	OR52H1:NM_001005289:exon1:c.A389G:p.H130R
chr11	5566489	C	T	0\1	0\1	1959.77	1674.77	nonsynonymous SNV	OR52H1:NM_001005289:exon1:c.G265A:p.A89T
chr11	55681494	G	A	1\1	1\1	2654.77	1543.77	nonsynonymous SNV	OR5W2:NM_001001960:exon1:c.C565T:p.R189C
chr11	55761221	C	T	1\1	1\1	1222.77	961.77	nonsynonymous SNV	OR5F1:NM_003697:exon1:c.G881A:p.S294N
chr11	55872876	C	T	1\1	1\1	4586.77	3856.77	nonsynonymous SNV	OR8H2:NM_001005200:exon1:c.C358T:p.H120Y
chr11	55873024	A	G	1\1	1\1	3481.77	2401.77	nonsynonymous SNV	OR8H2:NM_001005200:exon1:c.A506G:p.Y169C
chr11	55873368	G	A	1\1	1\1	2198.77	1114.77	nonsynonymous SNV	OR8H2:NM_001005200:exon1:c.G850A:p.V284M
chr11	558884	C	T	1\1	1\1	977.77	864.77	nonsynonymous SNV	C11orf35:NM_173573:exon2:c.G130A:p.A44T
chr11	55890257	C	T	1\1	1\1	6457.77	4879.77	nonsynonymous SNV	OR8H3:NM_001005201:exon1:c.C409T:p.P137S
chr11	56000403	C	G	1\1	1\1	1369.77	914.77	nonsynonymous SNV	OR5T2:NM_001004746:exon1:c.G259C:p.V87L
chr11	5602968	G	A	0\1	0\1	679.77	757.77	nonsynonymous SNV	OR52B6:NM_001005162:exon1:c.G862A:p.V288I
chr11	56128081	A	G	1\1	1\1	2236.77	1572.77	nonsynonymous SNV	OR8J1:NM_001005205:exon1:c.A359G:p.Y120C
chr11	56143977	A	G	-	0\1	-	399.77	nonsynonymous SNV	OR8U1:NM_001005204:exon1:c.A878G:p.Q293R
chr11	56185159	A	G	0\1	0\1	1293.77	1312.77	nonsynonymous SNV	OR5R1:NM_001004744:exon1:c.T550C:p.F184L
chr11	56185327	T	C	0\1	0\1	1668.77	1059.77	nonsynonymous SNV	OR5R1:NM_001004744:exon1:c.A382G:p.S128G
chr11	56185345	A	G	1\1	1\1	3142.77	2404.77	nonsynonymous SNV	OR5R1:NM_001004744:exon1:c.T364C:p.C122R
chr11	56185689	A	G	0\1	0\1	883.77	516.77	nonsynonymous SNV	OR5R1:NM_001004744:exon1:c.T20C:p.I7T
chr11	56237722	T	A	0\1	0\1	929.77	905.77	nonsynonymous SNV	OR5M3:NM_001004742:exon1:c.A252T:p.L84F
chr11	56310222	C	T	1\1	1\1	2481.77	2737.77	nonsynonymous SNV	OR5M11:NM_001005245:exon1:c.G512A:p.S171N
chr11	56344993	C	A	1\1	1\1	2878.77	2629.77	nonsynonymous SNV	OR5M10:NM_001004741:exon1:c.G205T:p.V69L
chr11	56510623	A	G	1\1	1\1	3727.77	2145.77	nonsynonymous SNV	OR9G4:NM_001005284:exon1:c.T665C:p.V222A
chr11	56510672	T	C	1\1	1\1	3607.77	2018.77	nonsynonymous SNV	OR9G4:NM_001005284:exon1:c.A616G:p.N206D
chr11	56756399	G	T	0\1	0\1	499.77	456.77	nonsynonymous SNV	OR5AK2:NM_001005323:exon1:c.G11T:p.G4V
chr11	56756664	G	A	1\1	1\1	1967.77	1632.77	nonsynonymous SNV	OR5AK2:NM_001005323:exon1:c.G276A:p.M92I
chr11	56949691	G	A	0\1	0\1	1072.77	1375.77	nonsynonymous SNV	LRRC55:NM_001005210:exon1:c.G324A:p.M108I
chr11	5701074	C	A	0\1	0\1	713.77	1008.77	nonsynonymous SNV	TRIM5:NM_033034:exon2:c.G334T:p.V112F,TRIM5:NM_033092:exon2:c.G334T:p.V112F,TRIM5:NM_033093:exon2:c.G334T:p.V112F
chr11	5701281	G	A	0\1	0\1	1387.77	973.77	nonsynonymous SNV	TRIM5:NM_033034:exon2:c.C127T:p.H43Y,TRIM5:NM_033092:exon2:c.C127T:p.H43Y,TRIM5:NM_033093:exon2:c.C127T:p.H43Y
chr11	57081146	G	C	0\1	0\1	747.77	413.77	nonsynonymous SNV	TNKS1BP1:NM_033396:exon5:c.C1016G:p.P339R
chr11	57147016	A	G	1\1	1\1	1277.77	1015.77	nonsynonymous SNV	PRG3:NM_006093:exon3:c.T326C:p.I109T
chr11	57148175	A	G	1\1	1\1	955.77	1142.77	nonsynonymous SNV	PRG3:NM_006093:exon2:c.T7C:p.C3R
chr11	57155001	G	A	1\1	1\1	1284.77	1630.77	nonsynonymous SNV	PRG2:NM_001243245:exon6:c.C583T:p.H195Y,PRG2:NM_002728:exon6:c.C616T:p.H206Y
chr11	5718517	G	A	1\1	1\1	1350.77	1235.77	nonsynonymous SNV	TRIM22:NM_001199573:exon3:c.G463A:p.D155N,TRIM22:NM_006074:exon3:c.G463A:p.D155N
chr11	5719750	G	C	1\1	1\1	1043.77	904.77	nonsynonymous SNV	TRIM22:NM_001199573:exon4:c.G713C:p.R238T,TRIM22:NM_006074:exon4:c.G725C:p.R242T
chr11	5758062	T	C	1\1	1\1	2839.77	2028.77	nonsynonymous SNV	OR56B1:NM_001005180:exon1:c.T316C:p.C106R
chr11	5776287	C	T	1\1	1\1	3250.77	2395.77	nonsynonymous SNV	OR52N4:NM_001005175:exon1:c.C317T:p.T106I
chr11	5776470	T	G	1\1	1\1	3664.77	2819.77	nonsynonymous SNV	OR52N4:NM_001005175:exon1:c.T500G:p.L167R
chr11	5776623	A	T	1\1	1\1	4890.77	3350.77	nonsynonymous SNV	OR52N4:NM_001005175:exon1:c.A653T:p.N218I
chr11	57799371	G	C	1\1	1\1	1660.77	1316.77	nonsynonymous SNV	OR6Q1:NM_001005186:exon1:c.G947C:p.G316A
chr11	57958038	C	T	0\1	0\1	852.77	842.77	nonsynonymous SNV	OR9Q2:NM_001005283:exon1:c.C76T:p.P26S
chr11	57958497	T	C	0\1	-	363.77	-	nonsynonymous SNV	OR9Q2:NM_001005283:exon1:c.T535C:p.C179R
chr11	57983162	A	G	0\1	0\1	569.77	378.77	nonsynonymous SNV	OR1S1:NM_001004458:exon1:c.A946G:p.K316E
chr11	57995777	G	A	0\1	0\1	1501.77	1314.77	nonsynonymous SNV	OR10Q1:NM_001004471:exon1:c.C571T:p.R191C
chr11	57996312	C	G	1\1	1\1	1698.77	1200.77	nonsynonymous SNV	OR10Q1:NM_001004471:exon1:c.G36C:p.E12D
chr11	5809308	A	T	1\1	1\1	859.77	1225.77	nonsynonymous SNV	OR52N1:NM_001001913:exon1:c.T739A:p.F247I
chr11	5809548	G	A	0\1	0\1	1628.77	1024.77	nonsynonymous SNV	OR52N1:NM_001001913:exon1:c.C499T:p.R167C
chr11	5809673	C	T	0\1	0\1	534.77	623.77	nonsynonymous SNV	OR52N1:NM_001001913:exon1:c.G374A:p.C125Y
chr11	5809746	C	T	0\1	0\1	674.77	788.77	nonsynonymous SNV	OR52N1:NM_001001913:exon1:c.G301A:p.A101T
chr11	58126305	A	T	0\1	0\1	1145.77	1002.77	nonsynonymous SNV	OR5B17:NM_001005489:exon1:c.T238A:p.L80I
chr11	58126443	G	T	0\1	0\1	543.77	531.77	nonsynonymous SNV	OR5B17:NM_001005489:exon1:c.C100A:p.L34I
chr11	58169996	T	C	0\1	-	359.77	-	nonsynonymous SNV	OR5B3:NM_001005469:exon1:c.A887G:p.K296R
chr11	58170143	C	G	0\1	0\1	347.77	513.77	nonsynonymous SNV	OR5B3:NM_001005469:exon1:c.G740C:p.G247A
chr11	58170291	T	C	0\1	0\1	773.77	581.77	nonsynonymous SNV	OR5B3:NM_001005469:exon1:c.A592G:p.I198V
chr11	58170342	C	T	0\1	0\1	597.77	452.77	nonsynonymous SNV	OR5B3:NM_001005469:exon1:c.G541A:p.A181T
chr11	58170374	T	C	0\1	0\1	510.77	316.77	nonsynonymous SNV	OR5B3:NM_001005469:exon1:c.A509G:p.N170S
chr11	58190136	A	G	0\1	0\1	1238.77	1089.77	nonsynonymous SNV	OR5B2:NM_001005566:exon1:c.T599C:p.M200T
chr11	58207204	A	G	1\1	1\1	2852.77	1833.77	nonsynonymous SNV	OR5B12:NM_001004733:exon1:c.T421C:p.C141R
chr11	5842310	T	G	0\1	0\1	1215.77	729.77	nonsynonymous SNV	OR52N2:NM_001005174:exon1:c.T745G:p.S249A
chr11	5842356	A	G	0\1	0\1	1216.77	912.77	nonsynonymous SNV	OR52N2:NM_001005174:exon1:c.A791G:p.H264R
chr11	58478084	T	C	1\1	1\1	1029.77	1021.77	nonsynonymous SNV	GLYAT:NM_005838:exon5:c.A467G:p.N156S,GLYAT:NM_201648:exon5:c.A467G:p.N156S
chr11	5862532	A	C	0\1	0\1	1255.77	772.77	nonsynonymous SNV	OR52E6:NM_001005167:exon1:c.T596G:p.M199R
chr11	5862653	T	C	0\1	0\1	875.77	691.77	nonsynonymous SNV	OR52E6:NM_001005167:exon1:c.A475G:p.I159V
chr11	5862731	A	G	0\1	0\1	907.77	778.77	nonsynonymous SNV	OR52E6:NM_001005167:exon1:c.T397C:p.W133R
chr11	5862845	A	G	0\1	0\1	713.77	638.77	nonsynonymous SNV	OR52E6:NM_001005167:exon1:c.T283C:p.S95P
chr11	5862937	C	A	0\1	0\1	551.77	453.77	nonsynonymous SNV	OR52E6:NM_001005167:exon1:c.G191T:p.C64F
chr11	5862984	G	C	0\1	0\1	990.77	505.77	nonsynonymous SNV	OR52E6:NM_001005167:exon1:c.C144G:p.F48L
chr11	5863013	T	C	0\1	0\1	1139.77	601.77	nonsynonymous SNV	OR52E6:NM_001005167:exon1:c.A115G:p.I39V
chr11	5906048	G	A	1\1	1\1	1654.77	970.77	nonsynonymous SNV	OR52E4:NM_001005165:exon1:c.G526A:p.V176I
chr11	5906073	G	T	1\1	1\1	1877.77	1172.77	nonsynonymous SNV	OR52E4:NM_001005165:exon1:c.G551T:p.R184M
chr11	5906291	T	C	0\1	0\1	845.77	500.77	nonsynonymous SNV	OR52E4:NM_001005165:exon1:c.T769C:p.F257L
chr11	59132798	G	C	1\1	1\1	1308.77	1359.77	nonsynonymous SNV	OR5AN1:NM_001004729:exon1:c.G867C:p.L289F
chr11	59211188	G	A	1\1	1\1	1703.77	1085.77	nonsynonymous SNV	OR5A1:NM_001004728:exon1:c.G547A:p.D183N
chr11	59224720	A	G	1\1	1\1	2330.77	1489.77	nonsynonymous SNV	OR4D6:NM_001004708:exon1:c.A287G:p.D96G
chr11	59480951	T	C	1\1	1\1	1163.77	975.77	nonsynonymous SNV	OR10V1:NM_001005324:exon1:c.A368G:p.Q123R
chr11	59480969	A	G	0\1	0\1	547.77	440.77	nonsynonymous SNV	OR10V1:NM_001005324:exon1:c.T350C:p.V117A
chr11	59481119	G	T	0\1	0\1	1297.77	919.77	nonsynonymous SNV	OR10V1:NM_001005324:exon1:c.C200A:p.A67E
chr11	59612859	T	C	0\1	0\1	1213.77	715.77	nonsynonymous SNV	GIF:NM_005142:exon1:c.A68G:p.Q23R
chr11	5968660	G	T	0\1	0\1	555.77	497.77	nonsynonymous SNV	OR56A3:NM_001003443:exon1:c.G84T:p.Q28H
chr11	5968728	T	C	0\1	0\1	1286.77	1508.77	nonsynonymous SNV	OR56A3:NM_001003443:exon1:c.T152C:p.M51T
chr11	5989415	C	T	0\1	0\1	781.77	583.77	nonsynonymous SNV	OR56A5:NM_001146033:exon1:c.G310A:p.V104M
chr11	59940599	T	A	0\1	0\1	380.77	459.77	nonsynonymous SNV	MS4A6A:NM_022349:exon6:c.A553T:p.T185S,MS4A6A:NM_152851:exon6:c.A449T:p.N150I,MS4A6A:NM_001247999:exon7:c.A637T:p.T213S,MS4A6A:NM_152852:exon7:c.A553T:p.T185S
chr11	6007272	A	G	1\1	1\1	1955.77	1096.77	nonsynonymous SNV	OR52L1:NM_001005173:exon1:c.T889C:p.W297R
chr11	6007613	T	G	1\1	1\1	1700.77	1330.77	nonsynonymous SNV	OR52L1:NM_001005173:exon1:c.A548C:p.K183T
chr11	6007680	A	G	1\1	1\1	2079.77	1352.77	nonsynonymous SNV	OR52L1:NM_001005173:exon1:c.T481C:p.C161R
chr11	6007743	A	G	0\1	0\1	1375.77	817.77	nonsynonymous SNV	OR52L1:NM_001005173:exon1:c.T418C:p.C140R
chr11	60102507	G	T	0\1	-	448.77	-	nonsynonymous SNV	MS4A6E:NM_139249:exon1:c.G139T:p.V47F
chr11	60285575	A	G	1\1	-	848.77	-	nonsynonymous SNV	MS4A13:NM_001012417:exon3:c.A19G:p.I7V,MS4A13:NM_001100909:exon3:c.A19G:p.I7V
chr11	60291413	C	T	1\1	1\1	1108.77	761.77	nonsynonymous SNV	MS4A13:NM_001012417:exon4:c.C173T:p.P58L,MS4A13:NM_001100909:exon4:c.C173T:p.P58L
chr11	60531264	A	G	0\1	0\1	1148.77	1290.77	nonsynonymous SNV	MS4A15:NM_001098835:exon2:c.A58G:p.S20G
chr11	60531346	T	G	0\1	0\1	562.77	768.77	nonsynonymous SNV	MS4A15:NM_001098835:exon2:c.T140G:p.L47R
chr11	60610056	G	C	0\1	0\1	590.77	471.77	nonsynonymous SNV	CCDC86:NM_024098:exon1:c.G459C:p.Q153H
chr11	60637164	C	T	1\1	1\1	1424.77	1181.77	nonsynonymous SNV	ZP1:NM_207341:exon3:c.C473T:p.T158I
chr11	60704213	C	T	1\1	1\1	2498.77	1709.77	nonsynonymous SNV	TMEM132A:NM_017870:exon11:c.C2909T:p.A970V,TMEM132A:NM_178031:exon11:c.C2906T:p.A969V
chr11	60776186	C	T	0\1	0\1	947.77	537.77	nonsynonymous SNV	CD6:NM_001254750:exon4:c.C650T:p.T217M,CD6:NM_001254751:exon4:c.C650T:p.T217M,CD6:NM_006725:exon4:c.C650T:p.T217M
chr11	60776306	C	T	1\1	1\1	636.77	490.77	nonsynonymous SNV	CD6:NM_001254750:exon4:c.C770T:p.A257V,CD6:NM_001254751:exon4:c.C770T:p.A257V,CD6:NM_006725:exon4:c.C770T:p.A257V
chr11	60785464	G	A	0\1	-	533.77	-	nonsynonymous SNV	CD6:NM_001254750:exon10:c.G1720A:p.G574S,CD6:NM_001254751:exon10:c.G1693A:p.G565S,CD6:NM_006725:exon11:c.G1816A:p.G606S
chr11	60892606	A	G	1\1	1\1	1831.77	1827.77	nonsynonymous SNV	CD5:NM_014207:exon9:c.A1382G:p.H461R
chr11	60893235	C	T	1\1	1\1	889.77	877.77	nonsynonymous SNV	CD5:NM_014207:exon10:c.C1412T:p.A471V
chr11	60899767	A	G	1\1	1\1	1009.77	560.77	nonsynonymous SNV	VPS37C:NM_017966:exon5:c.T593C:p.L198S
chr11	610724	C	T	0\1	-	383.77	-	nonsynonymous SNV	PHRF1:NM_020901:exon16:c.C4637T:p.A1546V
chr11	61106765	G	A	0\1	0\1	357.77	759.77	nonsynonymous SNV	DAK:NM_015533:exon5:c.G344A:p.R115Q
chr11	61108974	G	A	1\1	1\1	2314.77	2354.77	nonsynonymous SNV	DAK:NM_015533:exon6:c.G553A:p.A185T
chr11	61249804	G	A	0\1	-	404.77	-	nonsynonymous SNV	PPP1R32:NM_001170753:exon3:c.G131A:p.R44H,PPP1R32:NM_145017:exon3:c.G131A:p.R44H
chr11	6129837	C	T	0\1	0\1	944.77	771.77	nonsynonymous SNV	OR56B4:NM_001005181:exon1:c.C829T:p.P277S
chr11	613208	T	C	1\1	1\1	1608.77	1085.77	nonsynonymous SNV	IRF7:NM_004031:exon7:c.A1274G:p.Q425R,IRF7:NM_004029:exon8:c.A1148G:p.Q383R,IRF7:NM_001572:exon9:c.A1235G:p.Q412R
chr11	614318	T	C	1\1	1\1	2597.77	2612.77	nonsynonymous SNV	IRF7:NM_004031:exon4:c.A574G:p.K192E,IRF7:NM_001572:exon6:c.A535G:p.K179E,IRF7:NM_004029:exon6:c.A535G:p.K179E
chr11	61548796	G	A	-	0\1	-	305.77	nonsynonymous SNV	C11orf9:NM_013279:exon20:c.G2654A:p.R885H,C11orf9:NM_001127392:exon21:c.G2759A:p.R920H
chr11	617967	C	G	1\1	1\1	598.77	1082.77	nonsynonymous SNV	CDHR5:NM_031264:exon13:c.G1523C:p.C508S,CDHR5:NM_001171968:exon14:c.G2087C:p.C696S,CDHR5:NM_021924:exon14:c.G2105C:p.C702S
chr11	618013	C	T	1\1	1\1	683.77	900.77	nonsynonymous SNV	CDHR5:NM_031264:exon13:c.G1477A:p.A493T,CDHR5:NM_001171968:exon14:c.G2041A:p.A681T,CDHR5:NM_021924:exon14:c.G2059A:p.A687T
chr11	61908440	T	C	0\1	-	360.77	-	nonsynonymous SNV	INCENP:NM_001040694:exon10:c.T1517C:p.M506T,INCENP:NM_020238:exon10:c.T1517C:p.M506T
chr11	61913196	G	T	0\1	0\1	441.77	292.77	nonsynonymous SNV	INCENP:NM_020238:exon13:c.G1920T:p.E640D,INCENP:NM_001040694:exon14:c.G1932T:p.E644D
chr11	62010863	C	T	1\1	1\1	874.77	598.77	nonsynonymous SNV	SCGB1D2:NM_006551:exon2:c.C158T:p.P53L
chr11	6221169	A	G	1\1	1\1	1681.77	1329.77	nonsynonymous SNV	OR52W1:NM_001005178:exon1:c.A716G:p.H239R
chr11	6221214	T	A	1\1	1\1	1222.77	1447.77	nonsynonymous SNV	OR52W1:NM_001005178:exon1:c.T761A:p.L254Q
chr11	62292882	G	T	1\1	1\1	5750.77	5499.77	nonsynonymous SNV	AHNAK:NM_001620:exon5:c.C9007A:p.Q3003K
chr11	62381106	G	C	1\1	1\1	2072.77	2263.77	nonsynonymous SNV	ROM1:NM_000327:exon1:c.G353C:p.G118A
chr11	62439225	C	A	0\1	0\1	2933.77	1978.77	nonsynonymous SNV	C11orf83:NM_001085372:exon1:c.C8A:p.S3Y
chr11	62439569	G	A	1\1	1\1	1365.77	909.77	nonsynonymous SNV	C11orf83:NM_001085372:exon2:c.G265A:p.G89S
chr11	62847453	T	C	1\1	1\1	1078.77	834.77	nonsynonymous SNV	SLC22A24:NM_001136506:exon10:c.A1618G:p.I540V
chr11	62863518	A	G	1\1	1\1	1449.77	1108.77	nonsynonymous SNV	SLC22A24:NM_001136506:exon6:c.T1015C:p.S339P
chr11	62911079	G	C	1\1	1\1	2114.77	1760.77	nonsynonymous SNV	SLC22A24:NM_001136506:exon1:c.C173G:p.T58S
chr11	62931484	T	C	0\1	0\1	1241.77	797.77	nonsynonymous SNV	SLC22A25:NM_199352:exon9:c.A1456G:p.M486V
chr11	62951221	C	G	0\1	0\1	1196.77	845.77	nonsynonymous SNV	SLC22A25:NM_199352:exon5:c.G899C:p.R300T
chr11	62984868	T	C	0\1	0\1	636.77	552.77	nonsynonymous SNV	SLC22A25:NM_199352:exon4:c.A748G:p.S250G
chr11	63072310	C	T	1\1	1\1	893.77	505.77	nonsynonymous SNV	SLC22A10:NM_001039752:exon9:c.C1547T:p.P516L
chr11	6341684	C	G	1\1	1\1	1571.77	1455.77	nonsynonymous SNV	PRKCDBP:NM_145040:exon1:c.G23C:p.R8P
chr11	63487386	T	C	1\1	1\1	1802.77	1876.77	nonsynonymous SNV	RTN3:NM_001265590:exon2:c.T1076C:p.V359A,RTN3:NM_201428:exon2:c.T1355C:p.V452A,RTN3:NM_001265589:exon3:c.T1412C:p.V471A
chr11	64111928	T	C	1\1	1\1	2266.77	1667.77	nonsynonymous SNV	CCDC88B:NM_032251:exon14:c.T1915C:p.W639R
chr11	64116843	A	C	1\1	1\1	1341.77	1020.77	nonsynonymous SNV	CCDC88B:NM_032251:exon15:c.A2657C:p.D886A
chr11	6415463	G	A	0\1	0\1	676.77	437.77	nonsynonymous SNV	SMPD1:NM_000543:exon6:c.G1522A:p.G508R,SMPD1:NM_001007593:exon6:c.G1519A:p.G507R
chr11	64572018	T	C	1\1	1\1	2502.77	1833.77	nonsynonymous SNV	MEN1:NM_000244:exon10:c.A1636G:p.T546A,MEN1:NM_130799:exon10:c.A1621G:p.T541A,MEN1:NM_130800:exon10:c.A1636G:p.T546A,MEN1:NM_130801:exon10:c.A1636G:p.T546A,MEN1:NM_130802:exon10:c.A1636G:p.T546A,MEN1:NM_130803:exon10:c.A1636G:p.T546A,MEN1:NM_130804:exon11:c.A1636G:p.T546A
chr11	64607670	G	A	0\1	-	392.77	-	nonsynonymous SNV	CDC42BPG:NM_017525:exon5:c.C503T:p.P168L
chr11	64677293	G	C	1\1	1\1	689.77	850.77	nonsynonymous SNV	ATG2A:NM_015104:exon14:c.C1967G:p.P656R
chr11	64882789	C	T	0\1	0\1	513.77	403.77	nonsynonymous SNV	TM7SF2:NM_003273:exon8:c.C896T:p.T299I
chr11	64981522	C	A	0\1	0\1	854.77	655.77	nonsynonymous SNV	SLC22A20:NM_001004326:exon1:c.C179A:p.A60D
chr11	64981587	G	A	1\1	1\1	1821.77	1575.77	nonsynonymous SNV	SLC22A20:NM_001004326:exon1:c.G244A:p.E82K
chr11	64981837	C	T	0\1	0\1	1153.77	873.77	nonsynonymous SNV	SLC22A20:NM_001004326:exon2:c.C422T:p.A141V
chr11	64990041	G	C	0\1	0\1	1304.77	1300.77	nonsynonymous SNV	SLC22A20:NM_001004326:exon4:c.G737C:p.G246A
chr11	65124408	A	G	0\1	0\1	941.77	569.77	nonsynonymous SNV	TIGD3:NM_145719:exon2:c.A1129G:p.T377A
chr11	65144075	T	C	1\1	1\1	2038.77	1572.77	nonsynonymous SNV	SLC25A45:NM_001077241:exon6:c.A544G:p.M182V,SLC25A45:NM_182556:exon7:c.A670G:p.M224V
chr11	6519642	G	A	1\1	-	1320.77	-	nonsynonymous SNV	DNHD1:NM_173589:exon2:c.G197A:p.R66Q,DNHD1:NM_144666:exon3:c.G197A:p.R66Q
chr11	6520164	T	A	1\1	1\1	1825.77	1016.77	nonsynonymous SNV	DNHD1:NM_173589:exon2:c.T719A:p.V240E,DNHD1:NM_144666:exon3:c.T719A:p.V240E
chr11	6524072	A	C	1\1	1\1	1031.77	640.77	nonsynonymous SNV	DNHD1:NM_173589:exon3:c.A836C:p.Q279P,DNHD1:NM_144666:exon4:c.A836C:p.Q279P
chr11	65319751	G	A	0\1	-	303.77	-	nonsynonymous SNV	LTBP3:NM_001130144:exon7:c.C1313T:p.A438V,LTBP3:NM_001164266:exon7:c.C962T:p.A321V,LTBP3:NM_021070:exon7:c.C1313T:p.A438V
chr11	65347636	G	C	1\1	1\1	2338.77	2498.77	nonsynonymous SNV	EHBP1L1:NM_001099409:exon5:c.G397C:p.V133L
chr11	65349063	G	A	0\1	0\1	458.77	660.77	nonsynonymous SNV	EHBP1L1:NM_001099409:exon9:c.G920A:p.R307Q
chr11	65349756	T	G	0\1	0\1	895.77	426.77	nonsynonymous SNV	EHBP1L1:NM_001099409:exon9:c.T1613G:p.V538G
chr11	65349849	A	T	1\1	1\1	1333.77	1297.77	nonsynonymous SNV	EHBP1L1:NM_001099409:exon9:c.A1706T:p.D569V
chr11	65385606	A	G	1\1	1\1	1734.77	1278.77	nonsynonymous SNV	PCNXL3:NM_032223:exon6:c.A773G:p.Q258R
chr11	6541225	C	G	1\1	1\1	2110.77	1866.77	nonsynonymous SNV	DNHD1:NM_173589:exon8:c.C1678G:p.Q560E,DNHD1:NM_144666:exon9:c.C1678G:p.Q560E
chr11	65418056	C	T	0\1	0\1	1010.77	996.77	nonsynonymous SNV	SIPA1:NM_006747:exon16:c.C2999T:p.A1000V,SIPA1:NM_153253:exon16:c.C2999T:p.A1000V
chr11	6549779	A	C	1\1	1\1	553.77	650.77	nonsynonymous SNV	DNHD1:NM_144666:exon11:c.A1865C:p.D622A
chr11	6549995	A	G	1\1	1\1	1646.77	1477.77	nonsynonymous SNV	DNHD1:NM_144666:exon11:c.A2081G:p.N694S
chr11	6550004	A	G	1\1	1\1	1676.77	1417.77	nonsynonymous SNV	DNHD1:NM_144666:exon11:c.A2090G:p.Q697R
chr11	6550309	G	A	1\1	1\1	1552.77	1255.77	nonsynonymous SNV	DNHD1:NM_144666:exon12:c.G2305A:p.G769R
chr11	6555365	A	G	1\1	1\1	649.77	979.77	nonsynonymous SNV	DNHD1:NM_144666:exon14:c.A2960G:p.D987G
chr11	65636053	T	C	1\1	1\1	1796.77	1908.77	nonsynonymous SNV	EFEMP2:NM_016938:exon8:c.A775G:p.I259V
chr11	65649774	A	G	1\1	1\1	1351.77	1211.77	nonsynonymous SNV	CTSW:NM_001335:exon4:c.A415G:p.S139G
chr11	65685225	T	C	1\1	1\1	694.77	896.77	nonsynonymous SNV	C11orf68:NM_001135635:exon2:c.A587G:p.Q196R,C11orf68:NM_031450:exon2:c.A584G:p.Q195R
chr11	6569896	G	A	0\1	0\1	461.77	455.77	nonsynonymous SNV	DNHD1:NM_144666:exon24:c.G7120A:p.V2374M
chr11	65735174	G	C	0\1	0\1	436.77	681.77	nonsynonymous SNV	SART1:NM_005146:exon12:c.G1454C:p.G485A
chr11	65788072	C	T	1\1	1\1	2325.77	1856.77	nonsynonymous SNV	CATSPER1:NM_053054:exon7:c.G1954A:p.V652I
chr11	65819931	G	T	0\1	0\1	594.77	728.77	nonsynonymous SNV	SF3B2:NM_006842:exon1:c.G76T:p.A26S
chr11	6585007	G	A	0\1	0\1	1162.77	768.77	nonsynonymous SNV	DNHD1:NM_144666:exon31:c.G9937A:p.D3313N
chr11	66033430	C	T	0\1	0\1	1786.77	2097.77	nonsynonymous SNV	KLC2:NM_001134774:exon12:c.C1318T:p.P440S,KLC2:NM_001134775:exon13:c.C1549T:p.P517S,KLC2:NM_001134776:exon13:c.C1549T:p.P517S,KLC2:NM_022822:exon13:c.C1549T:p.P517S
chr11	66083129	T	C	-	0\1	-	449.77	nonsynonymous SNV	CD248:NM_020404:exon1:c.A1370G:p.H457R
chr11	66105194	G	A	0\1	0\1	353.77	262.77	nonsynonymous SNV	BRMS1:NM_001024957:exon10:c.C818T:p.A273V
chr11	66472274	T	C	1\1	1\1	1512.77	1099.77	nonsynonymous SNV	SPTBN2:NM_006946:exon14:c.A2473G:p.S825G
chr11	66626234	T	C	0\1	0\1	960.77	736.77	nonsynonymous SNV	LRFN4:NM_024036:exon1:c.T1019C:p.V340A
chr11	66837965	T	C	1\1	1\1	1916.77	1112.77	nonsynonymous SNV	RHOD:NM_014578:exon4:c.T400C:p.C134R
chr11	67202156	C	T	0\1	0\1	478.77	705.77	nonsynonymous SNV	RPS6KB2:NM_003952:exon14:c.C1259T:p.A420V
chr11	67257823	C	A	1\1	1\1	1308.77	1397.77	nonsynonymous SNV	AIP:NM_003977:exon5:c.C682A:p.Q228K
chr11	67258391	A	G	1\1	1\1	2085.77	2476.77	nonsynonymous SNV	AIP:NM_003977:exon6:c.A920G:p.Q307R
chr11	67288594	C	T	0\1	0\1	933.77	923.77	nonsynonymous SNV	CABP2:NM_016366:exon4:c.G281A:p.R94Q
chr11	67352689	A	G	1\1	1\1	1787.77	1382.77	nonsynonymous SNV	GSTP1:NM_000852:exon5:c.A313G:p.I105V
chr11	67353579	C	T	-	0\1	-	503.77	nonsynonymous SNV	GSTP1:NM_000852:exon6:c.C341T:p.A114V
chr11	67402362	T	G	1\1	1\1	2144.77	1677.77	nonsynonymous SNV	TBX10:NM_005995:exon3:c.A302C:p.K101T
chr11	67414492	C	T	1\1	1\1	522.77	510.77	nonsynonymous SNV	ACY3:NM_080658:exon3:c.G23A:p.R8Q
chr11	67430762	T	C	1\1	1\1	2258.77	1531.77	nonsynonymous SNV	ALDH3B2:NM_000695:exon10:c.A1082G:p.H361R,ALDH3B2:NM_001031615:exon10:c.A1082G:p.H361R
chr11	67432804	T	C	1\1	1\1	2010.77	1485.77	nonsynonymous SNV	ALDH3B2:NM_000695:exon7:c.A658G:p.S220G,ALDH3B2:NM_001031615:exon7:c.A658G:p.S220G
chr11	67432854	T	C	1\1	1\1	2334.77	1557.77	nonsynonymous SNV	ALDH3B2:NM_000695:exon7:c.A608G:p.H203R,ALDH3B2:NM_001031615:exon7:c.A608G:p.H203R
chr11	67433869	C	T	1\1	1\1	1744.77	1515.77	nonsynonymous SNV	ALDH3B2:NM_000695:exon5:c.G155A:p.S52N,ALDH3B2:NM_001031615:exon5:c.G155A:p.S52N
chr11	67809268	C	T	0\1	-	433.77	-	nonsynonymous SNV	TCIRG1:NM_006019:exon3:c.C166T:p.R56W
chr11	6789929	C	A	0\1	0\1	1329.77	608.77	nonsynonymous SNV	OR2AG2:NM_001004490:exon1:c.G260T:p.R87L
chr11	6790106	T	C	1\1	1\1	1730.77	1406.77	nonsynonymous SNV	OR2AG2:NM_001004490:exon1:c.A83G:p.Y28C
chr11	67957518	A	T	1\1	1\1	1867.77	1819.77	nonsynonymous SNV	SUV420H1:NM_016028:exon2:c.T26A:p.I9N,SUV420H1:NM_017635:exon2:c.T26A:p.I9N
chr11	68030015	C	T	1\1	1\1	1124.77	1265.77	nonsynonymous SNV	C11orf24:NM_022338:exon4:c.G448A:p.A150T
chr11	6806827	G	T	0\1	0\1	2110.77	1327.77	nonsynonymous SNV	OR2AG1:NM_001004489:exon1:c.G559T:p.V187L
chr11	6807163	C	G	0\1	0\1	1103.77	512.77	nonsynonymous SNV	OR2AG1:NM_001004489:exon1:c.C895G:p.R299G
chr11	68705674	C	A	-	0\1	-	420.77	nonsynonymous SNV	IGHMBP2:NM_002180:exon14:c.C2636A:p.T879K
chr11	68707184	G	T	0\1	-	344.77	-	nonsynonymous SNV	IGHMBP2:NM_002180:exon15:c.G2967T:p.K989N
chr11	68831364	G	A	0\1	0\1	724.77	645.77	nonsynonymous SNV	TPCN2:NM_139075:exon7:c.G655A:p.V219I
chr11	68846399	A	T	0\1	0\1	1821.77	1732.77	nonsynonymous SNV	TPCN2:NM_139075:exon16:c.A1450T:p.M484L
chr11	68851414	T	C	1\1	1\1	2423.77	3149.77	nonsynonymous SNV	TPCN2:NM_139075:exon19:c.T1691C:p.L564P
chr11	6891113	A	G	0\1	0\1	716.77	370.77	nonsynonymous SNV	OR10A2:NM_001004460:exon1:c.A128G:p.H43R
chr11	6891385	G	A	0\1	0\1	2488.77	1938.77	nonsynonymous SNV	OR10A2:NM_001004460:exon1:c.G400A:p.A134T
chr11	6891605	A	G	0\1	0\1	999.77	888.77	nonsynonymous SNV	OR10A2:NM_001004460:exon1:c.A620G:p.H207R
chr11	6891758	A	C	0\1	0\1	457.77	534.77	nonsynonymous SNV	OR10A2:NM_001004460:exon1:c.A773C:p.K258T
chr11	69063393	T	C	0\1	0\1	1452.77	2105.77	nonsynonymous SNV	MYEOV:NM_138768:exon3:c.T476C:p.V159A
chr11	6913127	A	G	1\1	1\1	1820.77	1784.77	nonsynonymous SNV	OR2D2:NM_003700:exon1:c.T605C:p.M202T
chr11	6913244	A	G	1\1	1\1	2719.77	2205.77	nonsynonymous SNV	OR2D2:NM_003700:exon1:c.T488C:p.I163T
chr11	6913290	A	G	0\1	0\1	593.77	443.77	nonsynonymous SNV	OR2D2:NM_003700:exon1:c.T442C:p.S148P
chr11	6942476	C	A	1\1	1\1	1768.77	1190.77	nonsynonymous SNV	OR2D3:NM_001004684:exon1:c.C244A:p.L82I
chr11	6942726	G	C	1\1	1\1	2287.77	1443.77	nonsynonymous SNV	OR2D3:NM_001004684:exon1:c.G494C:p.W165S
chr11	6977175	G	C	0\1	0\1	845.77	447.77	nonsynonymous SNV	ZNF215:NM_013250:exon7:c.G967C:p.V323L
chr11	7022160	A	G	1\1	1\1	1721.77	1413.77	nonsynonymous SNV	ZNF214:NM_013249:exon3:c.T754C:p.C252R
chr11	7022360	A	C	0\1	0\1	1237.77	1221.77	nonsynonymous SNV	ZNF214:NM_013249:exon3:c.T554G:p.I185R
chr11	7022531	A	T	0\1	-	343.77	-	nonsynonymous SNV	ZNF214:NM_013249:exon3:c.T383A:p.L128H
chr11	7059960	A	C	1\1	1\1	1032.77	987.77	nonsynonymous SNV	NLRP14:NM_176822:exon2:c.A143C:p.N48T
chr11	71169547	G	C	0\1	0\1	706.77	338.77	nonsynonymous SNV	NADSYN1:NM_018161:exon3:c.G220C:p.V74L
chr11	71184678	A	C	1\1	1\1	1972.77	2289.77	nonsynonymous SNV	NADSYN1:NM_018161:exon8:c.A612C:p.Q204H
chr11	71191817	C	T	0\1	0\1	1203.77	983.77	nonsynonymous SNV	NADSYN1:NM_018161:exon11:c.C890T:p.P297L
chr11	71249183	T	C	0\1	0\1	770.77	441.77	nonsynonymous SNV	KRTAP5-8:NM_021046:exon1:c.T82C:p.C28R
chr11	71498601	G	T	1\1	1\1	1613.77	1244.77	nonsynonymous SNV	FAM86C1:NM_001099653:exon1:c.G19T:p.A7S,FAM86C1:NM_018172:exon1:c.G19T:p.A7S,FAM86C1:NM_152563:exon1:c.G19T:p.A7S
chr11	71498671	G	C	1\1	1\1	2076.77	1783.77	nonsynonymous SNV	FAM86C1:NM_001099653:exon1:c.G89C:p.R30P,FAM86C1:NM_018172:exon1:c.G89C:p.R30P,FAM86C1:NM_152563:exon1:c.G89C:p.R30P
chr11	71504475	T	C	1\1	1\1	1661.77	1545.77	nonsynonymous SNV	FAM86C1:NM_018172:exon3:c.T209C:p.V70A
chr11	71548465	A	G	1\1	1\1	1457.77	1221.77	nonsynonymous SNV	DEFB108B:NM_001002035:exon2:c.A79G:p.I27V
chr11	71548492	C	T	1\1	1\1	1746.77	1420.77	nonsynonymous SNV	DEFB108B:NM_001002035:exon2:c.C106T:p.R36W
chr11	71548520	A	T	1\1	1\1	1800.77	1765.77	nonsynonymous SNV	DEFB108B:NM_001002035:exon2:c.A134T:p.H45L
chr11	71548544	A	G	1\1	1\1	1876.77	1755.77	nonsynonymous SNV	DEFB108B:NM_001002035:exon2:c.A158G:p.Q53R
chr11	71725107	G	A	0\1	-	196.77	-	nonsynonymous SNV	NUMA1:NM_006185:exon15:c.C3442T:p.R1148C
chr11	72945341	C	T	0\1	0\1	849.77	576.77	nonsynonymous SNV	P2RY2:NM_002564:exon3:c.C137T:p.P46L,P2RY2:NM_176071:exon3:c.C137T:p.P46L,P2RY2:NM_176072:exon3:c.C137T:p.P46L
chr11	73689104	G	A	0\1	0\1	863.77	653.77	nonsynonymous SNV	UCP2:NM_003355:exon4:c.C164T:p.A55V
chr11	73796917	C	T	0\1	0\1	646.77	657.77	nonsynonymous SNV	C2CD3:NM_015531:exon21:c.G3656A:p.R1219Q
chr11	73997310	T	C	0\1	0\1	1347.77	1115.77	nonsynonymous SNV	P4HA3:NM_182904:exon6:c.A896G:p.D299G
chr11	74203308	T	A	1\1	1\1	2472.77	1629.77	nonsynonymous SNV	LIPT2:NM_001144869:exon2:c.A568T:p.T190S
chr11	74441875	G	A	0\1	0\1	434.77	424.77	nonsynonymous SNV	CHRDL2:NM_015424:exon1:c.C59T:p.P20L
chr11	74904362	T	C	1\1	1\1	2494.77	2049.77	nonsynonymous SNV	SLCO2B1:NM_001145212:exon6:c.T743C:p.I248T,SLCO2B1:NM_001145211:exon9:c.T1109C:p.I370T,SLCO2B1:NM_007256:exon9:c.T1175C:p.I392T
chr11	75152243	C	T	1\1	1\1	1728.77	1846.77	nonsynonymous SNV	GDPD5:NM_030792:exon14:c.G1438A:p.A480T
chr11	75428958	A	G	1\1	1\1	1199.77	1086.77	nonsynonymous SNV	MOGAT2:NM_025098:exon1:c.A25G:p.M9V
chr11	7670440	A	G	1\1	1\1	1488.77	1464.77	nonsynonymous SNV	PPFIBP2:NM_001256569:exon16:c.A1543G:p.R515G,PPFIBP2:NM_001256568:exon17:c.A1636G:p.R546G,PPFIBP2:NM_003621:exon20:c.A1972G:p.R658G
chr11	76751166	G	A	-	0\1	-	324.77	nonsynonymous SNV	B3GNT6:NM_138706:exon2:c.G571A:p.A191T
chr11	7687715	T	C	-	1\1	-	627.77	nonsynonymous SNV	CYB5R2:NM_016229:exon8:c.A625G:p.N209D
chr11	76912636	A	T	0\1	0\1	681.77	696.77	nonsynonymous SNV	MYO7A:NM_000260:exon36:c.A4996T:p.S1666C,MYO7A:NM_001127180:exon36:c.A4882T:p.S1628C
chr11	76919478	C	A	-	0\1	-	632.77	nonsynonymous SNV	MYO7A:NM_000260:exon43:c.C5860A:p.L1954I,MYO7A:NM_001127180:exon43:c.C5746A:p.L1916I
chr11	76954812	T	C	0\1	0\1	446.77	673.77	nonsynonymous SNV	GDPD4:NM_182833:exon12:c.A1168G:p.I390V
chr11	76954833	G	A	0\1	0\1	594.77	750.77	nonsynonymous SNV	GDPD4:NM_182833:exon12:c.C1147T:p.H383Y
chr11	7716855	T	A	1\1	1\1	1884.77	1380.77	nonsynonymous SNV	OVCH2:NM_198185:exon12:c.A1228T:p.N410Y
chr11	7721870	G	A	1\1	1\1	906.77	700.77	nonsynonymous SNV	OVCH2:NM_198185:exon7:c.C874T:p.P292S
chr11	77921527	G	C	1\1	1\1	1821.77	1442.77	nonsynonymous SNV	USP35:NM_020798:exon10:c.G2626C:p.A876P
chr11	7817538	T	C	0\1	0\1	1019.77	441.77	nonsynonymous SNV	OR5P2:NM_153444:exon1:c.A952G:p.N318D
chr11	7818056	T	C	0\1	0\1	2104.77	1125.77	nonsynonymous SNV	OR5P2:NM_153444:exon1:c.A434G:p.Y145C
chr11	78369573	C	T	0\1	0\1	1125.77	729.77	nonsynonymous SNV	TENM4:NM_001098816:exon34:c.G7840A:p.V2614M
chr11	7949350	A	G	0\1	-	458.77	-	nonsynonymous SNV	OR10A6:NM_001004461:exon1:c.T860C:p.L287P
chr11	7949707	A	G	0\1	-	457.77	-	nonsynonymous SNV	OR10A6:NM_001004461:exon1:c.T503C:p.F168S
chr11	7949860	G	A	-	0\1	-	487.77	nonsynonymous SNV	OR10A6:NM_001004461:exon1:c.C350T:p.A117V
chr11	802379	T	C	1\1	1\1	1034.77	1083.77	nonsynonymous SNV	PIDD:NM_145886:exon6:c.A992G:p.Q331R,PIDD:NM_145887:exon6:c.A992G:p.Q331R
chr11	82443672	C	G	1\1	-	449.77	-	nonsynonymous SNV	FAM181B:NM_175885:exon1:c.G1100C:p.R367P
chr11	82564294	T	G	0\1	-	417.77	-	nonsynonymous SNV	PRCP:NM_005040:exon3:c.A336C:p.E112D,PRCP:NM_199418:exon4:c.A399C:p.E133D
chr11	82644904	G	A	0\1	-	441.77	-	nonsynonymous SNV	C11orf82:NM_145018:exon6:c.G2524A:p.V842I
chr11	828916	G	A	1\1	1\1	1340.77	1479.77	nonsynonymous SNV	EFCAB4A:NM_173584:exon3:c.G230A:p.R77Q
chr11	829539	A	G	1\1	1\1	1468.77	1288.77	nonsynonymous SNV	EFCAB4A:NM_173584:exon4:c.A457G:p.K153E
chr11	830670	G	T	1\1	1\1	1085.77	859.77	nonsynonymous SNV	EFCAB4A:NM_173584:exon7:c.G743T:p.S248I
chr11	85436352	G	A	0\1	-	453.77	-	nonsynonymous SNV	SYTL2:NM_206927:exon1:c.C1148T:p.T383M,SYTL2:NM_206928:exon1:c.C1148T:p.T383M
chr11	85436394	T	C	0\1	-	413.77	-	nonsynonymous SNV	SYTL2:NM_206927:exon1:c.A1106G:p.D369G,SYTL2:NM_206928:exon1:c.A1106G:p.D369G
chr11	85436868	G	C	0\1	0\1	444.77	746.77	nonsynonymous SNV	SYTL2:NM_206927:exon1:c.C632G:p.A211G,SYTL2:NM_206928:exon1:c.C632G:p.A211G
chr11	87013438	G	A	1\1	1\1	1389.77	1060.77	nonsynonymous SNV	TMEM135:NM_001168724:exon7:c.G586A:p.G196R,TMEM135:NM_022918:exon8:c.G652A:p.G218R
chr11	8751640	G	C	0\1	0\1	627.77	571.77	nonsynonymous SNV	ST5:NM_213618:exon3:c.C1197G:p.D399E,ST5:NM_005418:exon6:c.C1197G:p.D399E
chr11	88045583	A	G	1\1	1\1	534.77	567.77	nonsynonymous SNV	CTSC:NM_001814:exon3:c.T458C:p.I153T
chr11	89017961	G	A	0\1	-	375.77	-	nonsynonymous SNV	TYR:NM_000372:exon4:c.G1205A:p.R402Q
chr11	89133449	C	T	1\1	1\1	1422.77	1086.77	nonsynonymous SNV	NOX4:NM_001143836:exon10:c.G945A:p.M315I,NOX4:NM_016931:exon10:c.G945A:p.M315I,NOX4:NM_001143837:exon13:c.G873A:p.M291I
chr11	8942999	G	A	1\1	1\1	1685.77	1420.77	nonsynonymous SNV	C11orf16:NM_020643:exon6:c.C1268T:p.A423V
chr11	8947021	A	G	1\1	1\1	575.77	537.77	nonsynonymous SNV	C11orf16:NM_020643:exon5:c.T1193C:p.L398P
chr11	8947283	G	C	1\1	1\1	1426.77	924.77	nonsynonymous SNV	C11orf16:NM_020643:exon5:c.C931G:p.P311A
chr11	8947586	C	G	1\1	1\1	1211.77	1105.77	nonsynonymous SNV	C11orf16:NM_020643:exon5:c.G628C:p.V210L
chr11	89531540	C	T	0\1	0\1	605.77	222.77	nonsynonymous SNV	TRIM49:NM_020358:exon8:c.G1117A:p.G373R
chr11	8959545	C	A	1\1	1\1	804.77	649.77	nonsynonymous SNV	ASCL3:NM_020646:exon2:c.G164T:p.R55L
chr11	89819885	A	T	0\1	0\1	448.77	387.77	nonsynonymous SNV	UBTFL1:NM_001143975:exon1:c.A768T:p.R256S
chr11	89935586	G	T	0\1	0\1	1762.77	1474.77	nonsynonymous SNV	CHORDC1:NM_001144073:exon10:c.C929A:p.A310D,CHORDC1:NM_012124:exon11:c.C986A:p.A329D
chr11	9052423	A	C	1\1	1\1	1410.77	1142.77	nonsynonymous SNV	SCUBE2:NM_001170690:exon14:c.T1758G:p.H586Q,SCUBE2:NM_020974:exon17:c.T2052G:p.H684Q
chr11	92590448	A	G	1\1	1\1	751.77	809.77	nonsynonymous SNV	FAT3:NM_001008781:exon19:c.A11434G:p.S3812G
chr11	93141580	C	A	1\1	-	579.77	-	nonsynonymous SNV	CCDC67:NM_181645:exon12:c.C1510A:p.Q504K
chr11	93408831	G	A	1\1	-	694.77	-	nonsynonymous SNV	KIAA1731:NM_033395:exon6:c.G623A:p.R208Q
chr11	93425159	C	A	1\1	-	555.77	-	nonsynonymous SNV	KIAA1731:NM_033395:exon12:c.C1496A:p.A499E
chr11	93460160	A	C	1\1	-	777.77	-	nonsynonymous SNV	KIAA1731:NM_033395:exon24:c.A6518C:p.E2173A
chr11	93797619	A	G	1\1	1\1	1189.77	559.77	nonsynonymous SNV	HEPHL1:NM_001098672:exon4:c.A751G:p.N251D
chr11	94602414	C	T	1\1	1\1	626.77	471.77	nonsynonymous SNV	AMOTL1:NM_130847:exon12:c.C2540T:p.P847L
chr11	9537904	G	C	1\1	1\1	1773.77	1102.77	nonsynonymous SNV	ZNF143:NM_003442:exon14:c.G1681C:p.E561Q
chr11	9769562	C	G	0\1	0\1	666.77	598.77	nonsynonymous SNV	SWAP70:NM_015055:exon10:c.C1513G:p.Q505E
chr11	9879838	C	T	0\1	0\1	565.77	414.77	nonsynonymous SNV	SBF2:NM_030962:exon18:c.G2035A:p.E679K
chr12	100042040	C	G	1\1	1\1	1873.77	1125.77	nonsynonymous SNV	FAM71C:NM_153364:exon1:c.C88G:p.R30G
chr12	100042163	A	G	1\1	1\1	2103.77	1268.77	nonsynonymous SNV	FAM71C:NM_153364:exon1:c.A211G:p.M71V
chr12	101018228	G	T	0\1	-	463.77	-	nonsynonymous SNV	GAS2L3:NM_174942:exon10:c.G1645T:p.V549F
chr12	10149851	C	T	1\1	1\1	1114.77	1003.77	nonsynonymous SNV	CLEC1B:NM_001099431:exon2:c.G92A:p.G31D,CLEC1B:NM_016509:exon3:c.G191A:p.G64D
chr12	10151642	T	C	1\1	1\1	573.77	374.77	nonsynonymous SNV	CLEC1B:NM_001099431:exon1:c.A58G:p.I20V,CLEC1B:NM_016509:exon1:c.A58G:p.I20V
chr12	101560328	C	A	1\1	1\1	1001.77	579.77	nonsynonymous SNV	SLC5A8:NM_145913:exon12:c.G1470T:p.M490I
chr12	101587518	C	T	1\1	1\1	1801.77	1414.77	nonsynonymous SNV	SLC5A8:NM_145913:exon5:c.G577A:p.V193I
chr12	10167277	G	C	1\1	1\1	959.77	711.77	nonsynonymous SNV	CLEC12B:NM_001129998:exon3:c.G346C:p.V116L,CLEC12B:NM_205852:exon3:c.G346C:p.V116L
chr12	101750814	T	A	1\1	1\1	1462.77	1034.77	nonsynonymous SNV	UTP20:NM_014503:exon43:c.T5645A:p.L1882Q
chr12	10251445	C	G	1\1	1\1	1612.77	1289.77	nonsynonymous SNV	CLEC1A:NM_016511:exon1:c.G77C:p.G26A
chr12	104153004	C	G	1\1	1\1	1238.77	1035.77	nonsynonymous SNV	STAB2:NM_017564:exon65:c.C7201G:p.L2401V
chr12	10462052	T	G	1\1	1\1	1124.77	791.77	nonsynonymous SNV	KLRD1:NM_002262:exon2:c.T73G:p.S25A,KLRD1:NM_001114396:exon3:c.T73G:p.S25A
chr12	10532326	T	C	1\1	1\1	1040.77	895.77	nonsynonymous SNV	KLRK1:NM_007360:exon4:c.A214G:p.T72A,KLRC4-KLRK1:NM_001199805:exon9:c.A214G:p.T72A
chr12	105546172	G	A	1\1	1\1	961.77	658.77	nonsynonymous SNV	KIAA1033:NM_015275:exon26:c.G2701A:p.V901I
chr12	10562089	A	C	1\1	1\1	2370.77	1585.77	nonsynonymous SNV	KLRC4:NM_013431:exon1:c.T86G:p.I29S
chr12	10570965	C	G	1\1	1\1	2058.77	1281.77	nonsynonymous SNV	KLRC3:NM_002261:exon4:c.G464C:p.C155S,KLRC3:NM_007333:exon4:c.G464C:p.C155S
chr12	10571091	T	G	1\1	1\1	1982.77	1369.77	nonsynonymous SNV	KLRC3:NM_002261:exon4:c.A338C:p.H113P,KLRC3:NM_007333:exon4:c.A338C:p.H113P
chr12	10587111	A	G	1\1	1\1	1236.77	756.77	nonsynonymous SNV	KLRC2:NM_002260:exon3:c.T305C:p.F102S
chr12	10588530	C	G	0\1	0\1	1062.77	636.77	nonsynonymous SNV	KLRC2:NM_002260:exon1:c.G56C:p.R19P
chr12	10588581	T	C	0\1	0\1	466.77	417.77	nonsynonymous SNV	KLRC2:NM_002260:exon1:c.A5G:p.N2S
chr12	10603670	T	C	1\1	1\1	1647.77	1229.77	nonsynonymous SNV	KLRC1:NM_002259:exon2:c.A86G:p.N29S,KLRC1:NM_007328:exon2:c.A86G:p.N29S,KLRC1:NM_213657:exon3:c.A86G:p.N29S,KLRC1:NM_213658:exon3:c.A86G:p.N29S
chr12	106704974	G	A	1\1	1\1	1468.77	1055.77	nonsynonymous SNV	TCP11L2:NM_152772:exon2:c.G121A:p.A41T
chr12	108006608	C	A	1\1	1\1	1807.77	1771.77	nonsynonymous SNV	BTBD11:NM_001017523:exon4:c.C472A:p.Q158K,BTBD11:NM_001018072:exon6:c.C1861A:p.Q621K
chr12	108618630	C	T	1\1	1\1	1769.77	1669.77	nonsynonymous SNV	WSCD2:NM_014653:exon5:c.C797T:p.T266I
chr12	10962115	A	G	1\1	1\1	1296.77	708.77	nonsynonymous SNV	TAS2R9:NM_023917:exon1:c.T560C:p.V187A
chr12	109696838	G	A	1\1	1\1	805.77	789.77	nonsynonymous SNV	ACACB:NM_001093:exon46:c.G6421A:p.V2141I
chr12	10978402	G	A	1\1	1\1	864.77	675.77	nonsynonymous SNV	TAS2R10:NM_023921:exon1:c.C467T:p.T156M
chr12	109863824	G	A	1\1	1\1	1432.77	1034.77	nonsynonymous SNV	MYO1H:NM_001101421:exon17:c.G1751A:p.R584H
chr12	10999708	T	C	1\1	-	492.77	-	nonsynonymous SNV	PRR4:NM_001098538:exon3:c.A127G:p.R43G,PRR4:NM_007244:exon3:c.A359G:p.Q120R
chr12	10999780	C	T	1\1	-	457.77	-	nonsynonymous SNV	PRR4:NM_007244:exon3:c.G287A:p.R96Q
chr12	11035274	G	T	1\1	1\1	566.77	505.77	nonsynonymous SNV	PRH1:NM_006250:exon3:c.C124A:p.L42I
chr12	11061122	T	C	1\1	1\1	2423.77	1470.77	nonsynonymous SNV	TAS2R13:NM_023920:exon1:c.A776G:p.N259S
chr12	11083356	A	G	0\1	0\1	1039.77	1271.77	nonsynonymous SNV	PRH2:NM_001110213:exon3:c.A196G:p.N66D,PRH2:NM_005042:exon3:c.A196G:p.N66D
chr12	111786082	G	C	1\1	1\1	2208.77	2105.77	nonsynonymous SNV	CUX2:NM_015267:exon22:c.G4414C:p.V1472L
chr12	11183108	G	C	1\1	1\1	2640.77	2250.77	nonsynonymous SNV	TAS2R31:NM_176885:exon1:c.C827G:p.P276R
chr12	11183217	C	T	1\1	1\1	3152.77	2757.77	nonsynonymous SNV	TAS2R31:NM_176885:exon1:c.G718A:p.V240I
chr12	11183255	G	A	1\1	1\1	3907.77	3458.77	nonsynonymous SNV	TAS2R31:NM_176885:exon1:c.C680T:p.A227V
chr12	11183286	G	C	1\1	1\1	4299.77	3778.77	nonsynonymous SNV	TAS2R31:NM_176885:exon1:c.C649G:p.Q217E
chr12	11183451	A	T	1\1	1\1	4392.77	3339.77	nonsynonymous SNV	TAS2R31:NM_176885:exon1:c.T484A:p.L162M
chr12	11183496	T	C	0\1	-	54.77	-	nonsynonymous SNV	TAS2R31:NM_176885:exon1:c.A439G:p.I147V
chr12	11183506	T	A	0\1	0\1	143.77	112.77	nonsynonymous SNV	TAS2R31:NM_176885:exon1:c.A429T:p.Q143H
chr12	11183541	T	C	0\1	0\1	460.77	458.77	nonsynonymous SNV	TAS2R31:NM_176885:exon1:c.A394G:p.M132V
chr12	11183576	T	C	0\1	0\1	765.77	888.77	nonsynonymous SNV	TAS2R31:NM_176885:exon1:c.A359G:p.H120R
chr12	11183642	A	G	0\1	0\1	1212.77	1309.77	nonsynonymous SNV	TAS2R31:NM_176885:exon1:c.T293C:p.L98P
chr12	11183676	C	T	0\1	0\1	773.77	1009.77	nonsynonymous SNV	TAS2R31:NM_176885:exon1:c.G259A:p.V87I
chr12	11183697	C	A	0\1	0\1	622.77	922.77	nonsynonymous SNV	TAS2R31:NM_176885:exon1:c.G238T:p.V80L
chr12	11183722	A	C	0\1	0\1	535.77	463.77	nonsynonymous SNV	TAS2R31:NM_176885:exon1:c.T213G:p.F71L
chr12	11183832	G	A	-	1\1	-	1315.77	nonsynonymous SNV	TAS2R31:NM_176885:exon1:c.C103T:p.R35W
chr12	11214212	A	T	1\1	1\1	3049.77	2202.77	nonsynonymous SNV	TAS2R46:NM_176887:exon1:c.T682A:p.L228M
chr12	11286088	A	C	1\1	1\1	2279.77	1597.77	nonsynonymous SNV	TAS2R30:NM_001097643:exon1:c.T756G:p.F252L
chr12	113348870	G	A	1\1	1\1	539.81	430.77	nonsynonymous SNV	OAS1:NM_001032409:exon3:c.G484A:p.G162S,OAS1:NM_002534:exon3:c.G484A:p.G162S,OAS1:NM_016816:exon3:c.G484A:p.G162S
chr12	113357209	G	A	1\1	1\1	717.77	1000.77	nonsynonymous SNV	OAS1:NM_016816:exon6:c.G1054A:p.A352T
chr12	113357237	G	C	1\1	1\1	993.77	1315.77	nonsynonymous SNV	OAS1:NM_016816:exon6:c.G1082C:p.R361T
chr12	113357442	G	A	1\1	1\1	1363.77	1547.77	nonsynonymous SNV	OAS1:NM_001032409:exon6:c.G1189A:p.G397R
chr12	113376388	G	A	1\1	1\1	598.77	509.77	nonsynonymous SNV	OAS3:NM_006187:exon1:c.G53A:p.R18K
chr12	11338781	C	A	1\1	1\1	1950.77	1548.77	nonsynonymous SNV	TAS2R42:NM_181429:exon1:c.G763T:p.G255W
chr12	11338957	A	G	1\1	1\1	2107.77	1304.77	nonsynonymous SNV	TAS2R42:NM_181429:exon1:c.T587C:p.F196S
chr12	11339020	T	A	1\1	1\1	1349.77	845.77	nonsynonymous SNV	TAS2R42:NM_181429:exon1:c.A524T:p.Y175F
chr12	113553481	C	T	1\1	1\1	1018.77	624.77	nonsynonymous SNV	RASAL1:NM_001193521:exon10:c.G962A:p.R321H,RASAL1:NM_001193520:exon11:c.G962A:p.R321H,RASAL1:NM_004658:exon11:c.G962A:p.R321H
chr12	114374887	T	C	1\1	1\1	2508.77	1702.77	nonsynonymous SNV	RBM19:NM_001146698:exon16:c.A1993G:p.T665A,RBM19:NM_001146699:exon16:c.A1993G:p.T665A,RBM19:NM_016196:exon16:c.A1993G:p.T665A
chr12	114377835	A	G	1\1	1\1	838.77	652.77	nonsynonymous SNV	RBM19:NM_001146698:exon15:c.T1868C:p.I623T,RBM19:NM_001146699:exon15:c.T1868C:p.I623T,RBM19:NM_016196:exon15:c.T1868C:p.I623T
chr12	114377877	T	C	1\1	1\1	618.77	531.77	nonsynonymous SNV	RBM19:NM_001146698:exon15:c.A1826G:p.H609R,RBM19:NM_001146699:exon15:c.A1826G:p.H609R,RBM19:NM_016196:exon15:c.A1826G:p.H609R
chr12	114377899	G	C	1\1	-	585.77	-	nonsynonymous SNV	RBM19:NM_001146698:exon15:c.C1804G:p.Q602E,RBM19:NM_001146699:exon15:c.C1804G:p.Q602E,RBM19:NM_016196:exon15:c.C1804G:p.Q602E
chr12	114395651	T	C	1\1	1\1	1458.77	1179.77	nonsynonymous SNV	RBM19:NM_001146698:exon6:c.A776G:p.K259R,RBM19:NM_001146699:exon6:c.A776G:p.K259R,RBM19:NM_016196:exon6:c.A776G:p.K259R
chr12	11461292	C	G	1\1	1\1	3389.77	2775.77	nonsynonymous SNV	PRB4:NM_002723:exon3:c.G625C:p.A209P,PRB4:NM_001261399:exon4:c.G418C:p.A140P
chr12	117383320	G	A	1\1	1\1	2339.77	2141.77	nonsynonymous SNV	FBXW8:NM_012174:exon3:c.G377A:p.R126Q,FBXW8:NM_153348:exon3:c.G575A:p.R192Q
chr12	118682751	C	T	1\1	1\1	2086.77	1608.77	nonsynonymous SNV	TAOK3:NM_016281:exon4:c.G140A:p.S47N
chr12	119866533	A	G	1\1	1\1	1483.77	916.77	nonsynonymous SNV	CCDC60:NM_178499:exon2:c.A136G:p.I46V
chr12	120575549	A	C	1\1	1\1	1335.77	1726.77	nonsynonymous SNV	GCN1L1:NM_006836:exon49:c.T6463G:p.Y2155D
chr12	121176083	G	A	1\1	1\1	1125.77	1306.77	nonsynonymous SNV	ACADS:NM_000017:exon6:c.G625A:p.G209S
chr12	121416650	A	C	1\1	1\1	816.77	760.77	nonsynonymous SNV	HNF1A:NM_000545:exon1:c.A79C:p.I27L
chr12	121435427	G	A	1\1	1\1	1527.77	1568.77	nonsynonymous SNV	HNF1A:NM_000545:exon7:c.G1460A:p.S487N
chr12	121437382	A	G	1\1	1\1	2217.77	1224.77	nonsynonymous SNV	HNF1A:NM_000545:exon9:c.A1720G:p.S574G
chr12	121600253	T	C	1\1	-	620.77	-	nonsynonymous SNV	P2RX7:NM_002562:exon5:c.T463C:p.Y155H
chr12	121615103	G	A	1\1	1\1	2406.77	1869.77	nonsynonymous SNV	P2RX7:NM_002562:exon11:c.G1042A:p.A348T
chr12	121622520	A	T	1\1	1\1	1431.77	1072.77	nonsynonymous SNV	P2RX7:NM_002562:exon13:c.A1703T:p.N568I
chr12	122186317	G	A	1\1	1\1	1978.77	1505.77	nonsynonymous SNV	TMEM120B:NM_001080825:exon3:c.G274A:p.D92N
chr12	122295335	T	C	1\1	1\1	2723.77	2276.77	nonsynonymous SNV	HPD:NM_002150:exon4:c.A97G:p.T33A
chr12	122326812	T	C	1\1	1\1	990.77	742.77	nonsynonymous SNV	PSMD9:NM_001261400:exon1:c.T50C:p.V17A,PSMD9:NM_002813:exon1:c.T50C:p.V17A
chr12	122617989	A	G	1\1	1\1	1210.77	1121.77	nonsynonymous SNV	MLXIP:NM_014938:exon9:c.A1187G:p.E396G
chr12	122812503	G	C	1\1	1\1	1023.77	876.77	nonsynonymous SNV	CLIP1:NM_198240:exon15:c.C3102G:p.D1034E,CLIP1:NM_002956:exon16:c.C3207G:p.D1069E,CLIP1:NM_001247997:exon17:c.C3240G:p.D1080E
chr12	122817580	A	G	1\1	1\1	888.77	856.77	nonsynonymous SNV	CLIP1:NM_198240:exon13:c.T2683C:p.S895P,CLIP1:NM_002956:exon14:c.T2788C:p.S930P,CLIP1:NM_001247997:exon15:c.T2821C:p.S941P
chr12	123099616	C	T	1\1	1\1	1128.77	791.77	nonsynonymous SNV	KNTC1:NM_014708:exon56:c.C5956T:p.L1986F
chr12	123200158	G	C	-	0\1	-	104.77	nonsynonymous SNV	HCAR3:NM_006018:exon1:c.C1127G:p.A376G
chr12	123200247	G	C	1\1	1\1	2061.77	1919.77	nonsynonymous SNV	HCAR3:NM_006018:exon1:c.C1038G:p.I346M
chr12	123200334	T	C	1\1	-	1588.77	-	nonsynonymous SNV	HCAR3:NM_006018:exon1:c.A951G:p.I317M
chr12	123200527	T	C	1\1	1\1	1098.77	469.77	nonsynonymous SNV	HCAR3:NM_006018:exon1:c.A758G:p.H253R
chr12	123200693	A	G	1\1	1\1	2340.77	1854.77	nonsynonymous SNV	HCAR3:NM_006018:exon1:c.T592C:p.F198L
chr12	123200768	T	G	1\1	1\1	2084.77	1586.77	nonsynonymous SNV	HCAR3:NM_006018:exon1:c.A517C:p.T173P
chr12	124265687	T	C	1\1	1\1	811.77	666.77	nonsynonymous SNV	DNAH10:NM_207437:exon6:c.T499C:p.S167P
chr12	124274474	A	G	-	1\1	-	611.77	nonsynonymous SNV	DNAH10:NM_207437:exon11:c.A1438G:p.I480V
chr12	124325977	T	G	1\1	1\1	1876.77	1493.77	nonsynonymous SNV	DNAH10:NM_207437:exon29:c.T4891G:p.L1631V
chr12	124330311	C	T	1\1	1\1	1492.77	1320.77	nonsynonymous SNV	DNAH10:NM_207437:exon30:c.C5171T:p.T1724M
chr12	124427306	T	A	1\1	1\1	1520.77	1488.77	nonsynonymous SNV	CCDC92:NM_025140:exon4:c.A208T:p.S70C
chr12	12496086	C	T	1\1	-	578.77	-	nonsynonymous SNV	MANSC1:NM_018050:exon2:c.G163A:p.V55I
chr12	125397750	A	G	1\1	1\1	4761.77	3893.77	nonsynonymous SNV	UBC:NM_021009:exon2:c.T568C:p.S190P
chr12	125434580	C	T	1\1	1\1	3339.77	2868.77	nonsynonymous SNV	DHX37:NM_032656:exon25:c.G3242A:p.R1081Q
chr12	125438516	T	C	1\1	1\1	2403.77	2135.77	nonsynonymous SNV	DHX37:NM_032656:exon20:c.A2605G:p.S869G
chr12	125461976	C	T	1\1	1\1	989.77	636.77	nonsynonymous SNV	DHX37:NM_032656:exon5:c.G799A:p.E267K
chr12	125467158	C	T	1\1	1\1	1438.77	1116.77	nonsynonymous SNV	DHX37:NM_032656:exon3:c.G288A:p.M96I
chr12	128900005	G	A	1\1	1\1	683.77	720.77	nonsynonymous SNV	TMEM132C:NM_001136103:exon2:c.G814A:p.V272I
chr12	131306314	C	G	1\1	1\1	1040.77	620.77	nonsynonymous SNV	STX2:NM_001980:exon3:c.G125C:p.S42T,STX2:NM_194356:exon3:c.G125C:p.S42T
chr12	132237848	T	C	1\1	1\1	1159.77	1065.77	nonsynonymous SNV	SFSWAP:NM_001261411:exon8:c.T1262C:p.L421P,SFSWAP:NM_004592:exon8:c.T1262C:p.L421P
chr12	132335592	G	A	1\1	1\1	2570.77	1427.77	nonsynonymous SNV	MMP17:NM_016155:exon10:c.G1585A:p.D529N
chr12	132401566	C	T	1\1	1\1	1605.77	880.77	nonsynonymous SNV	ULK1:NM_003565:exon21:c.C2141T:p.P714L
chr12	132403161	A	G	1\1	1\1	677.77	777.77	nonsynonymous SNV	ULK1:NM_003565:exon23:c.A2446G:p.T816A
chr12	132626425	G	A	1\1	1\1	2913.77	2349.77	nonsynonymous SNV	DDX51:NM_175066:exon6:c.C965T:p.A322V
chr12	133306589	C	T	1\1	1\1	1143.77	989.77	nonsynonymous SNV	ANKLE2:NM_015114:exon11:c.G2159A:p.R720H
chr12	133331537	G	A	1\1	1\1	1135.77	773.77	nonsynonymous SNV	ANKLE2:NM_015114:exon2:c.C364T:p.H122Y
chr12	133423662	C	T	1\1	1\1	1629.77	1306.77	nonsynonymous SNV	CHFR:NM_001161347:exon13:c.G1462A:p.V488M,CHFR:NM_001161344:exon15:c.G1738A:p.V580M,CHFR:NM_001161345:exon15:c.G1735A:p.V579M,CHFR:NM_001161346:exon15:c.G1702A:p.V568M,CHFR:NM_018223:exon15:c.G1615A:p.V539M
chr12	133768553	A	T	1\1	1\1	1341.77	2127.77	nonsynonymous SNV	ZNF268:NM_001165887:exon4:c.A220T:p.M74L,ZNF268:NM_001165881:exon5:c.A421T:p.M141L,ZNF268:NM_001165882:exon5:c.A172T:p.M58L,ZNF268:NM_003415:exon5:c.A421T:p.M141L,ZNF268:NM_152943:exon5:c.A421T:p.M141L
chr12	133780851	G	C	1\1	1\1	3228.29	3176.77	nonsynonymous SNV	ZNF268:NM_001165881:exon6:c.G2579C:p.R860T,ZNF268:NM_001165882:exon6:c.G2330C:p.R777T,ZNF268:NM_003415:exon6:c.G2579C:p.R860T
chr12	14587301	A	G	1\1	-	785.77	-	nonsynonymous SNV	ATF7IP:NM_018179:exon3:c.A1589G:p.K530R
chr12	14688644	C	T	1\1	1\1	671.77	569.77	nonsynonymous SNV	PLBD1:NM_024829:exon6:c.G793A:p.V265I
chr12	14695181	G	A	1\1	1\1	1298.77	624.77	nonsynonymous SNV	PLBD1:NM_024829:exon3:c.C380T:p.T127M
chr12	14829893	A	C	1\1	1\1	1703.77	1153.77	nonsynonymous SNV	GUCY2C:NM_004963:exon7:c.T843G:p.F281L
chr12	14993439	C	T	1\1	1\1	1799.77	1168.77	nonsynonymous SNV	ART4:NM_021071:exon2:c.G793A:p.D265N
chr12	15035081	T	C	1\1	-	605.77	-	nonsynonymous SNV	MGP:NM_000900:exon4:c.A304G:p.T102A,MGP:NM_001190839:exon5:c.A379G:p.T127A
chr12	18435452	C	T	1\1	1\1	733.77	627.77	nonsynonymous SNV	PIK3C2G:NM_004570:exon2:c.C437T:p.P146L
chr12	1963174	G	A	0\1	0\1	904.77	914.77	nonsynonymous SNV	CACNA2D4:NM_172364:exon23:c.C2189T:p.A730V
chr12	1995403	T	C	1\1	1\1	1292.77	809.77	nonsynonymous SNV	CACNA2D4:NM_172364:exon8:c.A979G:p.I327V
chr12	21011480	T	G	1\1	-	1059.77	-	nonsynonymous SNV	SLCO1B3:NM_019844:exon5:c.T334G:p.S112A
chr12	21015760	G	A	1\1	1\1	3439.77	2120.77	nonsynonymous SNV	SLCO1B3:NM_019844:exon8:c.G699A:p.M233I
chr12	21176135	T	C	1\1	1\1	714.77	553.77	nonsynonymous SNV	SLCO1B7:NM_001009562:exon5:c.T500C:p.V167A
chr12	21713402	T	C	1\1	1\1	883.77	652.77	nonsynonymous SNV	GYS2:NM_021957:exon8:c.A1087G:p.M363V
chr12	25002772	G	T	0\1	0\1	261.77	423.77	nonsynonymous SNV	BCAT1:NM_001178092:exon4:c.C439A:p.P147T,BCAT1:NM_001178091:exon5:c.C511A:p.P171T,BCAT1:NM_001178093:exon6:c.C658A:p.P220T,BCAT1:NM_001178094:exon6:c.C619A:p.P207T,BCAT1:NM_005504:exon6:c.C622A:p.P208T
chr12	25243115	G	C	1\1	1\1	752.77	929.77	nonsynonymous SNV	LRMP:NM_001204126:exon12:c.G590C:p.C197S,LRMP:NM_001204127:exon12:c.G590C:p.C197S,LRMP:NM_006152:exon13:c.G590C:p.C197S
chr12	25398285	C	T	1\1	1\1	1377.77	734.77	nonsynonymous SNV	KRAS:NM_004985:exon2:c.G34A:p.G12S,KRAS:NM_033360:exon2:c.G34A:p.G12S
chr12	25671759	T	A	1\1	-	859.77	-	nonsynonymous SNV	IFLTD1:NM_001145727:exon6:c.A907T:p.T303S,IFLTD1:NM_001145729:exon7:c.A1039T:p.T347S,IFLTD1:NM_152590:exon7:c.A1096T:p.T366S,IFLTD1:NM_001145728:exon8:c.A1159T:p.T387S,IFLTD1:NM_001256266:exon8:c.A805T:p.T269S
chr12	27800746	G	T	1\1	1\1	667.77	562.77	nonsynonymous SNV	PPFIBP1:NM_001198916:exon6:c.G442T:p.V148L,PPFIBP1:NM_003622:exon6:c.G442T:p.V148L,PPFIBP1:NM_177444:exon6:c.G442T:p.V148L
chr12	2791205	A	G	1\1	1\1	1756.77	1576.77	nonsynonymous SNV	CACNA1C:NM_001129830:exon43:c.A5534G:p.K1845R,CACNA1C:NM_001167624:exon43:c.A5534G:p.K1845R,CACNA1C:NM_199460:exon45:c.A5678G:p.K1893R
chr12	27915718	A	T	-	1\1	-	696.77	nonsynonymous SNV	MANSC4:NM_001146221:exon3:c.T976A:p.S326T
chr12	29604392	C	G	1\1	1\1	1451.77	674.77	nonsynonymous SNV	OVCH1:NM_183378:exon22:c.G2641C:p.A881P
chr12	29630081	G	A	1\1	1\1	1164.77	1054.77	nonsynonymous SNV	OVCH1:NM_183378:exon12:c.C1331T:p.T444I
chr12	29639186	T	C	1\1	1\1	1405.77	1208.77	nonsynonymous SNV	OVCH1:NM_183378:exon8:c.A988G:p.K330E
chr12	29642573	A	C	1\1	1\1	1073.77	655.77	nonsynonymous SNV	OVCH1:NM_183378:exon6:c.T682G:p.W228G
chr12	29648275	G	A	1\1	1\1	1690.77	1061.77	nonsynonymous SNV	OVCH1:NM_183378:exon4:c.C397T:p.R133C
chr12	2968169	A	G	1\1	1\1	710.77	763.77	nonsynonymous SNV	FOXM1:NM_001243088:exon8:c.T1882C:p.S628P,FOXM1:NM_001243089:exon8:c.T1879C:p.S627P,FOXM1:NM_202003:exon8:c.T1882C:p.S628P,FOXM1:NM_021953:exon9:c.T1927C:p.S643P,FOXM1:NM_202002:exon10:c.T2041C:p.S681P
chr12	31135579	T	C	1\1	1\1	1057.77	955.77	nonsynonymous SNV	TSPAN11:NM_001080509:exon6:c.T569C:p.V190A
chr12	31648826	C	T	1\1	1\1	592.77	719.77	nonsynonymous SNV	DENND5B:NM_144973:exon2:c.G155A:p.R52K
chr12	31815167	G	T	1\1	1\1	2976.77	1969.77	nonsynonymous SNV	METTL20:NM_001135863:exon2:c.G280T:p.A94S,METTL20:NM_001135864:exon2:c.G280T:p.A94S,METTL20:NM_173802:exon2:c.G280T:p.A94S
chr12	32134207	C	A	1\1	1\1	992.77	687.77	nonsynonymous SNV	KIAA1551:NM_018169:exon4:c.C318A:p.H106Q
chr12	32134638	T	C	1\1	1\1	2159.77	2231.77	nonsynonymous SNV	KIAA1551:NM_018169:exon4:c.T749C:p.L250P
chr12	32135186	T	A	1\1	1\1	1036.77	1035.77	nonsynonymous SNV	KIAA1551:NM_018169:exon4:c.T1297A:p.S433T
chr12	32135441	T	C	1\1	1\1	1434.77	1569.77	nonsynonymous SNV	KIAA1551:NM_018169:exon4:c.T1552C:p.S518P
chr12	32137565	G	A	1\1	1\1	2371.77	1804.77	nonsynonymous SNV	KIAA1551:NM_018169:exon4:c.G3676A:p.V1226I
chr12	33021934	A	G	1\1	1\1	654.77	703.77	nonsynonymous SNV	PKP2:NM_001005242:exon4:c.T1097C:p.L366P,PKP2:NM_004572:exon4:c.T1097C:p.L366P
chr12	3724583	T	C	1\1	1\1	1570.77	1186.77	nonsynonymous SNV	EFCAB4B:NM_001144958:exon20:c.A2134G:p.T712A
chr12	3788145	C	T	1\1	1\1	1431.77	882.77	nonsynonymous SNV	EFCAB4B:NM_001144958:exon6:c.G460A:p.E154K,EFCAB4B:NM_032680:exon6:c.G460A:p.E154K
chr12	3788222	G	A	1\1	1\1	1039.77	846.77	nonsynonymous SNV	EFCAB4B:NM_001144958:exon6:c.C383T:p.A128V,EFCAB4B:NM_032680:exon6:c.C383T:p.A128V
chr12	38712142	C	G	1\1	1\1	2268.77	1855.77	nonsynonymous SNV	ALG10B:NM_001013620:exon2:c.C251G:p.A84G
chr12	38714242	G	A	1\1	1\1	1125.77	1056.77	nonsynonymous SNV	ALG10B:NM_001013620:exon3:c.G649A:p.E217K
chr12	40619082	G	A	1\1	-	939.77	-	nonsynonymous SNV	LRRK2:NM_198578:exon1:c.G149A:p.R50H
chr12	4479549	G	A	1\1	1\1	1570.77	975.77	nonsynonymous SNV	FGF23:NM_020638:exon3:c.C716T:p.T239M
chr12	45417666	T	C	1\1	1\1	1809.77	1307.77	nonsynonymous SNV	DBX2:NM_001004329:exon3:c.A511G:p.M171V
chr12	47186770	C	T	1\1	1\1	1595.77	830.77	nonsynonymous SNV	SLC38A4:NM_001143824:exon2:c.G85A:p.G29R,SLC38A4:NM_018018:exon3:c.G85A:p.G29R
chr12	4736495	C	T	1\1	1\1	1752.77	1263.77	nonsynonymous SNV	AKAP3:NM_006422:exon4:c.G1573A:p.E525K
chr12	4736677	G	C	1\1	1\1	1043.77	700.77	nonsynonymous SNV	AKAP3:NM_006422:exon4:c.C1391G:p.T464S
chr12	4737715	C	T	1\1	1\1	1159.77	971.77	nonsynonymous SNV	AKAP3:NM_006422:exon4:c.G353A:p.G118E
chr12	48144925	T	C	1\1	1\1	1329.77	1168.77	nonsynonymous SNV	RAPGEF3:NM_001098532:exon5:c.A451G:p.R151G,RAPGEF3:NM_001098531:exon6:c.A577G:p.R193G,RAPGEF3:NM_006105:exon6:c.A451G:p.R151G
chr12	48272895	A	G	1\1	1\1	859.77	719.77	nonsynonymous SNV	VDR:NM_000376:exon3:c.T2C:p.M1T,VDR:NM_001017536:exon3:c.T152C:p.M51T,VDR:NM_001017535:exon4:c.T2C:p.M1T
chr12	48398080	T	A	1\1	1\1	958.77	1181.77	nonsynonymous SNV	COL2A1:NM_001844:exon1:c.A25T:p.T9S,COL2A1:NM_033150:exon1:c.A25T:p.T9S
chr12	48578325	A	C	1\1	-	569.77	-	nonsynonymous SNV	C12orf68:NM_001013635:exon1:c.A420C:p.E140D
chr12	48723324	C	G	1\1	1\1	1812.77	1763.77	nonsynonymous SNV	H1FNT:NM_181788:exon1:c.C250G:p.R84G
chr12	4873163	G	T	1\1	1\1	648.77	477.77	nonsynonymous SNV	GALNT8:NM_017417:exon9:c.G1543T:p.V515F
chr12	48736985	T	G	1\1	1\1	770.77	544.77	nonsynonymous SNV	ZNF641:NM_001172682:exon5:c.A1019C:p.Q340P,ZNF641:NM_001172681:exon6:c.A1046C:p.Q349P,ZNF641:NM_152320:exon7:c.A1088C:p.Q363P
chr12	48888594	C	T	1\1	1\1	1147.77	1389.77	nonsynonymous SNV	C12orf54:NM_152319:exon8:c.C256T:p.P86S
chr12	48919556	A	G	1\1	1\1	1471.77	1342.77	nonsynonymous SNV	OR8S1:NM_001005203:exon1:c.A142G:p.M48V
chr12	48919796	C	T	1\1	1\1	2304.77	2027.77	nonsynonymous SNV	OR8S1:NM_001005203:exon1:c.C382T:p.R128C
chr12	49048738	G	T	1\1	1\1	1500.77	1535.77	nonsynonymous SNV	KANSL2:NM_017822:exon9:c.C1333A:p.P445T
chr12	50537815	A	G	1\1	1\1	1724.77	1843.77	nonsynonymous SNV	CERS5:NM_147190:exon2:c.T223C:p.C75R
chr12	50727706	G	C	1\1	-	640.77	-	nonsynonymous SNV	FAM186A:NM_001145475:exon5:c.C6684G:p.H2228Q
chr12	50745924	T	C	0\1	-	103.77	-	nonsynonymous SNV	FAM186A:NM_001145475:exon4:c.A4691G:p.E1564G
chr12	50746098	A	G	1\1	1\1	1201.77	852.77	nonsynonymous SNV	FAM186A:NM_001145475:exon4:c.T4517C:p.L1506P
chr12	50746164	A	G	0\1	-	58.77	-	nonsynonymous SNV	FAM186A:NM_001145475:exon4:c.T4451C:p.I1484T
chr12	50746348	A	G	1\1	1\1	1476.77	1047.77	nonsynonymous SNV	FAM186A:NM_001145475:exon4:c.T4267C:p.F1423L
chr12	50749221	G	C	1\1	1\1	1216.77	1046.77	nonsynonymous SNV	FAM186A:NM_001145475:exon4:c.C1394G:p.A465G
chr12	50749227	T	G	1\1	1\1	1228.77	1015.77	nonsynonymous SNV	FAM186A:NM_001145475:exon4:c.A1388C:p.K463T
chr12	51236931	G	A	1\1	1\1	1396.77	1077.77	nonsynonymous SNV	TMPRSS12:NM_182559:exon1:c.G184A:p.E62K
chr12	51442944	G	A	1\1	1\1	1867.77	1092.77	nonsynonymous SNV	LETMD1:NM_001243689:exon2:c.G250A:p.V84I,LETMD1:NM_015416:exon2:c.G250A:p.V84I
chr12	51681903	T	C	1\1	1\1	1810.77	1509.77	nonsynonymous SNV	BIN2:NM_016293:exon11:c.A1585G:p.N529D
chr12	520947	A	C	1\1	1\1	597.77	845.77	nonsynonymous SNV	CCDC77:NM_032358:exon4:c.A73C:p.S25R
chr12	52282873	A	T	1\1	1\1	2167.77	1975.77	nonsynonymous SNV	ANKRD33:NM_001130015:exon3:c.A14T:p.Y5F,ANKRD33:NM_182608:exon3:c.A419T:p.Y140F
chr12	52284668	C	A	1\1	1\1	1114.77	935.77	nonsynonymous SNV	ANKRD33:NM_001130015:exon5:c.C563A:p.T188N,ANKRD33:NM_182608:exon5:c.C938A:p.T313N
chr12	52681925	A	C	1\1	1\1	1172.77	994.77	nonsynonymous SNV	KRT81:NM_002281:exon5:c.T743G:p.L248R
chr12	52708420	G	A	1\1	1\1	1536.77	1722.77	nonsynonymous SNV	KRT83:NM_002282:exon9:c.C1477T:p.H493Y
chr12	52818504	T	G	1\1	1\1	1179.77	1093.77	nonsynonymous SNV	KRT75:NM_004693:exon9:c.A1453C:p.S485R
chr12	52827818	T	C	1\1	1\1	3013.77	2742.77	nonsynonymous SNV	KRT75:NM_004693:exon1:c.A271G:p.R91G
chr12	52842736	T	C	1\1	1\1	863.77	602.77	nonsynonymous SNV	KRT6B:NM_005555:exon6:c.A1093G:p.I365V
chr12	52844265	T	C	0\1	0\1	1801.77	1360.77	nonsynonymous SNV	KRT6B:NM_005555:exon2:c.A680G:p.N227S
chr12	52845531	C	T	0\1	0\1	1213.77	1479.77	nonsynonymous SNV	KRT6B:NM_005555:exon1:c.G332A:p.G111D
chr12	52845801	T	C	1\1	1\1	3298.77	2332.77	nonsynonymous SNV	KRT6B:NM_005555:exon1:c.A62G:p.N21S
chr12	52862928	C	G	1\1	1\1	2524.77	2153.77	nonsynonymous SNV	KRT6C:NM_173086:exon9:c.G1613C:p.G538A
chr12	52863213	C	T	1\1	1\1	3152.77	2170.77	nonsynonymous SNV	KRT6C:NM_173086:exon8:c.G1441A:p.V481I
chr12	52938497	A	C	1\1	-	588.77	-	nonsynonymous SNV	KRT71:NM_033448:exon9:c.T1391G:p.V464G
chr12	52965173	T	G	1\1	1\1	1864.77	1701.77	nonsynonymous SNV	KRT74:NM_175053:exon4:c.A813C:p.E271D
chr12	52981442	C	A	1\1	1\1	1748.77	2093.77	nonsynonymous SNV	KRT72:NM_001146226:exon6:c.G1157T:p.R386L,KRT72:NM_001146225:exon7:c.G1283T:p.R428L,KRT72:NM_080747:exon7:c.G1283T:p.R428L
chr12	52986187	T	C	1\1	1\1	1129.77	1252.77	nonsynonymous SNV	KRT72:NM_001146225:exon4:c.A791G:p.Y264C,KRT72:NM_001146226:exon4:c.A791G:p.Y264C,KRT72:NM_080747:exon4:c.A791G:p.Y264C
chr12	52992812	T	C	1\1	1\1	1524.77	1463.77	nonsynonymous SNV	KRT72:NM_001146225:exon2:c.A511G:p.N171D,KRT72:NM_001146226:exon2:c.A511G:p.N171D,KRT72:NM_080747:exon2:c.A511G:p.N171D
chr12	53086645	G	A	1\1	1\1	1137.77	880.77	nonsynonymous SNV	KRT77:NM_175078:exon6:c.C1100T:p.T367M
chr12	53091566	C	A	1\1	1\1	1236.77	1522.77	nonsynonymous SNV	KRT77:NM_175078:exon2:c.G658T:p.G220C
chr12	53165940	C	T	1\1	1\1	1795.77	984.77	nonsynonymous SNV	KRT76:NM_015848:exon5:c.G1075A:p.A359T
chr12	53186088	G	C	-	1\1	-	530.77	nonsynonymous SNV	KRT3:NM_057088:exon5:c.C1123G:p.R375G
chr12	53242440	A	G	1\1	1\1	1258.77	920.77	nonsynonymous SNV	KRT78:NM_173352:exon1:c.T275C:p.L92P
chr12	53442956	G	C	1\1	1\1	708.77	1271.77	nonsynonymous SNV	TENC1:NM_015319:exon1:c.G29C:p.R10T
chr12	53662624	C	A	1\1	1\1	2141.77	2060.77	nonsynonymous SNV	ESPL1:NM_012291:exon2:c.C74A:p.A25D
chr12	53670545	C	A	1\1	1\1	1268.77	1081.77	nonsynonymous SNV	ESPL1:NM_012291:exon8:c.C1842A:p.S614R
chr12	53681883	A	T	1\1	1\1	2666.77	2460.77	nonsynonymous SNV	ESPL1:NM_012291:exon19:c.A4304T:p.K1435M
chr12	53686703	G	A	1\1	1\1	2848.77	2703.77	nonsynonymous SNV	ESPL1:NM_012291:exon30:c.G6110A:p.R2037H
chr12	53700848	C	T	1\1	1\1	2989.77	3214.74	nonsynonymous SNV	C12orf10:NM_021640:exon7:c.C1046T:p.T349I
chr12	53700860	A	G	1\1	1\1	2795.77	3016.77	nonsynonymous SNV	C12orf10:NM_021640:exon7:c.A1058G:p.H353R
chr12	547683	T	C	1\1	1\1	1109.77	1046.77	nonsynonymous SNV	CCDC77:NM_001130148:exon8:c.T908C:p.M303T,CCDC77:NM_001130146:exon9:c.T908C:p.M303T,CCDC77:NM_001130147:exon9:c.T908C:p.M303T,CCDC77:NM_032358:exon10:c.T1004C:p.M335T
chr12	54975837	T	C	1\1	1\1	1831.77	2166.77	nonsynonymous SNV	PPP1R1A:NM_006741:exon5:c.A326G:p.E109G
chr12	55714772	G	A	1\1	1\1	2887.77	2752.77	nonsynonymous SNV	OR6C1:NM_001005182:exon1:c.G389A:p.C130Y
chr12	55714876	C	G	1\1	1\1	1887.77	1698.77	nonsynonymous SNV	OR6C1:NM_001005182:exon1:c.C493G:p.H165D
chr12	55715048	C	T	1\1	1\1	1864.77	1293.77	nonsynonymous SNV	OR6C1:NM_001005182:exon1:c.C665T:p.T222I
chr12	55715119	G	A	1\1	1\1	1959.77	1170.77	nonsynonymous SNV	OR6C1:NM_001005182:exon1:c.G736A:p.V246I
chr12	55725690	C	T	1\1	1\1	2191.77	891.77	nonsynonymous SNV	OR6C3:NM_054104:exon1:c.C206T:p.S69L
chr12	55846623	T	C	1\1	1\1	1563.77	991.77	nonsynonymous SNV	OR6C2:NM_054105:exon1:c.T626C:p.L209P
chr12	55863381	A	G	1\1	1\1	2208.77	1395.77	nonsynonymous SNV	OR6C70:NM_001005499:exon1:c.T542C:p.L181P
chr12	55945119	A	G	1\1	1\1	1896.77	1244.77	nonsynonymous SNV	OR6C4:NM_001005494:exon1:c.A109G:p.I37V
chr12	56030938	C	T	1\1	1\1	2202.77	1383.77	nonsynonymous SNV	OR10P1:NM_206899:exon1:c.C263T:p.P88L
chr12	56031273	G	A	1\1	1\1	2793.77	2199.77	nonsynonymous SNV	OR10P1:NM_206899:exon1:c.G598A:p.V200M
chr12	56089357	C	T	1\1	1\1	1205.77	931.77	nonsynonymous SNV	ITGA7:NM_001144996:exon14:c.G1964A:p.R655H,ITGA7:NM_001144997:exon14:c.G1673A:p.R558H,ITGA7:NM_002206:exon14:c.G1952A:p.R651H
chr12	56722060	T	G	1\1	1\1	3256.77	2890.77	nonsynonymous SNV	PAN2:NM_001127460:exon4:c.A535C:p.I179L,PAN2:NM_001166279:exon4:c.A535C:p.I179L,PAN2:NM_014871:exon4:c.A535C:p.I179L
chr12	56814653	G	A	1\1	1\1	4592.77	3076.77	nonsynonymous SNV	TIMELESS:NM_003920:exon25:c.C3053T:p.P1018L
chr12	56862886	T	C	1\1	1\1	1126.77	753.77	nonsynonymous SNV	SPRYD4:NM_207344:exon2:c.T149C:p.M50T
chr12	56995856	G	C	1\1	1\1	1504.77	1451.77	nonsynonymous SNV	BAZ2A:NM_013449:exon20:c.C3551G:p.S1184C
chr12	57485455	C	T	1\1	1\1	1450.77	1039.77	nonsynonymous SNV	NAB2:NM_005967:exon2:c.C631T:p.P211S
chr12	57554729	G	A	1\1	1\1	1052.77	957.77	nonsynonymous SNV	LRP1:NM_002332:exon13:c.G2033A:p.R678Q
chr12	57589784	A	C	1\1	1\1	2595.77	2584.77	nonsynonymous SNV	LRP1:NM_002332:exon54:c.A8699C:p.Q2900P
chr12	57843711	G	A	1\1	1\1	3046.77	2113.77	nonsynonymous SNV	INHBC:NM_005538:exon2:c.G965A:p.R322Q
chr12	57865321	G	A	1\1	1\1	780.77	506.77	nonsynonymous SNV	GLI1:NM_001160045:exon10:c.G2414A:p.G805D,GLI1:NM_001167609:exon11:c.G2675A:p.G892D,GLI1:NM_005269:exon12:c.G2798A:p.G933D
chr12	57865821	G	C	1\1	1\1	896.77	697.77	nonsynonymous SNV	GLI1:NM_001160045:exon10:c.G2914C:p.E972Q,GLI1:NM_001167609:exon11:c.G3175C:p.E1059Q,GLI1:NM_005269:exon12:c.G3298C:p.E1100Q
chr12	57870155	A	C	1\1	1\1	1749.77	2196.77	nonsynonymous SNV	ARHGAP9:NM_001080156:exon6:c.T556G:p.S186A,ARHGAP9:NM_001080157:exon7:c.T1108G:p.S370A,ARHGAP9:NM_032496:exon8:c.T1108G:p.S370A
chr12	58010163	A	G	1\1	1\1	1368.77	1140.77	nonsynonymous SNV	ARHGEF25:NM_182947:exon14:c.A1517G:p.Q506R,ARHGEF25:NM_001111270:exon15:c.A1634G:p.Q545R
chr12	58019472	T	G	1\1	1\1	1909.77	1594.77	nonsynonymous SNV	SLC26A10:NM_133489:exon14:c.T1636G:p.L546V
chr12	58025813	G	C	1\1	1\1	540.77	939.77	nonsynonymous SNV	B4GALNT1:NM_001478:exon2:c.C103G:p.L35V
chr12	58204283	T	C	1\1	1\1	3404.77	3017.77	nonsynonymous SNV	AVIL:NM_006576:exon6:c.A610G:p.K204E
chr12	58335626	A	T	1\1	1\1	1797.77	882.77	nonsynonymous SNV	XRCC6BP1:NM_033276:exon1:c.A142T:p.S48C
chr12	6128170	C	G	1\1	1\1	2654.77	2061.77	nonsynonymous SNV	VWF:NM_000552:exon28:c.G4414C:p.D1472H
chr12	6128443	T	C	1\1	1\1	1493.77	823.77	nonsynonymous SNV	VWF:NM_000552:exon28:c.A4141G:p.T1381A
chr12	6143984	T	C	1\1	1\1	1256.77	1387.77	nonsynonymous SNV	VWF:NM_000552:exon20:c.A2555G:p.Q852R
chr12	6172202	T	C	1\1	1\1	2137.77	1343.77	nonsynonymous SNV	VWF:NM_000552:exon13:c.A1451G:p.H484R
chr12	644337	G	A	1\1	1\1	1019.77	995.77	nonsynonymous SNV	B4GALNT3:NM_173593:exon2:c.G175A:p.G59S
chr12	64587633	C	A	1\1	1\1	2223.77	2011.77	nonsynonymous SNV	C12orf66:NM_152440:exon3:c.G1327T:p.A443S
chr12	64609562	C	T	1\1	1\1	436.77	690.77	nonsynonymous SNV	C12orf66:NM_152440:exon2:c.G417A:p.M139I
chr12	6560473	A	G	1\1	1\1	604.77	630.77	nonsynonymous SNV	CD27:NM_001242:exon6:c.A698G:p.H233R
chr12	6562293	C	T	1\1	1\1	1890.77	2166.77	nonsynonymous SNV	TAPBPL:NM_018009:exon2:c.C125T:p.A42V
chr12	6562753	A	G	1\1	1\1	2104.77	1560.77	nonsynonymous SNV	TAPBPL:NM_018009:exon3:c.A436G:p.M146V
chr12	6562810	A	G	1\1	1\1	1323.77	1210.77	nonsynonymous SNV	TAPBPL:NM_018009:exon3:c.A493G:p.T165A
chr12	6562823	C	T	1\1	1\1	1184.77	1074.77	nonsynonymous SNV	TAPBPL:NM_018009:exon3:c.C506T:p.A169V
chr12	657404	G	A	1\1	1\1	2750.77	2401.77	nonsynonymous SNV	B4GALNT3:NM_173593:exon9:c.G794A:p.R265Q
chr12	661656	A	G	1\1	1\1	2502.77	2108.77	nonsynonymous SNV	B4GALNT3:NM_173593:exon13:c.A1232G:p.K411R
chr12	66605228	A	G	1\1	1\1	765.77	832.77	nonsynonymous SNV	IRAK3:NM_001142523:exon4:c.A256G:p.I86V,IRAK3:NM_007199:exon5:c.A439G:p.I147V
chr12	66698895	T	C	1\1	1\1	1013.77	617.77	nonsynonymous SNV	HELB:NM_033647:exon2:c.T572C:p.L191P
chr12	66786091	G	C	1\1	1\1	891.77	805.77	nonsynonymous SNV	GRIP1:NM_001178074:exon18:c.C2305G:p.Q769E,GRIP1:NM_021150:exon18:c.C2305G:p.Q769E
chr12	6887020	T	C	1\1	1\1	2236.77	2172.77	nonsynonymous SNV	LAG3:NM_002286:exon7:c.T1364C:p.I455T
chr12	6935977	A	G	1\1	1\1	1029.77	1515.77	nonsynonymous SNV	GPR162:NM_014449:exon5:c.A523G:p.R175G,GPR162:NM_019858:exon5:c.A1375G:p.R459G
chr12	70953189	C	T	1\1	1\1	931.77	870.77	nonsynonymous SNV	PTPRB:NM_001206971:exon15:c.G3724A:p.V1242I,PTPRB:NM_001206972:exon15:c.G3724A:p.V1242I,PTPRB:NM_002837:exon16:c.G3994A:p.V1332I,PTPRB:NM_001109754:exon18:c.G4648A:p.V1550I
chr12	71002893	C	T	1\1	1\1	2087.77	1453.77	nonsynonymous SNV	PTPRB:NM_001206971:exon2:c.G281A:p.R94K,PTPRB:NM_001206972:exon2:c.G281A:p.R94K,PTPRB:NM_002837:exon2:c.G281A:p.R94K,PTPRB:NM_001109754:exon4:c.G935A:p.R312K
chr12	71139664	T	C	1\1	1\1	664.77	487.77	nonsynonymous SNV	PTPRR:NM_130846:exon2:c.A206G:p.K69R,PTPRR:NM_001207016:exon3:c.A323G:p.K108R,PTPRR:NM_001207015:exon5:c.A605G:p.K202R,PTPRR:NM_002849:exon6:c.A941G:p.K314R
chr12	71977787	T	C	1\1	1\1	2327.77	1986.77	nonsynonymous SNV	LGR5:NM_003667:exon18:c.T1997C:p.V666A
chr12	72008421	T	C	1\1	1\1	1193.77	565.77	nonsynonymous SNV	ZFC3H1:NM_144982:exon30:c.A5420G:p.K1807R
chr12	7277236	T	A	1\1	1\1	1250.77	1047.77	nonsynonymous SNV	RBP5:NM_031491:exon3:c.A343T:p.M115L
chr12	7551022	A	T	1\1	1\1	846.77	481.77	nonsynonymous SNV	CD163L1:NM_174941:exon7:c.T1567A:p.L523M
chr12	75900382	C	T	1\1	-	514.77	-	nonsynonymous SNV	KRR1:NM_007043:exon4:c.G401A:p.R134Q
chr12	7649484	T	C	1\1	1\1	801.77	709.77	nonsynonymous SNV	CD163:NM_004244:exon5:c.A1024G:p.I342V,CD163:NM_203416:exon5:c.A1024G:p.I342V
chr12	77419341	A	T	1\1	-	671.77	-	nonsynonymous SNV	E2F7:NM_203394:exon12:c.T2562A:p.H854Q
chr12	77449790	A	G	1\1	1\1	910.77	524.77	nonsynonymous SNV	E2F7:NM_203394:exon3:c.T214C:p.F72L
chr12	78225374	A	G	1\1	1\1	868.77	567.77	nonsynonymous SNV	NAV3:NM_014903:exon1:c.A133G:p.T45A
chr12	7842932	C	T	1\1	1\1	4004.77	2932.77	nonsynonymous SNV	GDF3:NM_020634:exon2:c.G637A:p.G213R
chr12	8074055	T	C	0\1	0\1	132.77	304.77	nonsynonymous SNV	SLC2A3:NM_006931:exon10:c.A1445G:p.E482G
chr12	80889829	T	A	1\1	1\1	1231.77	709.77	nonsynonymous SNV	PTPRQ:NM_001145026:exon10:c.T1418A:p.V473D
chr12	80900348	T	G	1\1	-	759.77	-	nonsynonymous SNV	PTPRQ:NM_001145026:exon13:c.T1940G:p.V647G
chr12	80935345	T	C	1\1	1\1	569.77	496.77	nonsynonymous SNV	PTPRQ:NM_001145026:exon18:c.T2650C:p.F884L
chr12	8278181	A	T	1\1	1\1	1239.77	751.77	nonsynonymous SNV	CLEC4A:NM_016184:exon2:c.A107T:p.H36L,CLEC4A:NM_194450:exon2:c.A107T:p.H36L
chr12	82792787	C	A	1\1	1\1	1438.77	817.77	nonsynonymous SNV	METTL25:NM_032230:exon4:c.C745A:p.Q249K
chr12	8374770	G	A	1\1	1\1	6603.77	6518.77	nonsynonymous SNV	FAM90A1:NM_018088:exon7:c.C1043T:p.T348I
chr12	85434334	G	C	1\1	-	609.77	-	nonsynonymous SNV	LRRIQ1:NM_001079910:exon3:c.G199C:p.V67L
chr12	88440676	G	C	1\1	1\1	911.77	1105.77	nonsynonymous SNV	C12orf29:NM_001009894:exon6:c.G712C:p.V238L
chr12	89916811	C	T	1\1	1\1	1654.77	1610.77	nonsynonymous SNV	GALNT4:NM_003774:exon1:c.G1516A:p.V506I,POC1B-GALNT4:NM_001199781:exon3:c.G1507A:p.V503I,POC1B-GALNT4:NM_001199782:exon3:c.G1000A:p.V334I
chr12	89917518	A	G	1\1	1\1	2338.77	1799.77	nonsynonymous SNV	GALNT4:NM_003774:exon1:c.T809C:p.I270T,POC1B-GALNT4:NM_001199781:exon3:c.T800C:p.I267T
chr12	9004892	C	A	1\1	1\1	2095.77	1789.77	nonsynonymous SNV	A2ML1:NM_144670:exon20:c.C2550A:p.D850E
chr12	9013755	C	T	-	1\1	-	490.77	nonsynonymous SNV	A2ML1:NM_144670:exon28:c.C3364T:p.R1122W
chr12	9020489	A	G	1\1	1\1	657.77	524.77	nonsynonymous SNV	A2ML1:NM_144670:exon30:c.A3769G:p.M1257V
chr12	9086898	A	G	1\1	1\1	590.77	599.77	nonsynonymous SNV	PHC1:NM_004426:exon10:c.A2077G:p.T693A
chr12	91502161	A	G	1\1	1\1	2562.77	1840.77	nonsynonymous SNV	LUM:NM_002345:exon2:c.T596C:p.L199P
chr12	9248233	T	C	-	1\1	-	583.77	nonsynonymous SNV	A2M:NM_000014:exon16:c.A1915G:p.N639D
chr12	9307373	T	G	1\1	1\1	839.77	595.77	nonsynonymous SNV	PZP:NM_002864:exon29:c.A3613C:p.T1205P
chr12	93150102	T	C	1\1	1\1	1069.77	780.77	nonsynonymous SNV	PLEKHG7:NM_001004330:exon8:c.T635C:p.M212T
chr12	93196422	T	G	1\1	-	639.77	-	nonsynonymous SNV	EEA1:NM_003566:exon19:c.A2428C:p.K810Q
chr12	94603406	G	C	1\1	1\1	1553.77	1405.77	nonsynonymous SNV	PLXNC1:NM_005761:exon5:c.G1480C:p.E494Q
chr12	95927762	T	C	1\1	1\1	1187.77	1473.77	nonsynonymous SNV	USP44:NM_001042403:exon2:c.A271G:p.T91A,USP44:NM_032147:exon2:c.A271G:p.T91A
chr12	9750669	A	G	1\1	1\1	1314.77	831.77	nonsynonymous SNV	KLRB1:NM_002258:exon5:c.T503C:p.I168T
chr12	9833524	C	G	1\1	-	903.77	-	nonsynonymous SNV	CLEC2D:NM_001004419:exon2:c.C67G:p.L23V,CLEC2D:NM_001197318:exon2:c.C67G:p.L23V,CLEC2D:NM_013269:exon2:c.C67G:p.L23V
chr12	990912	A	C	1\1	1\1	1773.77	2019.77	nonsynonymous SNV	WNK1:NM_014823:exon11:c.A2425C:p.T809P,WNK1:NM_001184985:exon13:c.A3946C:p.T1316P,WNK1:NM_018979:exon13:c.A3166C:p.T1056P,WNK1:NM_213655:exon13:c.A3922C:p.T1308P
chr12	994487	G	C	1\1	1\1	1549.77	968.77	nonsynonymous SNV	WNK1:NM_014823:exon17:c.G3776C:p.C1259S,WNK1:NM_001184985:exon19:c.G5297C:p.C1766S,WNK1:NM_018979:exon19:c.G4517C:p.C1506S,WNK1:NM_213655:exon19:c.G5273C:p.C1758S
chr13	100518580	A	G	1\1	1\1	929.77	1016.77	nonsynonymous SNV	CLYBL:NM_206808:exon6:c.A721G:p.I241V
chr13	101287340	C	T	1\1	1\1	1274.77	976.77	nonsynonymous SNV	TMTC4:NM_001079669:exon10:c.G1255A:p.V419I,TMTC4:NM_032813:exon11:c.G1312A:p.V438I
chr13	103346806	C	G	1\1	1\1	792.77	567.77	nonsynonymous SNV	METTL21C:NM_001010977:exon1:c.G43C:p.G15R
chr13	103383417	T	C	1\1	1\1	1408.77	1243.77	nonsynonymous SNV	CCDC168:NM_001146197:exon4:c.A19630G:p.K6544E
chr13	103385015	A	G	1\1	1\1	2225.77	1545.77	nonsynonymous SNV	CCDC168:NM_001146197:exon4:c.T18032C:p.L6011P
chr13	103385299	A	C	1\1	1\1	1754.77	1413.77	nonsynonymous SNV	CCDC168:NM_001146197:exon4:c.T17748G:p.F5916L
chr13	103385798	T	C	1\1	1\1	845.77	506.77	nonsynonymous SNV	CCDC168:NM_001146197:exon4:c.A17249G:p.N5750S
chr13	103386116	C	G	1\1	1\1	1011.77	964.77	nonsynonymous SNV	CCDC168:NM_001146197:exon4:c.G16931C:p.R5644T
chr13	103388220	A	G	1\1	1\1	1274.77	629.77	nonsynonymous SNV	CCDC168:NM_001146197:exon4:c.T14827C:p.S4943P
chr13	103391634	C	T	1\1	1\1	1129.77	618.77	nonsynonymous SNV	CCDC168:NM_001146197:exon4:c.G11413A:p.V3805I
chr13	103394003	G	A	1\1	1\1	1338.77	1443.77	nonsynonymous SNV	CCDC168:NM_001146197:exon4:c.C9044T:p.T3015I
chr13	103394613	T	G	1\1	1\1	1309.77	515.77	nonsynonymous SNV	CCDC168:NM_001146197:exon4:c.A8434C:p.T2812P
chr13	103395819	C	T	1\1	1\1	1076.77	644.77	nonsynonymous SNV	CCDC168:NM_001146197:exon4:c.G7228A:p.G2410R
chr13	103396716	C	G	1\1	1\1	1025.77	578.77	nonsynonymous SNV	CCDC168:NM_001146197:exon4:c.G6331C:p.E2111Q
chr13	103397583	C	G	1\1	1\1	2244.77	1899.77	nonsynonymous SNV	CCDC168:NM_001146197:exon4:c.G5464C:p.A1822P
chr13	103400729	G	A	1\1	1\1	636.77	614.77	nonsynonymous SNV	CCDC168:NM_001146197:exon4:c.C2318T:p.P773L
chr13	103410782	T	C	1\1	1\1	1106.77	1161.77	nonsynonymous SNV	CCDC168:NM_001146197:exon3:c.A286G:p.I96V
chr13	103410914	A	T	1\1	1\1	1142.77	1108.77	nonsynonymous SNV	CCDC168:NM_001146197:exon2:c.T244A:p.C82S
chr13	103527849	G	C	1\1	1\1	817.77	964.77	nonsynonymous SNV	ERCC5:NM_000123:exon15:c.G3157C:p.G1053R,BIVM-ERCC5:NM_001204425:exon23:c.G4519C:p.G1507R
chr13	103527930	G	C	1\1	1\1	915.77	1276.77	nonsynonymous SNV	ERCC5:NM_000123:exon15:c.G3238C:p.G1080R,BIVM-ERCC5:NM_001204425:exon23:c.G4600C:p.G1534R
chr13	103528002	G	C	1\1	1\1	1107.77	920.77	nonsynonymous SNV	ERCC5:NM_000123:exon15:c.G3310C:p.D1104H,BIVM-ERCC5:NM_001204425:exon23:c.G4672C:p.D1558H
chr13	103705044	A	C	1\1	1\1	1494.77	912.77	nonsynonymous SNV	SLC10A2:NM_000452:exon3:c.T511G:p.S171A
chr13	111111235	G	A	1\1	1\1	1619.77	812.77	nonsynonymous SNV	COL4A2:NM_001846:exon22:c.G1550A:p.R517K
chr13	111121620	C	T	1\1	1\1	1992.77	1889.77	nonsynonymous SNV	COL4A2:NM_001846:exon28:c.C2152T:p.P718S
chr13	113053470	T	A	1\1	1\1	962.77	584.77	nonsynonymous SNV	SPACA7:NM_145248:exon4:c.T332A:p.V111D
chr13	113479820	A	G	1\1	1\1	1221.77	840.77	nonsynonymous SNV	ATP11A:NM_015205:exon11:c.A949G:p.M317V,ATP11A:NM_032189:exon11:c.A949G:p.M317V
chr13	113530199	G	A	1\1	1\1	1275.77	1149.77	nonsynonymous SNV	ATP11A:NM_015205:exon28:c.G3271A:p.V1091I,ATP11A:NM_032189:exon28:c.G3271A:p.V1091I
chr13	113773159	G	A	1\1	1\1	764.77	499.77	nonsynonymous SNV	F7:NM_001267554:exon6:c.G986A:p.R329Q,F7:NM_019616:exon8:c.G1172A:p.R391Q,F7:NM_000131:exon9:c.G1238A:p.R413Q
chr13	114175032	G	A	1\1	1\1	1297.77	1245.77	nonsynonymous SNV	TMCO3:NM_017905:exon8:c.G1327A:p.A443T
chr13	21205192	G	A	1\1	1\1	788.77	770.77	nonsynonymous SNV	IFT88:NM_006531:exon16:c.G1337A:p.S446N,IFT88:NM_175605:exon18:c.G1364A:p.S455N
chr13	21562832	C	T	1\1	1\1	753.77	537.77	nonsynonymous SNV	LATS2:NM_014572:exon4:c.G1087A:p.G363S
chr13	21562948	G	A	1\1	-	572.77	-	nonsynonymous SNV	LATS2:NM_014572:exon4:c.C971T:p.A324V
chr13	21735998	T	C	1\1	1\1	1207.77	833.77	nonsynonymous SNV	SKA3:NM_001166017:exon5:c.A760G:p.T254A,SKA3:NM_145061:exon5:c.A760G:p.T254A
chr13	23898664	A	G	1\1	1\1	534.77	497.77	nonsynonymous SNV	SGCG:NM_000231:exon8:c.A860G:p.N287S
chr13	24411772	T	C	1\1	1\1	952.77	903.77	nonsynonymous SNV	MIPEP:NM_005932:exon13:c.A1462G:p.S488G
chr13	24895559	A	G	1\1	1\1	1609.77	955.77	nonsynonymous SNV	C1QTNF9:NM_178540:exon4:c.A655G:p.M219V
chr13	25008588	A	G	1\1	1\1	842.77	666.77	nonsynonymous SNV	PARP4:NM_006437:exon31:c.T4691C:p.I1564T
chr13	25008630	A	G	1\1	1\1	1081.77	863.77	nonsynonymous SNV	PARP4:NM_006437:exon31:c.T4649C:p.L1550P
chr13	25008903	G	T	1\1	1\1	2379.77	1643.77	nonsynonymous SNV	PARP4:NM_006437:exon31:c.C4376A:p.S1459Y
chr13	25009099	A	C	1\1	1\1	2161.77	1569.77	nonsynonymous SNV	PARP4:NM_006437:exon31:c.T4180G:p.S1394A
chr13	25009297	G	T	1\1	1\1	1686.77	1446.77	nonsynonymous SNV	PARP4:NM_006437:exon31:c.C3982A:p.P1328T
chr13	25009441	C	G	1\1	1\1	1545.77	1327.77	nonsynonymous SNV	PARP4:NM_006437:exon31:c.G3838C:p.G1280R
chr13	25009485	C	G	1\1	1\1	877.77	873.77	nonsynonymous SNV	PARP4:NM_006437:exon31:c.G3794C:p.G1265A
chr13	25021200	A	C	1\1	1\1	1038.77	536.77	nonsynonymous SNV	PARP4:NM_006437:exon26:c.T3239G:p.L1080R
chr13	25021245	A	G	1\1	1\1	957.77	522.77	nonsynonymous SNV	PARP4:NM_006437:exon26:c.T3194C:p.V1065A
chr13	25027744	A	G	1\1	-	617.77	-	nonsynonymous SNV	PARP4:NM_006437:exon23:c.T2807C:p.M936T
chr13	25029218	C	T	1\1	1\1	956.77	743.77	nonsynonymous SNV	PARP4:NM_006437:exon22:c.G2695A:p.A899T
chr13	25267017	A	C	1\1	1\1	2642.77	2445.77	nonsynonymous SNV	ATP12A:NM_001185085:exon10:c.A1378C:p.N460H,ATP12A:NM_001676:exon10:c.A1360C:p.N454H
chr13	25831888	T	C	1\1	1\1	672.78	668.77	nonsynonymous SNV	MTMR6:NM_004685:exon8:c.A955G:p.I319V
chr13	28009920	G	C	1\1	1\1	1248.77	818.77	nonsynonymous SNV	MTIF3:NM_001166261:exon5:c.C729G:p.F243L,MTIF3:NM_001166262:exon5:c.C729G:p.F243L,MTIF3:NM_152912:exon5:c.C729G:p.F243L,MTIF3:NM_001166263:exon6:c.C729G:p.F243L
chr13	28623588	G	T	0\1	-	517.77	-	nonsynonymous SNV	FLT3:NM_004119:exon8:c.C969A:p.N323K
chr13	29598832	G	C	1\1	1\1	585.77	885.77	nonsynonymous SNV	MTUS2:NM_001033602:exon1:c.G27C:p.L9F
chr13	29898768	A	C	1\1	1\1	656.77	621.77	nonsynonymous SNV	MTUS2:NM_001033602:exon5:c.A2855C:p.Q952P
chr13	31231806	T	C	1\1	1\1	1526.77	843.77	nonsynonymous SNV	USPL1:NM_005800:exon9:c.T1592C:p.L531S
chr13	31233063	G	A	1\1	1\1	664.77	983.77	nonsynonymous SNV	USPL1:NM_005800:exon9:c.G2849A:p.S950N
chr13	31891746	G	A	1\1	1\1	779.77	735.77	nonsynonymous SNV	B3GALTL:NM_194318:exon13:c.G1108A:p.E370K
chr13	32906729	A	C	1\1	1\1	1354.77	1089.77	nonsynonymous SNV	BRCA2:NM_000059:exon10:c.A1114C:p.N372H
chr13	37580078	C	A	1\1	1\1	735.77	564.77	nonsynonymous SNV	EXOSC8:NM_181503:exon6:c.C260A:p.P87H
chr13	37679268	G	T	1\1	1\1	1513.77	913.77	nonsynonymous SNV	CSNK1A1L:NM_145203:exon1:c.C126A:p.D42E
chr13	39263714	T	C	1\1	1\1	956.77	648.77	nonsynonymous SNV	FREM2:NM_207361:exon1:c.T2233C:p.S745P
chr13	40229891	G	A	1\1	1\1	1271.77	987.77	nonsynonymous SNV	COG6:NM_001145079:exon1:c.G28A:p.A10T,COG6:NM_020751:exon1:c.G28A:p.A10T
chr13	40229957	T	A	1\1	1\1	1318.77	920.77	nonsynonymous SNV	COG6:NM_001145079:exon1:c.T94A:p.C32S,COG6:NM_020751:exon1:c.T94A:p.C32S
chr13	41382711	A	T	1\1	-	896.77	-	nonsynonymous SNV	SLC25A15:NM_014252:exon6:c.A760T:p.I254L
chr13	41515286	T	A	1\1	1\1	1078.77	792.77	nonsynonymous SNV	ELF1:NM_001145353:exon7:c.A955T:p.T319S,ELF1:NM_172373:exon8:c.A1027T:p.T343S
chr13	41533052	T	C	1\1	1\1	641.77	537.77	nonsynonymous SNV	ELF1:NM_001145353:exon2:c.A173G:p.N58S,ELF1:NM_172373:exon3:c.A173G:p.N58S
chr13	42442546	A	G	-	1\1	-	548.77	nonsynonymous SNV	VWA8:NM_001009814:exon10:c.T1148C:p.M383T,VWA8:NM_015058:exon10:c.T1148C:p.M383T
chr13	42465713	C	T	1\1	1\1	671.77	1180.77	nonsynonymous SNV	VWA8:NM_001009814:exon5:c.G494A:p.R165H,VWA8:NM_015058:exon5:c.G494A:p.R165H
chr13	45563464	G	C	1\1	1\1	1251.77	961.77	nonsynonymous SNV	NUFIP1:NM_012345:exon1:c.C108G:p.S36R
chr13	46103935	A	G	-	1\1	-	568.77	nonsynonymous SNV	COG3:NM_031431:exon21:c.A2240G:p.N747S
chr13	46170609	C	T	1\1	1\1	2164.77	1691.77	nonsynonymous SNV	FAM194B:NM_182542:exon3:c.G532A:p.E178K
chr13	46541673	T	A	1\1	1\1	1153.77	898.77	nonsynonymous SNV	ZC3H13:NM_015070:exon15:c.A4287T:p.E1429D
chr13	46629944	A	G	-	1\1	-	458.77	nonsynonymous SNV	CPB2:NM_001872:exon10:c.T1040C:p.I347T
chr13	46933673	C	A	1\1	1\1	834.77	439.77	nonsynonymous SNV	KIAA0226L:NM_025113:exon9:c.G1213T:p.D405Y
chr13	47470824	C	T	1\1	1\1	808.77	987.77	nonsynonymous SNV	HTR2A:NM_001165947:exon1:c.G145A:p.D49N
chr13	48547467	A	T	1\1	-	580.77	-	nonsynonymous SNV	SUCLA2:NM_003850:exon5:c.T595A:p.S199T
chr13	50050620	A	G	1\1	1\1	547.77	546.77	nonsynonymous SNV	SETDB2:NM_001160308:exon5:c.A314G:p.E105G,SETDB2:NM_031915:exon7:c.A350G:p.E117G
chr13	50057097	G	A	1\1	-	486.77	-	nonsynonymous SNV	SETDB2:NM_001160308:exon8:c.G1381A:p.V461M,SETDB2:NM_031915:exon10:c.G1417A:p.V473M
chr13	50204975	C	T	1\1	-	588.77	-	nonsynonymous SNV	ARL11:NM_138450:exon2:c.C392T:p.P131L
[truncated: 4,877 more rows]

## Sheet: Sheet2
chr1	109465166	CTT	-	1\1	1\1	2134.73	2229.73	nonframeshift deletion	GPSM2:NM_013296:exon13:c.1568_1570del:p.523_524del
chr1	152681680	-	AGCTCTGGGGGCTGCTGT	1\1	1\1	6043.73	5666.73	nonframeshift insertion	LCE4A:NM_178356:exon1:c.129_130insAGCTCTGGGGGCTGCTGT:p.S43delinsSSSGGCC
chr1	152975659	GAGCCAGGCTGTACCAAGGTCCCT	-	0\1	0\1	602.73	943.73	nonframeshift deletion	SPRR3:NM_001097589:exon2:c.163_186del:p.55_62del,SPRR3:NM_005416:exon3:c.163_186del:p.55_62del
chr1	153907279	CTGCTGCTG	-	0\1	0\1	3184.65	2824.73	nonframeshift deletion	DENND4B:NM_014856:exon18:c.2722_2730del:p.908_910del
chr1	1900106	-	CTC	1\1	1\1	3174.72	4585.73	nonframeshift insertion	KIAA1751:NM_001080484:exon11:c.1213_1214insGAG:p.K405delinsEK
chr1	200182704	GAGGACGCCGGAGAGGAGGCCGGA	-	0\1	-	3912.73	-	nonframeshift deletion	FAM58BP:NM_001105517:exon1:c.13_36del:p.5_12del
chr1	247978542	AGG	-	1\1	1\1	3858.73	3365.73	nonframeshift deletion	OR14A16:NM_001001966:exon1:c.488_490del:p.163_164del
chr1	248059353	CTC	-	0\1	0\1	1741.73	1061.73	nonframeshift deletion	OR2W3:NM_001001957:exon1:c.465_467del:p.155_156del
chr1	248813651	AGA	-	0\1	1\1	1387.73	1692.73	nonframeshift deletion	OR2T27:NM_001001824:exon1:c.533_535del:p.178_179del
chr1	31905889	-	CAG	1\1	0\1	2262.73	2617.73	nonframeshift insertion	SERINC2:NM_001199037:exon9:c.1101_1102insCAG:p.T367delinsTQ,SERINC2:NM_018565:exon9:c.1101_1102insCAG:p.T367delinsTQ,SERINC2:NM_178865:exon9:c.1089_1090insCAG:p.T363delinsTQ,SERINC2:NM_001199038:exon10:c.1116_1117insCAG:p.T372delinsTQ,SERINC2:NM_001199039:exon10:c.924_925insCAG:p.T308delinsTQ
chr1	44596380	CAA	-	1\1	-	1810.73	-	nonframeshift deletion	KLF17:NM_173484:exon3:c.1122_1124del:p.374_375del
chr1	75037858	CCT	-	1\1	1\1	5742.73	5035.73	nonframeshift deletion	C1orf173:NM_001002912:exon14:c.3534_3536del:p.1178_1179del
chr10	21805466	-	CCTCCT	0\1	-	2838.73	-	nonframeshift insertion	SKIDA1:NM_207371:exon4:c.1286_1287insAGGAGG:p.G429delinsEEG
chr10	46999591	-	ATGAGGGAG	0\1	-	1992.73	-	nonframeshift insertion	GPRIN2:NM_014696:exon3:c.711_712insATGAGGGAG:p.G237delinsGMRE
chr11	117789313	GGGCTGGAGATGCCT	-	1\1	1\1	16334.7	12411.7	nonframeshift deletion	TMPRSS13:NM_001077263:exon2:c.248_262del:p.83_88del,TMPRSS13:NM_001206789:exon2:c.248_262del:p.83_88del,TMPRSS13:NM_001206790:exon2:c.248_262del:p.83_88del,TMPRSS13:NM_001244995:exon2:c.248_262del:p.83_88del
chr11	1619173	CCCCCACAGGAGCCACAGCCCCCCTTGGAG	-	1\1	1\1	7717.73	5336.73	nonframeshift deletion	KRTAP5-2:NM_001004325:exon1:c.279_308del:p.93_103del
chr11	1651199	-	GGCCGTGGCTCC	1\2	1\2	10942.7	7795.73	nonframeshift insertion	KRTAP5-5:NM_001001480:exon1:c.129_130insGGCCGTGGCTCC:p.G43delinsGGRGS
chr11	1651199	-	GGCTGTGGCTCC	1\2	1\2	10942.7	7795.73	nonframeshift insertion	KRTAP5-5:NM_001001480:exon1:c.129_130insGGCTGTGGCTCC:p.G43delinsGGCGS
chr11	1651614	TACTGCTGCCAGTCCAGCTGCTGTAAGCCC	-	1\1	1\1	11600.7	11023.7	nonframeshift deletion	KRTAP5-5:NM_001001480:exon1:c.544_573del:p.182_191del
chr11	48285982	CTT	-	0\1	0\1	3279.73	2605.73	nonframeshift deletion	OR4X1:NM_001004726:exon1:c.570_572del:p.190_191del
chr11	48346661	TTGCTGATC	-	0\1	-	2679.73	-	nonframeshift deletion	OR4C3:NM_001004702:exon1:c.169_177del:p.57_59del
chr11	71276657	-	GGCTGTGGCTCCGGCTGTGGG	-	0\1	-	1508.73	nonframeshift insertion	KRTAP5-10:NM_001012710:exon1:c.24_25insGGCTGTGGCTCCGGCTGTGGG:p.G8delinsGGCGSGCG
chr11	7818383	-	ATATGGTTACCAGGTAGATGC	0\1	0\1	5462.73	4780.73	nonframeshift insertion	OR5P2:NM_153444:exon1:c.107_108insGCATCTACCTGGTAACCATAT:p.S36delinsCIYLVTIS
chr12	118506328	TCCTCC	-	1\1	1\1	4509.73	3058.73	nonframeshift deletion	VSIG10:NM_019086:exon8:c.1416_1421del:p.472_474del
chr12	122064774	CCGCCA	-	1\1	1\1	1955.73	2324.73	nonframeshift deletion	ORAI1:NM_032790:exon1:c.127_132del:p.43_44del
chr12	122359397	-	GAGGAGGAGGAGAAA	1\1	1\1	7037.73	5617.73	nonframeshift insertion	WDR66:NM_001178003:exon2:c.186_187insGAGGAGGAGGAGAAA:p.G62delinsGEEEEK,WDR66:NM_144668:exon2:c.186_187insGAGGAGGAGGAGAAA:p.G62delinsGEEEEK
chr12	124824721	-	GCCGCTGCT	1\1	-	2765.73	-	nonframeshift insertion	NCOR2:NM_001077261:exon38:c.5488_5489insAGCAGCGGC:p.G1830delinsSSGG,NCOR2:NM_001206654:exon38:c.5488_5489insAGCAGCGGC:p.G1830delinsSSGG,NCOR2:NM_006312:exon39:c.5518_5519insAGCAGCGGC:p.G1840delinsSSGG
chr12	18435399	CCC	-	1\1	1\1	1884.73	1710.73	nonframeshift deletion	PIK3C2G:NM_004570:exon2:c.384_386del:p.128_129del
chr12	2062323	-	TGC	1\1	-	1247.73	-	nonframeshift insertion	DCP1B:NM_152640:exon7:c.783_784insGCA:p.Q261delinsQQ
chr12	53069223	ACCTCCGGAGCCGTAGCTGCT	-	1\1	-	3692.73	-	nonframeshift deletion	KRT1:NM_006121:exon9:c.1669_1689del:p.557_563del
chr12	6777070	TGC	-	1\1	1\1	1156.73	937.73	nonframeshift deletion	ZNF384:NM_001039920:exon9:c.1194_1196del:p.398_399del,ZNF384:NM_133476:exon10:c.1359_1361del:p.453_454del,ZNF384:NM_001135734:exon11:c.1542_1544del:p.514_515del
chr12	7045891	-	CAG	0\1	0\1	1773.73	1987.73	nonframeshift insertion	ATN1:NM_001007026:exon5:c.1461_1462insCAG:p.Q487delinsQQ,ATN1:NM_001940:exon5:c.1461_1462insCAG:p.Q487delinsQQ
chr12	72070506	GTT	-	1\1	1\1	3013.73	1867.73	nonframeshift deletion	THAP2:NM_031435:exon3:c.305_307del:p.102_103del
chr12	9994446	TGT	-	1\1	-	1782.73	-	nonframeshift deletion	KLRF1:NM_016523:exon4:c.373_375del:p.125_125del
chr12	76424938	TGC	-	1\1	1\1	1013.73	1364.73	nonframeshift deletion	PHLDA1:NM_007350:exon1:c.582_584del:p.194_195del
chr13	46170720	CCAGATACTCTTCCTCCT	-	1\1	1\1	5123.73	4175.73	nonframeshift deletion	FAM194B:NM_182542:exon3:c.404_421del:p.135_141del
chr14	23240713	-	AGC	0\1	0\1	1506.73	1543.73	nonframeshift insertion	OXA1L:NM_005015:exon10:c.1434_1435insAGC:p.P478delinsPS
chr14	23371255	-	GGC	1\1	1\1	3220.76	2185.73	nonframeshift insertion	RBM23:NM_001077352:exon10:c.1078_1079insGCC:p.Q360delinsAQ,RBM23:NM_018107:exon11:c.1132_1133insGCC:p.Q378delinsAQ,RBM23:NM_001077351:exon12:c.1180_1181insGCC:p.Q394delinsAQ
chr14	23744827	TCC	-	0\1	0\1	2513.73	2444.73	nonframeshift deletion	HOMEZ:NM_020834:exon2:c.1608_1610del:p.536_537del
chr14	24646406	-	GAA	1\1	1\1	2509.73	2629.73	nonframeshift insertion	REC8:NM_001048205:exon8:c.681_682insGAA:p.E227delinsEE,REC8:NM_005132:exon9:c.681_682insGAA:p.E227delinsEE
chr14	94582130	-	GGCCATGGC	0\1	0\1	3361.73	2808.73	nonframeshift insertion	IFI27:NM_005532:exon4:c.125_126insGGCCATGGC:p.V42delinsVAMA
chr15	85438311	-	TTG	0\1	0\1	2312.73	2514.73	nonframeshift insertion	SLC28A1:NM_004213:exon6:c.418_419insTTG:p.L140delinsLV,SLC28A1:NM_201651:exon6:c.418_419insTTG:p.L140delinsLV
chr15	93198679	TGGAGC	-	1\1	1\1	2072.73	1797.73	nonframeshift deletion	FAM174B:NM_207446:exon1:c.206_211del:p.69_71del
chr16	67686232	AGA	-	0\1	0\1	1826.73	2900.73	nonframeshift deletion	RLTPR:NM_001013838:exon27:c.2807_2809del:p.936_937del
chr16	88789666	-	CCTGCT	1\1	1\1	8969.73	10061.7	nonframeshift insertion	PIEZO1:NM_001142864:exon32:c.4406_4407insAGCAGG:p.A1469delinsEQA
chr17	1631341	GAG	-	-	0\1	-	980.73	nonframeshift deletion	WDR81:NM_001163809:exon1:c.3088_3090del:p.1030_1030del
chr17	17039562	CAG	-	0\1	0\1	1880.73	1631.73	nonframeshift deletion	MPRIP:NM_015134:exon6:c.534_536del:p.178_179del,MPRIP:NM_201274:exon6:c.534_536del:p.178_179del
chr17	39324229	-	GCAGCAGGTGGTCAG	0\1	0\1	11842.7	11346.7	nonframeshift insertion	KRTAP4-3:NM_033187:exon1:c.196_197insCTGACCACCTGCTGC:p.R66delinsLTTCCR
chr17	39346595	-	GCTGTGGGTCCAGCTGCTGCCAGCCTA	1\1	1\1	15970.7	15587.7	nonframeshift insertion	KRTAP9-1:NM_001190460:exon1:c.457_458insGCTGTGGGTCCAGCTGCTGCCAGCCTA:p.C153delinsCCGSSCCQPS
chr17	6928019	-	CAG	1\1	-	1027.73	-	nonframeshift insertion	BCL6B:NM_181844:exon4:c.701_702insCAG:p.S234delinsSS
chr17	72889676	-	GGCTCCGTAGGTTCCATG	1\2	-	3891.73	-	nonframeshift insertion	FADS6:NM_178128:exon1:c.18_19insCATGGAACCTACGGAGCC:p.P6delinsPMEPTEP
chr17	74288565	TGA	-	0\1	0\1	9632.73	9927.73	nonframeshift deletion	QRICH2:NM_032134:exon4:c.1743_1745del:p.581_582del
chr17	76798549	TTTTTC	-	1\1	1\1	2287.73	1723.73	nonframeshift deletion	USP36:NM_025090:exon17:c.2874_2879del:p.958_960del
chr17	79219501	ATG	-	0\1	0\1	2818.73	1961.73	nonframeshift deletion	SLC38A10:NM_001037984:exon16:c.3213_3215del:p.1071_1072del
chr18	19100758	-	TCT	1\1	1\1	1910.73	1661.73	nonframeshift insertion	GREB1L:NM_001142966:exon32:c.5582_5583insTCT:p.D1861delinsDL
chr18	43833701	-	CTG	1\1	1\1	1573.73	1751.73	nonframeshift insertion	C18orf25:NM_001008239:exon3:c.754_755insCTG:p.S252delinsSA,C18orf25:NM_145055:exon4:c.937_938insCTG:p.S313delinsSA
chr18	67863850	-	CTC	1\1	-	1235.73	-	nonframeshift insertion	RTTN:NM_173630:exon7:c.728_729insGAG:p.D243delinsGD
chr19	11558341	GAG	-	1\1	1\1	1300.73	1648.73	nonframeshift deletion	PRKCSH:NM_001001329:exon11:c.937_939del:p.313_313del,PRKCSH:NM_002743:exon11:c.937_939del:p.313_313del
chr19	15052983	-	ATC	1\1	1\1	2310.73	1786.73	nonframeshift insertion	OR7C2:NM_012377:exon1:c.683_684insATC:p.V228delinsVS
chr19	21299774	-	ATA	1\1	-	1642.73	-	nonframeshift insertion	ZNF714:NM_182515:exon5:c.304_305insATA:p.Y102delinsYN
chr19	22940192	-	G	0\1	0\1	2690.73	1885.73	frameshift insertion	ZNF99:NM_001080409:exon4:c.2519_2520insC:p.M840fs
chr19	30500119	TGA	-	1\1	1\1	1367.73	1182.73	nonframeshift deletion	URI1:NM_001252641:exon8:c.840_842del:p.280_281del,URI1:NM_003796:exon8:c.894_896del:p.298_299del
chr19	35758275	-	GGA	1\1	1\1	3218.75	3275.73	nonframeshift insertion	LSR:NM_001260490:exon6:c.1228_1229insGGA:p.G410delinsGR,LSR:NM_205835:exon7:c.1348_1349insGGA:p.G450delinsGR,LSR:NM_001260489:exon8:c.1492_1493insGGA:p.G498delinsGR,LSR:NM_015925:exon8:c.1495_1496insGGA:p.G499delinsGR,LSR:NM_205834:exon9:c.1552_1553insGGA:p.G518delinsGR
chr19	36002419	CCA	-	0\1	1\1	1728.87	1764.73	nonframeshift deletion	DMKN:NM_001126057:exon5:c.810_812del:p.270_271del,DMKN:NM_001126058:exon5:c.810_812del:p.270_271del,DMKN:NM_001190348:exon5:c.810_812del:p.270_271del,DMKN:NM_001190349:exon5:c.810_812del:p.270_271del,DMKN:NM_033317:exon5:c.810_812del:p.270_271del
chr19	49657711	CAT	-	1\2	1\2	1927.73	2906.73	nonframeshift deletion	HRC:NM_002152:exon1:c.782_784del:p.261_262del
chr19	49657713	-	CAT	1\2	1\2	1927.73	2906.73	nonframeshift insertion	HRC:NM_002152:exon1:c.782_783insATG:p.D261delinsDD
chr19	49657889	-	TCC	0\1	0\1	1274.73	1327.73	nonframeshift insertion	HRC:NM_002152:exon1:c.606_607insGGA:p.E202delinsEE
chr19	50881820	-	AAC	1\1	1\1	5383.73	6341.73	nonframeshift insertion	NR1H2:NM_001256647:exon5:c.223_224insAAC:p.K75delinsKQ,NR1H2:NM_007121:exon6:c.514_515insAAC:p.K172delinsKQ
chr19	53454475	-	ACT	0\1	0\1	2109.73	1598.73	nonframeshift insertion	ZNF816:NM_001202456:exon4:c.553_554insAGT:p.G185delinsSG,ZNF816:NM_001202457:exon4:c.553_554insAGT:p.G185delinsSG,ZNF816:NM_001031665:exon5:c.553_554insAGT:p.G185delinsSG
chr19	54973989	CCT	-	0\1	0\1	2217.73	2223.73	nonframeshift deletion	LENG9:NM_198988:exon1:c.785_787del:p.262_263del
chr19	58385869	-	ATA	1\1	1\1	3433.73	2984.73	nonframeshift insertion	ZNF814:NM_001144989:exon3:c.889_890insTAT:p.E297delinsYE
chr2	112832536	AAT	-	0\1	-	1322.73	-	nonframeshift deletion	TMEM87B:NM_032824:exon5:c.498_500del:p.166_167del
chr2	120194651	-	GTGTGC	1\1	1\1	3425.73	3815.73	nonframeshift insertion	TMEM37:NM_183240:exon2:c.208_209insGTGTGC:p.T70delinsSVP
chr2	166032776	ATT	-	0\1	-	1532.73	-	nonframeshift deletion	SCN3A:NM_001081676:exon3:c.127_129del:p.43_43del,SCN3A:NM_001081677:exon3:c.127_129del:p.43_43del,SCN3A:NM_006922:exon3:c.127_129del:p.43_43del
chr2	176988290	-	GCA	1\1	1\1	3341.73	3991.73	nonframeshift insertion	HOXD9:NM_014213:exon1:c.794_795insGCA:p.P265delinsPQ
chr2	178494173	-	GGA	1\1	1\1	1369.73	1651.73	nonframeshift insertion	PDE11A:NM_001077196:exon17:c.1432_1433insTCC:p.P478delinsSP,PDE11A:NM_001077358:exon19:c.1690_1691insTCC:p.P564delinsSP,PDE11A:NM_016953:exon20:c.2764_2765insTCC:p.P922delinsSP,PDE11A:NM_001077197:exon21:c.2014_2015insTCC:p.P672delinsSP
chr2	185802211	-	ACA	1\1	1\1	1762.73	1621.73	nonframeshift insertion	ZNF804A:NM_194250:exon4:c.2088_2089insACA:p.N696delinsNT
chr2	211421452	-	TCT	-	0\1	-	1356.73	nonframeshift insertion	CPS1:NM_001122633:exon2:c.13_14insTCT:p.I5delinsIF
chr2	215645503	TGGTGAAGAACATTCAGGCAA	-	0\1	-	5946.73	-	nonframeshift deletion	BARD1:NM_000465:exon4:c.1075_1095del:p.359_365del
chr2	233712210	CAGCAGCAGCAGCTGCCACAG	-	0\1	-	5593.73	-	nonframeshift deletion	GIGYF2:NM_001103148:exon26:c.3595_3615del:p.1199_1205del,GIGYF2:NM_001103146:exon27:c.3613_3633del:p.1205_1211del,GIGYF2:NM_001103147:exon29:c.3676_3696del:p.1226_1232del,GIGYF2:NM_015575:exon29:c.3613_3633del:p.1205_1211del
chr2	233712227	ACA	-	-	1\1	-	993.73	nonframeshift deletion	GIGYF2:NM_001103148:exon26:c.3612_3614del:p.1204_1205del,GIGYF2:NM_001103146:exon27:c.3630_3632del:p.1210_1211del,GIGYF2:NM_001103147:exon29:c.3693_3695del:p.1231_1232del,GIGYF2:NM_015575:exon29:c.3630_3632del:p.1210_1211del
chr2	26477125	-	ACT	1\1	1\1	2934.73	2685.73	nonframeshift insertion	HADHB:NM_000183:exon2:c.3_4insACT:p.M1delinsMT
chr2	43655277	AGA	-	0\1	0\1	1209.73	1026.73	nonframeshift deletion	THADA:NM_001083953:exon28:c.4018_4020del:p.1340_1340del,THADA:NM_022065:exon28:c.4018_4020del:p.1340_1340del
chr2	73675227	-	CTC	1\1	1\1	3041.73	2451.73	nonframeshift insertion	ALMS1:NM_015120:exon8:c.1570_1571insCTC:p.S524delinsSP
chr2	95847041	GCG	-	1\1	1\1	5486.73	7175.73	nonframeshift deletion	ZNF2:NM_001017396:exon4:c.342_344del:p.114_115del,ZNF2:NM_021088:exon5:c.468_470del:p.156_157del
chr20	238436	TGGTCT	-	1\1	1\1	8442.73	7897.73	nonframeshift deletion	DEFB132:NM_207469:exon1:c.17_22del:p.6_8del
chr20	25457050	CTCCCA	-	1\1	1\1	7956.73	6843.73	nonframeshift deletion	NINL:NM_025176:exon17:c.2872_2877del:p.958_959del
chr20	278688	CGG	-	-	1\1	-	1038.73	nonframeshift deletion	ZCCHC3:NM_033089:exon1:c.461_463del:p.154_155del
chr21	34003928	-	AGTATT	1\1	1\1	3759.73	4204.73	nonframeshift insertion	SYNJ1:NM_001160306:exon28:c.3958_3959insAATACT:p.L1320delinsNTL,SYNJ1:NM_003895:exon32:c.4216_4217insAATACT:p.L1406delinsNTL
chr21	46057613	CTGCTGTGTGCCTGT	-	1\1	1\1	18523.7	16168.7	nonframeshift deletion	KRTAP10-10:NM_181688:exon1:c.279_293del:p.93_98del
chr22	29837567	TCC	-	1\1	1\1	2677.73	2047.73	nonframeshift deletion	RFPL1:NM_021026:exon2:c.410_412del:p.137_138del
chr22	38119755	CAA	-	1\1	1\1	8722.73	6075.73	nonframeshift deletion	TRIOBP:NM_001039141:exon7:c.1192_1194del:p.398_398del
chr22	40697177	GCA	-	1\1	1\1	1795.73	1559.73	nonframeshift deletion	TNRC6B:NM_015088:exon13:c.3630_3632del:p.1210_1211del,TNRC6B:NM_001162501:exon15:c.3960_3962del:p.1320_1321del,TNRC6B:NM_001024843:exon16:c.1548_1550del:p.516_517del
chr3	124482495	TTGTTGAAC	-	0\1	0\1	4453.73	2076.73	nonframeshift deletion	ITGB5:NM_002213:exon15:c.2367_2375del:p.789_792del
chr3	124646705	-	AAG	1\1	1\1	3779.73	4476.73	nonframeshift insertion	MUC13:NM_033049:exon2:c.185_186insCTT:p.F62delinsSF
chr3	195512373	-	GAT	0\1	0\1	3408.73	3440.73	nonframeshift insertion	MUC4:NM_018406:exon2:c.6078_6079insATC:p.S2026delinsSS
chr3	195518112	-	GTCTCCTGCGTAACA	1\1	-	4111.73	-	nonframeshift insertion	MUC4:NM_018406:exon2:c.339_340insTGTTACGCAGGAGAC:p.T113delinsTVTQET
chr3	52027853	-	CCTTGG	1\1	1\1	2829.73	2390.73	nonframeshift insertion	RPL29:NM_000992:exon4:c.392_393insCCAAGG:p.D131delinsAKD
chr3	97983488	TGTAACCAC	-	0\1	0\1	4561.73	2389.73	nonframeshift deletion	OR5H6:NM_001005479:exon1:c.360_368del:p.120_123del
chr3	9852059	-	GAT	1\1	1\1	2251.73	2638.73	nonframeshift insertion	TTLL3:NM_001025930:exon1:c.369_370insGAT:p.L123delinsLD
chr4	1729765	CAAAGCGGAGACTCCGCACGGAGCCGAGGAAGAATG	-	1\1	1\1	4177.73	3653.73	nonframeshift deletion	TACC3:NM_006342:exon4:c.636_671del:p.212_224del
chr4	184367559	CTG	-	1\1	1\1	2877.73	2189.73	nonframeshift deletion	CDKN2AIP:NM_017632:exon3:c.722_724del:p.241_242del
chr5	139931628	-	GTC	0\1	-	1065.73	-	nonframeshift insertion	SRA1:NM_001035235:exon3:c.329_330insGAC:p.V110delinsGL
chr5	140953563	-	GGA	0\1	-	871.73	-	nonframeshift insertion	DIAPH1:NM_001079812:exon15:c.1827_1828insTCC:p.P609delinsPP,DIAPH1:NM_005219:exon16:c.1854_1855insTCC:p.P618delinsPP
chr5	156479558	TTGGAACAGTCGTCA	-	-	0\1	-	3406.73	nonframeshift deletion	HAVCR1:NM_012206:exon3:c.473_487del:p.158_163del,HAVCR1:NM_001099414:exon4:c.473_487del:p.158_163del,HAVCR1:NM_001173393:exon4:c.473_487del:p.158_163del
chr5	56177849	CAA	-	0\1	0\1	835.73	898.73	nonframeshift deletion	MAP3K1:NM_005921:exon14:c.2822_2824del:p.941_942del
chr6	151674116	-	GAG	1\1	1\1	3835.73	2487.73	nonframeshift insertion	AKAP12:NM_144497:exon2:c.4296_4297insGAG:p.I1432delinsIE,AKAP12:NM_005100:exon4:c.4590_4591insGAG:p.I1530delinsIE
chr6	16327864	-	TGC	0\1	-	1093.73	-	nonframeshift insertion	ATXN1:NM_001128164:exon7:c.678_679insGCA:p.H226delinsQH,ATXN1:NM_000332:exon8:c.678_679insGCA:p.H226delinsQH
chr6	43250726	GAA	-	-	0\1	-	948.73	nonframeshift deletion	TTBK1:NM_032538:exon14:c.2248_2250del:p.750_750del
chr7	102575000	GAA	-	1\1	1\1	5299.73	4543.73	nonframeshift deletion	LRRC17:NM_001031692:exon2:c.640_642del:p.214_214del,LRRC17:NM_005824:exon2:c.640_642del:p.214_214del
chr7	121653375	TGA	-	0\1	0\1	1452.73	920.73	nonframeshift deletion	PTPRZ1:NM_002851:exon12:c.4275_4277del:p.1425_1426del
chr7	137612914	TGG	-	1\1	1\1	3277.73	3267.73	nonframeshift deletion	CREB3L2:NM_001253775:exon2:c.299_301del:p.100_101del,CREB3L2:NM_194071:exon2:c.299_301del:p.100_101del
chr7	142562051	-	CCTCCT	0\1	-	2541.73	-	nonframeshift insertion	EPHB6:NM_004445:exon7:c.493_494insCCTCCT:p.P165delinsPSS
chr7	143826730	CTT	-	0\1	-	1252.73	-	nonframeshift deletion	OR2A14:NM_001001659:exon1:c.525_527del:p.175_176del
chr7	82581488	-	TCA	1\1	1\1	5868.73	4472.73	nonframeshift insertion	PCLO:NM_014510:exon5:c.8781_8782insTGA:p.E2927delinsDE,PCLO:NM_033026:exon5:c.8781_8782insTGA:p.E2927delinsDE
chr7	91652178	-	AAC	0\1	-	1588.73	-	nonframeshift insertion	AKAP9:NM_005751:exon14:c.4003_4004insAAC:p.K1335delinsKQ,AKAP9:NM_147185:exon14:c.4003_4004insAAC:p.K1335delinsKQ
chr8	22262229	GCTGCT	-	0\1	0\1	1893.73	1937.73	nonframeshift deletion	SLC39A14:NM_001128431:exon2:c.6_11del:p.2_4del,SLC39A14:NM_001135153:exon2:c.6_11del:p.2_4del,SLC39A14:NM_001135154:exon2:c.6_11del:p.2_4del,SLC39A14:NM_015359:exon2:c.6_11del:p.2_4del
chr8	41166638	GCT	-	1\1	-	1503.73	-	nonframeshift deletion	SFRP1:NM_003012:exon1:c.39_41del:p.13_14del
chr8	87486541	TTC	-	0\1	-	1050.73	-	nonframeshift deletion	FAM82B:NM_016033:exon10:c.939_941del:p.313_314del
chr9	141107536	-	GCA	0\1	0\1	3252.73	4079.73	nonframeshift insertion	FAM157B:NM_001145249:exon2:c.218_219insGCA:p.R73delinsRQ
chr9	79324135	-	TGACTGTTGCAG	1\1	1\1	7097.73	7033.73	nonframeshift insertion	PRUNE2:NM_015225:exon8:c.3055_3056insCTGCAACAGTCA:p.S1019delinsLQQSS
chr9	97080945	AGA	-	1\1	1\1	9089.73	9663.73	nonframeshift deletion	FAM22F:NM_017561:exon7:c.2071_2073del:p.691_691del
chr9	91262343	-	TGG	1\1	1\1	2754.73	2433.73	nonframeshift insertion	LOC286238:NM_001100111:exon2:c.300_301insCCA:p.H100delinsHH
chrX	114425181	-	GAGGCCGCTCGCCCAACGCCCACAGCG	1\1	1\1	9324.73	6639.73	nonframeshift insertion	RBMXL3:NM_001145346:exon1:c.1177_1178insGAGGCCGCTCGCCCAACGCCCACAGCG:p.R393delinsRGRSPNAHSG
chrX	119387833	-	TGA	1\1	1\1	1777.73	1922.73	nonframeshift insertion	ZBTB33:NM_006777:exon2:c.563_564insTGA:p.S188delinsSD,ZBTB33:NM_001184742:exon3:c.563_564insTGA:p.S188delinsSD
chrX	150349558	CACCACTGGCCA	-	1\1	1\1	9627.73	9474.73	nonframeshift deletion	GPR50:NM_004224:exon2:c.1503_1514del:p.501_505del

## Sheet: Sheet3
chr1	144915561	G	A	0\1	0\1	1014.77	482.77	stopgain SNV	PDE4DIP:NM_001002811:exon10:c.C2353T:p.R785X,PDE4DIP:NM_001002812:exon14:c.C1864T:p.R622X,PDE4DIP:NM_001198834:exon14:c.C1864T:p.R622X,PDE4DIP:NM_014644:exon14:c.C1864T:p.R622X,PDE4DIP:NM_001198832:exon17:c.C2062T:p.R688X
chr1	156565049	-	AC	1\1	1\1	6615.73	5366.73	frameshift insertion	GPATCH4:NM_015590:exon8:c.1084_1085insGT:p.F362fs,GPATCH4:NM_182679:exon8:c.1069_1070insGT:p.F357fs
chr1	158549492	C	T	1\1	1\1	2269.77	1345.77	stopgain SNV	OR10X1:NM_001004477:exon1:c.G198A:p.W66X
chr1	247615262	A	-	0\1	-	743.73	-	frameshift deletion	OR2B11:NM_001004492:exon1:c.23delT:p.F8fs
chr1	248113026	T	A	1\1	1\1	3145.77	2721.77	stopgain SNV	OR2L8:NM_001001963:exon1:c.T867A:p.Y289X
chr1	248525639	A	-	0\1	0\1	3075.73	2420.73	frameshift deletion	OR2T4:NM_001004696:exon1:c.757delA:p.I253fs
chr1	248801945	CAGCACG	-	1\1	1\1	8108.73	6018.73	frameshift deletion	OR2T35:NM_001001827:exon1:c.609_615del:p.203_205del
chr10	135084006	AT	-	0\1	0\1	1071.73	998.73	frameshift deletion	ADAM8:NM_001164490:exon15:c.1525_1526del:p.509_509del,ADAM8:NM_001109:exon16:c.1642_1643del:p.548_548del,ADAM8:NM_001164489:exon16:c.1642_1643del:p.548_548del
chr10	27702256	-	C	0\1	0\1	2594.73	1716.73	frameshift insertion	PTCHD3:NM_001034842:exon1:c.924_925insG:p.G308fs
chr10	3208567	-	GCACGCTAGGGAAGAGAGAGGAATG	1\1	1\1	11225.7	12412.7	stopgain SNV	PITRM1:NM_001242309:exon3:c.176_177insCATTCCTCTCTCTTCCCTAGCGTGC:p.Q59_F60delinsPFLSLPX,PITRM1:NM_001242307:exon4:c.272_273insCATTCCTCTCTCTTCCCTAGCGTGC:p.Q91_F92delinsPFLSLPX,PITRM1:NM_014889:exon4:c.272_273insCATTCCTCTCTCTTCCCTAGCGTGC:p.Q91_F92delinsPFLSLPX
chr10	45499289	AG	-	0\1	0\1	2270.73	1599.73	frameshift deletion	ZNF22:NM_006963:exon2:c.473_474del:p.158_158del
chr11	4389405	G	-	0\1	0\1	1665.73	1108.73	frameshift deletion	OR52B4:NM_001005161:exon1:c.121delC:p.L41fs
chr11	4790874	G	-	0\1	0\1	2389.73	1749.73	frameshift deletion	OR51F1:NM_001004752:exon1:c.274delC:p.R92fs
chr11	48286231	T	A	0\1	0\1	1117.77	1182.77	stopgain SNV	OR4X1:NM_001004726:exon1:c.T819A:p.Y273X
chr11	48347014	G	A	0\1	0\1	644.77	421.77	stopgain SNV	OR4C3:NM_001004702:exon1:c.G522A:p.W174X
chr11	5444136	C	T	0\1	-	537.77	-	stopgain SNV	OR51Q1:NM_001004757:exon1:c.C706T:p.R236X
chr11	5475431	-	CA	0\1	0\1	2610.73	2058.73	frameshift insertion	OR51I2:NM_001004754:exon1:c.713_714insCA:p.L238fs
chr11	5510540	-	GGCT	0\1	-	2217.73	-	frameshift insertion	OR52D1:NM_001005163:exon1:c.604_605insGGCT:p.G202fs
chr11	56380547	CAGA	-	0\1	0\1	5750.73	4501.73	frameshift deletion	OR5M1:NM_001004740:exon1:c.429_432del:p.143_144del
chr11	56431216	C	T	1\1	1\1	1441.77	1383.77	stopgain SNV	OR5AR1:NM_001004730:exon1:c.C55T:p.Q19X
chr11	5776484	A	T	0\1	0\1	814.77	502.77	stopgain SNV	OR52N4:NM_001005175:exon1:c.A514T:p.R172X
chr11	57799109	C	-	0\1	0\1	813.73	707.73	frameshift deletion	OR6Q1:NM_001005186:exon1:c.685delC:p.L229fs
chr11	5877979	T	A	0\1	0\1	701.77	424.77	stoploss SNV	OR52E8:NM_001005168:exon1:c.A954T:p.X318Y
chr11	62848487	A	C	1\1	1\1	1907.77	1739.77	stopgain SNV	SLC22A24:NM_001136506:exon9:c.T1503G:p.Y501X
chr11	63057925	G	A	1\1	1\1	823.77	1022.77	stopgain SNV	SLC22A10:NM_001039752:exon1:c.G288A:p.W96X
chr11	76954788	-	A	0\1	0\1	728.73	1022.73	frameshift insertion	GDPD4:NM_182833:exon12:c.1192_1193insT:p.I398fs
chr11	89819888	-	T	0\1	0\1	936.73	745.73	frameshift insertion	UBTFL1:NM_001143975:exon1:c.771_772insT:p.R257fs
chr12	10271087	A	C	1\1	1\1	1724.77	809.77	stopgain SNV	CLEC7A:NM_197950:exon4:c.T477G:p.Y159X,CLEC7A:NM_022570:exon5:c.T576G:p.Y192X,CLEC7A:NM_197947:exon6:c.T714G:p.Y238X
chr12	104373728	-	A	0\1	0\1	1322.73	1464.73	frameshift insertion	TDG:NM_003211:exon3:c.286_287insA:p.E96fs
chr12	113448288	A	G	1\1	1\1	1308.77	1075.77	stoploss SNV	OAS2:NM_016817:exon11:c.A2159G:p.X720W
chr12	9885707	-	TAAGT	1\1	1\1	2201.73	2067.73	frameshift insertion	CLECL1:NM_001253750:exon1:c.154_155insACTTA:p.S52fs,CLECL1:NM_001267701:exon1:c.154_155insACTTA:p.S52fs,CLECL1:NM_172004:exon1:c.154_155insACTTA:p.S52fs
chr14	20666175	-	A	1\1	1\1	6005.73	4876.73	frameshift insertion	OR11G2:NM_001005503:exon1:c.681_682insA:p.C227fs
chr15	30665281	CA	-	0\1	0\1	1622.73	1606.73	frameshift deletion	CHRFAM7A:NM_139320:exon6:c.227_228del:p.76_76del
chr15	59139631	G	T	0\1	0\1	448.77	736.77	stopgain SNV	FAM63B:NM_001040450:exon7:c.G1504T:p.E502X,FAM63B:NM_001040453:exon7:c.G1504T:p.E502X
chr15	99511804	-	C	1\1	1\1	2020.73	2463.73	frameshift insertion	PGPEP1L:NM_001102612:exon5:c.494_495insG:p.V165fs,PGPEP1L:NM_001167902:exon5:c.332_333insG:p.V111fs
chr16	18532238	C	A	0\1	0\1	185.77	177.77	stopgain SNV	NOMO2:NM_001004060:exon19:c.G2122T:p.E708X,NOMO2:NM_173614:exon19:c.G2122T:p.E708X
chr16	3119297	-	G	0\1	0\1	2745.73	2731.73	frameshift insertion	IL32:NM_001012636:exon5:c.481_482insG:p.R161fs,IL32:NM_001012634:exon6:c.448_449insG:p.R150fs,IL32:NM_001012635:exon6:c.448_449insG:p.R150fs,IL32:NM_001012632:exon7:c.508_509insG:p.R170fs,IL32:NM_001012718:exon7:c.508_509insG:p.R170fs,IL32:NM_004221:exon7:c.508_509insG:p.R170fs,IL32:NM_001012631:exon8:c.508_509insG:p.R170fs,IL32:NM_001012633:exon8:c.337_338insG:p.R113fs
chr16	67223579	-	G	0\1	0\1	1879.73	2019.73	frameshift insertion	EXOC3L1:NM_178516:exon2:c.1_2insC:p.M1fs
chr16	88780635	GGTGTG	-	1\1	1\1	5189.73	4649.73	frameshift deletion	CTU2:NM_001012759:exon10:c.1097_1097del:p.366_366del,CTU2:NM_001012762:exon10:c.1097_1097del:p.366_366del
chr16	90124803	C	A	0\1	0\1	943.77	871.77	stopgain SNV	PRDM7:NM_052996:exon3:c.G472T:p.E158X
chr17	21204210	C	T	0\1	0\1	600.77	806.77	stopgain SNV	MAP2K3:NM_002756:exon5:c.C217T:p.Q73X,MAP2K3:NM_145109:exon5:c.C304T:p.Q102X
chr17	26692224	-	G	1\1	1\1	1640.73	1361.73	frameshift insertion	SEBOX:NM_001080837:exon1:c.28_29insC:p.W10fs
chr17	3594277	G	-	1\1	1\1	1320.73	891.73	frameshift deletion	P2RX5:NM_001204519:exon3:c.333delC:p.P111fs,P2RX5:NM_002561:exon3:c.333delC:p.P111fs
chr17	39254335	-	T	-	0\1	-	1878.73	frameshift insertion	KRTAP4-8:NM_031960:exon1:c.2_3insA:p.M1fs
chr17	39340854	GGCAGCAGCTGGACACACCACAGCTGGGGCGGCAGGTGGTCTGACAACAGACTGGGT	-	0\1	-	3029.73	-	frameshift deletion	KRTAP4-1:NM_033060:exon1:c.197_245del:p.66_82del
chr17	45438887	AGTG	-	1\1	-	1349.73	-	frameshift deletion	EFCAB13:NM_152347:exon10:c.805_805del:p.269_269del
chr17	54926134	G	A	0\1	0\1	469.77	279.77	stopgain SNV	DGKE:NM_003647:exon6:c.G966A:p.W322X
chr17	6555546	-	G	1\1	1\1	5687.73	3698.73	frameshift insertion	C17orf100:NM_001105520:exon1:c.313_314insG:p.R105fs
chr18	2608768	G	T	0\1	0\1	584.77	353.77	stopgain SNV	NDC80:NM_006101:exon15:c.G1627T:p.E543X
chr18	42456670	-	TCTT	0\1	-	1771.73	-	frameshift insertion	SETBP1:NM_001130110:exon4:c.681_682insTCTT:p.L227fs
chr19	11121117	GCAGTCCTACTATGCCGTGGCCC	-	1\1	1\1	5410.73	5237.73	frameshift deletion	SMARCA4:NM_001128845:exon14:c.2184_2206del:p.728_736del,SMARCA4:NM_001128846:exon14:c.2184_2206del:p.728_736del,SMARCA4:NM_001128847:exon14:c.2184_2206del:p.728_736del,SMARCA4:NM_001128848:exon14:c.2184_2206del:p.728_736del,SMARCA4:NM_001128849:exon15:c.2184_2206del:p.728_736del,SMARCA4:NM_003072:exon15:c.2184_2206del:p.728_736del,SMARCA4:NM_001128844:exon16:c.2184_2206del:p.728_736del
chr19	1207021	C	T	1\1	1\1	1080.77	802.77	stopgain SNV	STK11:NM_000455:exon1:c.C109T:p.Q37X
chr19	12186971	TTATC	-	1\1	1\1	4936.73	4488.73	frameshift deletion	ZNF844:NM_001136501:exon4:c.1036_1040del:p.346_347del
chr19	12540971	T	A	1\1	1\1	1714.77	909.77	stoploss SNV	ZNF443:NM_005815:exon4:c.A2015T:p.X672L
chr19	18497077	-	GG	1\1	1\1	1136.73	1836.73	frameshift insertion	GDF15:NM_004864:exon1:c.78_79insGG:p.H26fs
chr19	19822760	C	A	1\1	1\1	1447.77	1513.77	stopgain SNV	ZNF14:NM_021030:exon4:c.G1330T:p.E444X
chr19	20807177	-	A	1\1	1\1	2401.73	1955.73	frameshift insertion	ZNF626:NM_001076675:exon4:c.1506_1507insT:p.I502fs
chr19	35719020	C	T	0\1	0\1	1251.77	1790.77	stopgain SNV	FAM187B:NM_152481:exon1:c.G564A:p.W188X
chr19	22940192	-	G	0\1	0\1	2690.73	1885.73	frameshift insertion	ZNF99:NM_001080409:exon4:c.2519_2520insC:p.M840fs
chr19	23927742	CA	-	0\1	-	860.73	-	frameshift deletion	ZNF681:NM_138286:exon4:c.609_610del:p.203_204del
chr19	41622107	-	C	0\1	0\1	2310.73	3313.73	frameshift insertion	CYP2F1:NM_000774:exon2:c.14_15insC:p.S5fs
chr19	45016991	T	-	-	1\1	-	1112.73	frameshift deletion	CEACAM20:NM_001102598:exon8:c.1169delA:p.E390fs,CEACAM20:NM_001102599:exon8:c.1169delA:p.E390fs,CEACAM20:NM_001102597:exon9:c.1448delA:p.E483fs,CEACAM20:NM_001102600:exon9:c.1448delA:p.E483fs
chr19	49206674	G	A	1\1	1\1	2839.77	2939.77	stopgain SNV	FUT2:NM_000511:exon2:c.G461A:p.W154X,FUT2:NM_001097638:exon2:c.G461A:p.W154X
chr19	52004791	-	C	-	0\1	-	684.73	frameshift insertion	SIGLEC12:NM_053003:exon1:c.197_198insG:p.A66fs
chr19	51729104	CCGG	-	0\1	0\1	1491.73	1783.73	frameshift deletion	CD33:NM_001082618:exon2:c.83_86del:p.28_29del,CD33:NM_001177608:exon3:c.464_467del:p.155_156del,CD33:NM_001772:exon3:c.464_467del:p.155_156del
chr19	52803670	TG	-	1\1	1\1	2300.73	2817.73	frameshift deletion	ZNF480:NM_144684:exon2:c.5_6del:p.2_2del
chr19	56499279	G	C	1\1	1\1	2287.77	1961.77	stoploss SNV	NLRP8:NM_176811:exon10:c.G3147C:p.X1049Y
chr19	55021777	T	A	0\1	-	393.77	-	stoploss SNV	LAIR2:NM_021270:exon4:c.T406A:p.X136R,LAIR2:NM_002288:exon5:c.T457A:p.X153R
chr19	831816	T	-	-	1\1	-	965.73	frameshift deletion	AZU1:NM_001700:exon5:c.695delT:p.V232fs
chr2	68692146	AA	-	0\1	0\1	2095.73	1938.73	frameshift deletion	FBXO48:NM_001024680:exon3:c.131_132del:p.44_44del
chr21	34948684	-	A	1\1	-	850.73	-	frameshift insertion	SON:NM_138927:exon12:c.7235_7236insA:p.G2412fs
chr21	34948697	A	-	1\1	-	974.73	-	frameshift deletion	SON:NM_138927:exon12:c.7248delA:p.R2416fs
chr21	46924426	GGCCCCCCA	-	1\1	1\1	3168.73	3107.73	frameshift deletion	COL18A1:NM_030582:exon33:c.3364_3364del:p.1122_1122del,COL18A1:NM_130445:exon34:c.2824_2824del:p.942_942del
chr22	17469049	C	A	-	1\1	-	474.77	stopgain SNV	GAB4:NM_001037814:exon3:c.G487T:p.G163X
chr3	125725269	AACA	-	1\1	1\1	2151.73	1883.73	frameshift deletion	SLC41A3:NM_001008486:exon11:c.1394_1397del:p.465_466del,SLC41A3:NM_001008485:exon12:c.1502_1505del:p.501_502del
chr3	129814935	C	-	1\1	1\1	1559.73	2369.73	frameshift deletion	ALG1L2:NM_001136152:exon6:c.468delC:p.G156fs
chr4	140811064	TGCTGCTGCTGC	-	1\1	1\1	3213.72	1313.73	frameshift deletion	MAML3:NM_018717:exon3:c.1513_1514del:p.505_505del
chr4	152212603	T	G	1\1	-	937.77	-	stoploss SNV	PRSS48:NM_183375:exon5:c.T985G:p.X329E
chr5	1240757	C	G	0\1	0\1	434.77	544.77	stopgain SNV	SLC6A18:NM_182632:exon7:c.C957G:p.Y319X
chr5	138269650	G	T	0\1	0\1	539.77	664.77	stopgain SNV	CTNNA1:NM_001903:exon18:c.G2593T:p.E865X
chr5	139936760	G	T	0\1	1\1	568.77	625.9	stopgain SNV	SRA1:NM_001253764:exon1:c.C278A:p.S93X
chr5	149374880	T	-	0\1	0\1	1130.73	1153.73	frameshift deletion	TIGD6:NM_001243253:exon2:c.1032delA:p.Q344fs,TIGD6:NM_030953:exon2:c.1032delA:p.Q344fs
chr5	156721863	-	C	1\1	1\1	1148.73	1114.73	frameshift insertion	CYFIP2:NM_001037332:exon4:c.279_280insC:p.I93fs,CYFIP2:NM_001037333:exon4:c.279_280insC:p.I93fs,CYFIP2:NM_014376:exon4:c.279_280insC:p.I93fs
chr5	41064591	TTCATCCT	-	0\1	0\1	3059.73	2350.73	frameshift deletion	HEATR7B2:NM_173489:exon5:c.436_443del:p.146_148del
chr6	393302	C	-	-	0\1	-	734.73	frameshift deletion	IRF4:NM_001195286:exon2:c.150delC:p.F50fs,IRF4:NM_002460:exon2:c.150delC:p.F50fs
chr7	122338689	G	C	0\1	0\1	477.77	441.77	stopgain SNV	RNF133:NM_139175:exon1:c.C284G:p.S95X
chr7	149506211	-	C	1\1	1\1	2152.73	2981.73	frameshift insertion	SSPO:NM_198455:exon63:c.9203_9204insC:p.S3068fs
chr7	64438667	G	A	1\1	1\1	4432.77	3424.77	stopgain SNV	ZNF117:NM_015852:exon4:c.C1282T:p.R428X
chr7	76240786	A	-	0\1	0\1	1088.73	807.73	frameshift deletion	POMZP3:NM_012230:exon6:c.560delT:p.L187fs
chr7	92760800	C	-	0\1	0\1	1117.73	1044.73	frameshift deletion	SAMD9L:NM_152703:exon5:c.4485delG:p.Q1495fs
chr7	99817585	G	T	0\1	0\1	3617.77	3313.77	stopgain SNV	PVRIG:NM_024070:exon2:c.G52T:p.E18X
chr8	145617535	GGGGGTGCAAGGTGA	-	0\1	-	2666.73	-	frameshift deletion	ADCK5:NM_174922:exon12:c.1257_1267del:p.419_423del
chr8	39872935	T	A	0\1	0\1	723.77	676.77	stopgain SNV	IDO2:NM_194294:exon11:c.T1077A:p.Y359X
chr8	85785530	G	T	0\1	0\1	590.77	579.77	stopgain SNV	RALYL:NM_001100391:exon7:c.G622T:p.E208X,RALYL:NM_001100393:exon7:c.G583T:p.E195X,RALYL:NM_173848:exon7:c.G583T:p.E195X,RALYL:NM_001100392:exon8:c.G583T:p.E195X
chr9	107367393	GTTA	-	1\1	1\1	3127.73	3684.73	frameshift deletion	OR13C2:NM_001004481:exon1:c.513_516del:p.171_172del
chr9	107367665	GC	-	1\1	1\1	4097.73	4329.73	frameshift deletion	OR13C2:NM_001004481:exon1:c.243_244del:p.81_82del
chr9	125391770	-	A	1\1	1\1	2655.73	2148.73	frameshift insertion	OR1B1:NM_001004450:exon1:c.45_46insT:p.L15fs
chr9	70918647	C	A	1\1	1\1	2251.77	1750.77	stopgain SNV	FOXD4L3:NM_199135:exon1:c.C780A:p.Y260X
chrX	101395780	-	G	1\1	1\1	2864.73	2020.73	frameshift insertion	TCEAL6:NM_001006938:exon3:c.524_525insC:p.Q175fs
chrX	104464277	A	-	1\1	1\1	2607.73	2044.73	frameshift deletion	TEX13A:NM_031274:exon5:c.599delT:p.V200fs
chrX	35821127	C	T	1\1	1\1	1049.77	742.77	stopgain SNV	MAGEB16:NM_001099921:exon2:c.C814T:p.R272X
chrX	51239296	TCCTCGAGGCAGCC	-	1\1	-	3546.73	-	frameshift deletion	NUDT11:NM_018159:wholegene,
chr1	144852390	C	T	0\1	0\1	720.77	541.77	stopgain SNV	PDE4DIP:NM_001198834:exon44:c.G7053A:p.W2351X
chr1	243328887	G	T	0\1	0\1	609.77	372.77	stopgain SNV	CEP170:NM_001042404:exon12:c.C2081A:p.S694X,CEP170:NM_001042405:exon12:c.C2081A:p.S694X,CEP170:NM_014812:exon13:c.C2375A:p.S792X
chr10	1065710	C	T	0\1	0\1	1171.77	853.77	stopgain SNV	IDI2:NM_033261:exon5:c.G431A:p.W144X
chr10	88260084	G	A	0\1	0\1	1852.77	952.77	stopgain SNV	WAPAL:NM_015045:exon3:c.C916T:p.Q306X
chr11	104763117	G	A	1\1	1\1	851.77	548.77	stopgain SNV	CASP12:NM_001191016:exon3:c.C373T:p.R125X
chr12	123339890	G	T	0\1	-	406.77	-	stopgain SNV	HIP1R:NM_003959:exon11:c.G931T:p.E311X
chr15	31294714	C	A	0\1	0\1	1267.77	755.77	stopgain SNV	TRPM1:NM_001252020:exon27:c.G4240T:p.E1414X,TRPM1:NM_002420:exon27:c.G4123T:p.E1375X,TRPM1:NM_001252024:exon28:c.G4189T:p.E1397X
chr17	39579059	G	A	0\1	0\1	596.77	573.77	stopgain SNV	KRT37:NM_003770:exon3:c.C703T:p.Q235X
chr17	39595484	G	A	0\1	0\1	345.77	433.77	stopgain SNV	KRT38:NM_006771:exon3:c.C703T:p.Q235X
chr17	74077797	C	T	0\1	0\1	2497.77	3204.83	stopgain SNV	ZACN:NM_180990:exon7:c.C841T:p.Q281X
chr18	34844685	G	A	0\1	0\1	773.77	606.77	stopgain SNV	CELF4:NM_001025087:exon10:c.C1198T:p.Q400X,CELF4:NM_001025088:exon10:c.C1195T:p.Q399X,CELF4:NM_001025089:exon10:c.C1171T:p.Q391X,CELF4:NM_020180:exon10:c.C1201T:p.Q401X
chr2	18766156	G	T	0\1	0\1	808.77	567.77	stopgain SNV	NT5C1B-RDH14:NM_001199103:exon4:c.C353A:p.S118X,NT5C1B:NM_033253:exon4:c.C347A:p.S116X,NT5C1B:NM_001002006:exon5:c.C527A:p.S176X,NT5C1B:NM_001199086:exon5:c.C476A:p.S159X,NT5C1B:NM_001199087:exon5:c.C578A:p.S193X,NT5C1B:NM_001199088:exon5:c.C533A:p.S178X,NT5C1B-RDH14:NM_001199104:exon5:c.C527A:p.S176X
chr3	108147680	G	A	0\1	0\1	974.77	781.77	stopgain SNV	MYH15:NM_014981:exon28:c.C3421T:p.R1141X
chr3	149238595	-	TTAA	0\1	0\1	2052.73	2030.73	stopgain SNV	WWTR1:NM_001168280:exon7:c.1200_1201insTTAA:p.L400_X401delinsLX,WWTR1:NM_015472:exon7:c.1200_1201insTTAA:p.L400_X401delinsLX,WWTR1:NM_001168278:exon8:c.1200_1201insTTAA:p.L400_X401delinsLX
chr3	56591278	-	GGGGTAAGCA	1\1	-	2354.73	-	stopgain SNV	CCDC66:NM_001141947:exon1:c.8_9insGGGGTAAGCA:p.L3_G4delinsLGX
chr4	9212403	C	G	-	0\1	-	411.77	stopgain SNV	LOC100287144:NM_001256852:exon1:c.C21G:p.Y7X
chr6	74019338	G	A	1\1	1\1	1525.77	1356.77	stopgain SNV	KHDC1:NM_001251874:exon1:c.C100T:p.Q34X
chr8	106814783	G	T	-	0\1	-	588.77	stopgain SNV	ZFPM2:NM_012082:exon8:c.G2473T:p.E825X
chrX	142967468	T	G	1\1	-	876.77	-	stopgain SNV	UBE2NL:NM_001012989:exon1:c.T266G:p.L89X

## Sheet: Sheet4
CHR	Position	Ref	Alt	H0_DNA_geno	H1_DNA_geno	H0_DNA_score	H1_DNA_score	Type	AA Change
chr1	111861841	A	G	-	1\1	-	630.77	nonsynonymous SNV	CHIA:NM_001258002:exon6:c.A532G:p.I178V,CHIA:NM_021797:exon7:c.A691G:p.I231V,CHIA:NM_001040623:exon8:c.A532G:p.I178V,CHIA:NM_001258003:exon8:c.A691G:p.I231V,CHIA:NM_001258001:exon9:c.A691G:p.I231V,CHIA:NM_001258005:exon9:c.A532G:p.I178V,CHIA:NM_001258004:exon10:c.A532G:p.I178V,CHIA:NM_201653:exon10:c.A1015G:p.I339V
chr1	11854476	T	G	-	1\1	-	692.77	nonsynonymous SNV	MTHFR:NM_005957:exon8:c.A1286C:p.E429A
chr1	12855835	C	G	-	1\1	-	2906.77	nonsynonymous SNV	PRAMEF1:NM_023013:exon4:c.C1115G:p.A372G
chr1	13183115	G	A	-	0\1	-	52.77	nonsynonymous SNV	LOC440563:NM_001136561:exon2:c.C758T:p.P253L
chr1	144912233	C	T	-	0\1	-	338.77	nonsynonymous SNV	PDE4DIP:NM_001002811:exon11:c.G2531A:p.R844H,PDE4DIP:NM_001002812:exon15:c.G2042A:p.R681H,PDE4DIP:NM_001198834:exon15:c.G2042A:p.R681H,PDE4DIP:NM_014644:exon15:c.G2042A:p.R681H,PDE4DIP:NM_001198832:exon18:c.G2240A:p.R747H
chr1	144922583	G	A	-	0\1	-	485.77	nonsynonymous SNV	PDE4DIP:NM_001002811:exon3:c.C1313T:p.S438L,PDE4DIP:NM_001002812:exon7:c.C824T:p.S275L,PDE4DIP:NM_001198834:exon7:c.C824T:p.S275L,PDE4DIP:NM_014644:exon7:c.C824T:p.S275L,PDE4DIP:NM_001198832:exon10:c.C1022T:p.S341L
chr1	145365453	A	C	-	0\1	-	1692.77	nonsynonymous SNV	NBPF10:NM_001039703:exon80:c.A10078C:p.M3360L
chr1	151735576	T	C	-	0\1	-	501.77	nonsynonymous SNV	MRPL9:NM_031420:exon2:c.A200G:p.E67G
chr1	152188847	A	G	-	0\1	-	447.77	nonsynonymous SNV	HRNR:NM_001009931:exon3:c.T5258C:p.V1753A
chr1	152188920	C	T	-	0\1	-	953.77	nonsynonymous SNV	HRNR:NM_001009931:exon3:c.G5185A:p.G1729S
chr1	156561651	G	C	-	1\1	-	528.77	nonsynonymous SNV	APOA1BP:NM_144772:exon1:c.G55C:p.V19L
chr1	159824967	G	C	-	1\1	-	493.77	nonsynonymous SNV	C1orf204:NM_001134233:exon1:c.C61G:p.Q21E
chr1	1666175	C	T	-	0\1	-	378.77	nonsynonymous SNV	SLC35E2:NM_182838:exon5:c.G686A:p.R229H,SLC35E2:NM_001199787:exon6:c.G686A:p.R229H
chr1	168013850	T	C	-	0\1	-	437.77	nonsynonymous SNV	DCAF6:NM_001017977:exon13:c.T1640C:p.V547A,DCAF6:NM_001198957:exon14:c.T1778C:p.V593A,DCAF6:NM_018442:exon14:c.T1700C:p.V567A,DCAF6:NM_001198956:exon15:c.T1871C:p.V624A
chr1	175092674	C	T	-	0\1	-	361.77	nonsynonymous SNV	TNN:NM_022093:exon12:c.C2789T:p.P930L
chr1	175105996	C	T	-	0\1	-	376.77	nonsynonymous SNV	TNN:NM_022093:exon17:c.C3467T:p.A1156V
chr1	17965083	C	G	-	0\1	-	478.77	nonsynonymous SNV	ARHGEF10L:NM_001011722:exon18:c.C1953G:p.D651E,ARHGEF10L:NM_018125:exon20:c.C2070G:p.D690E
chr1	201180172	G	A	-	0\1	-	77.77	nonsynonymous SNV	IGFN1:NM_001164586:exon12:c.G6151A:p.G2051S
chr1	201180317	A	G	-	0\1	-	97.77	nonsynonymous SNV	IGFN1:NM_001164586:exon12:c.A6296G:p.E2099G
chr1	205130413	A	G	-	0\1	-	410.77	nonsynonymous SNV	DSTYK:NM_015375:exon7:c.T1921C:p.C641R,DSTYK:NM_199462:exon7:c.T1921C:p.C641R
chr1	206775794	C	G	-	0\1	-	338.77	nonsynonymous SNV	EIF2D:NM_006893:exon7:c.G798C:p.E266D
chr1	22336277	C	G	-	1\1	-	1031.77	nonsynonymous SNV	CELA3A:NM_005747:exon7:c.C722G:p.A241G
chr1	228494790	G	A	-	0\1	-	386.77	nonsynonymous SNV	OBSCN:NM_001098623:exon45:c.G12115A:p.G4039R,OBSCN:NM_052843:exon45:c.G12115A:p.G4039R,OBSCN:NM_001271223:exon56:c.G14986A:p.G4996R
chr1	230472937	C	T	-	0\1	-	416.77	nonsynonymous SNV	PGBD5:NM_001258311:exon4:c.G992A:p.R331Q
chr1	236141174	T	C	-	0\1	-	386.77	nonsynonymous SNV	NID1:NM_002508:exon20:c.A3737G:p.Q1246R
chr1	248112745	G	T	-	0\1	-	1658.77	nonsynonymous SNV	OR2L8:NM_001001963:exon1:c.G586T:p.G196C
chr1	248112754	T	C	-	0\1	-	520.77	nonsynonymous SNV	OR2L8:NM_001001963:exon1:c.T595C:p.F199L
chr1	248722671	T	A	-	1\1	-	2170.77	nonsynonymous SNV	OR2T29:NM_001004694:exon1:c.A122T:p.K41M
chr1	26487940	A	G	-	1\1	-	644.77	nonsynonymous SNV	FAM110D:NM_024869:exon2:c.A158G:p.H53R
chr1	27679797	A	G	-	1\1	-	508.77	nonsynonymous SNV	SYTL1:NM_001193308:exon14:c.A1367G:p.Q456R,SYTL1:NM_032872:exon14:c.A1331G:p.Q444R
chr1	3389727	C	T	-	1\1	-	495.77	nonsynonymous SNV	ARHGEF16:NM_014448:exon7:c.C1108T:p.H370Y
chr1	35562965	G	A	-	1\1	-	601.77	nonsynonymous SNV	ZMYM1:NM_024772:exon4:c.G217A:p.V73M
chr1	43649508	A	G	-	1\1	-	654.77	nonsynonymous SNV	WDR65:NM_001167965:exon4:c.A721G:p.N241D,WDR65:NM_001195831:exon4:c.A721G:p.N241D,WDR65:NM_152498:exon4:c.A721G:p.N241D
chr1	53320274	G	T	-	1\1	-	748.77	nonsynonymous SNV	ZYG11A:NM_001004339:exon2:c.G228T:p.E76D
chr1	53544597	T	C	-	1\1	-	579.77	nonsynonymous SNV	PODN:NM_001199082:exon4:c.T1133C:p.V378A,PODN:NM_153703:exon8:c.T1559C:p.V520A,PODN:NM_001199081:exon9:c.T1502C:p.V501A,PODN:NM_001199080:exon10:c.T1502C:p.V501A
chr1	65113568	T	C	-	1\1	-	695.77	nonsynonymous SNV	CACHD1:NM_020925:exon9:c.T1088C:p.M363T
chr1	67685387	T	C	-	1\1	-	490.77	nonsynonymous SNV	IL23R:NM_144701:exon7:c.T929C:p.L310P
chr1	7880683	T	G	-	1\1	-	620.77	nonsynonymous SNV	PER3:NM_016831:exon15:c.T1916G:p.V639G
chr10	106152111	T	A	-	0\1	-	460.77	nonsynonymous SNV	CCDC147:NM_001008723:exon10:c.T1486A:p.S496T
chr10	113940329	T	C	-	1\1	-	506.77	nonsynonymous SNV	GPAM:NM_001244949:exon4:c.A127G:p.I43V,GPAM:NM_020918:exon4:c.A127G:p.I43V
chr10	115405615	T	C	-	1\1	-	493.77	nonsynonymous SNV	NRAP:NM_001261463:exon11:c.A1079G:p.Q360R,NRAP:NM_006175:exon11:c.A1079G:p.Q360R,NRAP:NM_198060:exon11:c.A1079G:p.Q360R
chr10	16943371	G	C	-	1\1	-	430.77	nonsynonymous SNV	CUBN:NM_001081:exon52:c.C8150G:p.S2717W
chr10	21414892	C	G	-	0\1	-	419.77	nonsynonymous SNV	C10orf113:NM_001010896:exon2:c.G328C:p.D110H
chr10	43312058	G	A	-	0\1	-	490.77	nonsynonymous SNV	BMS1:NM_014753:exon14:c.G2341A:p.G781S
chr10	51568378	T	G	-	0\1	-	368.77	nonsynonymous SNV	NCOA4:NM_001145260:exon2:c.T22G:p.F8V,NCOA4:NM_001145261:exon2:c.T22G:p.F8V
chr10	5784151	A	G	-	0\1	-	324.77	nonsynonymous SNV	FAM208B:NM_017782:exon14:c.A2419G:p.I807V
chr10	70992664	C	T	-	0\1	-	374.77	nonsynonymous SNV	HKDC1:NM_025130:exon3:c.C371T:p.T124I
chr11	1017045	G	T	-	0\1	-	59.77	nonsynonymous SNV	MUC6:NM_005961:exon31:c.C5756A:p.P1919H
chr11	1017746	T	G	-	0\1	-	121.77	nonsynonymous SNV	MUC6:NM_005961:exon31:c.A5055C:p.L1685F
chr11	102567207	T	A	-	1\1	-	435.82	nonsynonymous SNV	MMP27:NM_022122:exon6:c.A797T:p.E266V
chr11	102593248	T	C	-	1\1	-	628.77	nonsynonymous SNV	MMP8:NM_002424:exon2:c.A259G:p.K87E
chr11	1081074	T	C	-	0\1	-	554.77	nonsynonymous SNV	MUC2:NM_002457:exon11:c.T1370C:p.V457A
chr11	1081112	G	C	-	0\1	-	443.77	nonsynonymous SNV	MUC2:NM_002457:exon11:c.G1408C:p.E470Q
chr11	1088835	C	T	-	0\1	-	333.77	nonsynonymous SNV	MUC2:NM_002457:exon26:c.C3620T:p.T1207I
chr11	1101078	A	G	-	0\1	-	280.77	nonsynonymous SNV	MUC2:NM_002457:exon42:c.A7465G:p.S2489G
chr11	118967758	T	C	-	1\1	-	606.77	nonsynonymous SNV	DPAGT1:NM_001382:exon9:c.A1177G:p.I393V
chr11	121491782	G	A	-	1\1	-	490.77	nonsynonymous SNV	SORL1:NM_003105:exon44:c.G5899A:p.V1967I
chr11	123754844	T	C	-	1\1	-	537.77	nonsynonymous SNV	TMEM225:NM_001013743:exon3:c.A401G:p.N134S
chr11	1246941	A	G	-	0\1	-	403.77	nonsynonymous SNV	MUC5B:NM_002458:exon2:c.A101G:p.E34G
chr11	1264631	A	G	-	0\1	-	61.77	nonsynonymous SNV	MUC5B:NM_002458:exon31:c.A6521G:p.N2174S
chr11	17409572	T	C	-	1\1	-	674.77	nonsynonymous SNV	KCNJ11:NM_000525:exon1:c.A67G:p.K23E
chr11	299411	C	G	-	0\1	-	410.77	nonsynonymous SNV	IFITM5:NM_001025295:exon1:c.G80C:p.G27A
chr11	56143977	A	G	-	0\1	-	399.77	nonsynonymous SNV	OR8U1:NM_001005204:exon1:c.A878G:p.Q293R
chr11	61548796	G	A	-	0\1	-	305.77	nonsynonymous SNV	C11orf9:NM_013279:exon20:c.G2654A:p.R885H,C11orf9:NM_001127392:exon21:c.G2759A:p.R920H
chr11	66083129	T	C	-	0\1	-	449.77	nonsynonymous SNV	CD248:NM_020404:exon1:c.A1370G:p.H457R
chr11	67353579	C	T	-	0\1	-	503.77	nonsynonymous SNV	GSTP1:NM_000852:exon6:c.C341T:p.A114V
chr11	68705674	C	A	-	0\1	-	420.77	nonsynonymous SNV	IGHMBP2:NM_002180:exon14:c.C2636A:p.T879K
chr11	76751166	G	A	-	0\1	-	324.77	nonsynonymous SNV	B3GNT6:NM_138706:exon2:c.G571A:p.A191T
chr11	7687715	T	C	-	1\1	-	627.77	nonsynonymous SNV	CYB5R2:NM_016229:exon8:c.A625G:p.N209D
chr11	76919478	C	A	-	0\1	-	632.77	nonsynonymous SNV	MYO7A:NM_000260:exon43:c.C5860A:p.L1954I,MYO7A:NM_001127180:exon43:c.C5746A:p.L1916I
chr11	7949860	G	A	-	0\1	-	487.77	nonsynonymous SNV	OR10A6:NM_001004461:exon1:c.C350T:p.A117V
chr12	11183832	G	A	-	1\1	-	1315.77	nonsynonymous SNV	TAS2R31:NM_176885:exon1:c.C103T:p.R35W
chr12	123200158	G	C	-	0\1	-	104.77	nonsynonymous SNV	HCAR3:NM_006018:exon1:c.C1127G:p.A376G
chr12	124274474	A	G	-	1\1	-	611.77	nonsynonymous SNV	DNAH10:NM_207437:exon11:c.A1438G:p.I480V
chr12	27915718	A	T	-	1\1	-	696.77	nonsynonymous SNV	MANSC4:NM_001146221:exon3:c.T976A:p.S326T
chr12	53186088	G	C	-	1\1	-	530.77	nonsynonymous SNV	KRT3:NM_057088:exon5:c.C1123G:p.R375G
chr12	9013755	C	T	-	1\1	-	490.77	nonsynonymous SNV	A2ML1:NM_144670:exon28:c.C3364T:p.R1122W
chr12	9248233	T	C	-	1\1	-	583.77	nonsynonymous SNV	A2M:NM_000014:exon16:c.A1915G:p.N639D
chr13	42442546	A	G	-	1\1	-	548.77	nonsynonymous SNV	VWA8:NM_001009814:exon10:c.T1148C:p.M383T,VWA8:NM_015058:exon10:c.T1148C:p.M383T
chr13	46103935	A	G	-	1\1	-	568.77	nonsynonymous SNV	COG3:NM_031431:exon21:c.A2240G:p.N747S
chr13	46629944	A	G	-	1\1	-	458.77	nonsynonymous SNV	CPB2:NM_001872:exon10:c.T1040C:p.I347T
chr13	53422553	A	G	-	1\1	-	490.77	nonsynonymous SNV	PCDH8:NM_002590:exon1:c.T19C:p.W7R,PCDH8:NM_032949:exon1:c.T19C:p.W7R
chr14	100380948	T	C	-	0\1	-	496.77	nonsynonymous SNV	EML1:NM_004434:exon15:c.T1666C:p.S556P,EML1:NM_001008707:exon16:c.T1723C:p.S575P
chr14	104165753	G	A	-	0\1	-	393.77	nonsynonymous SNV	XRCC3:NM_001100118:exon7:c.C722T:p.T241M,XRCC3:NM_001100119:exon8:c.C722T:p.T241M,XRCC3:NM_005432:exon8:c.C722T:p.T241M
chr14	19553436	C	T	-	0\1	-	102.77	nonsynonymous SNV	POTEG:NM_001005356:exon1:c.C20T:p.S7L
chr14	19553852	G	A	-	0\1	-	284.77	nonsynonymous SNV	POTEG:NM_001005356:exon1:c.G436A:p.A146T
chr14	20823052	G	A	-	0\1	-	489.77	nonsynonymous SNV	PARP2:NM_001042618:exon9:c.G848A:p.R283Q,PARP2:NM_005484:exon9:c.G887A:p.R296Q
chr14	20876253	A	G	-	0\1	-	488.77	nonsynonymous SNV	TEP1:NM_007110:exon2:c.T346C:p.S116P
chr14	20940606	G	A	-	0\1	-	439.77	nonsynonymous SNV	PNP:NM_000270:exon2:c.G151A:p.G51S
chr14	23587030	G	A	-	0\1	-	298.77	nonsynonymous SNV	CEBPE:NM_001805:exon2:c.C512T:p.A171V
chr14	23587838	G	T	-	0\1	-	321.77	nonsynonymous SNV	CEBPE:NM_001805:exon1:c.C463A:p.L155M
chr14	76156609	C	T	-	1\1	-	446.77	nonsynonymous SNV	TTLL5:NM_015072:exon6:c.C446T:p.A149V
chr14	81610583	G	C	-	0\1	-	324.77	nonsynonymous SNV	TSHR:NM_000369:exon10:c.G2181C:p.E727D
chr15	100514614	T	C	-	1\1	-	587.77	nonsynonymous SNV	ADAMTS17:NM_139057:exon22:c.A3281G:p.N1094S
chr15	33905410	A	G	-	0\1	-	522.77	nonsynonymous SNV	RYR3:NM_001036:exon19:c.A2191G:p.I731V,RYR3:NM_001243996:exon19:c.A2191G:p.I731V
chr15	50279662	T	C	-	0\1	-	435.77	nonsynonymous SNV	ATP8B4:NM_024837:exon10:c.A674G:p.N225S
chr15	52689631	T	G	-	1\1	-	512.77	nonsynonymous SNV	MYO5A:NM_000259:exon10:c.A1086C:p.E362D,MYO5A:NM_001142495:exon10:c.A1086C:p.E362D
chr15	56756285	T	G	-	0\1	-	427.77	nonsynonymous SNV	MNS1:NM_018365:exon2:c.A164C:p.Q55P
chr15	65157482	C	T	-	0\1	-	398.77	nonsynonymous SNV	PLEKHO2:NM_001195059:exon5:c.C718T:p.P240S,PLEKHO2:NM_025201:exon6:c.C868T:p.P290S
chr15	67984889	A	C	-	0\1	-	391.77	nonsynonymous SNV	MAP2K5:NM_001206804:exon14:c.A812C:p.Q271P,MAP2K5:NM_002757:exon14:c.A920C:p.Q307P,MAP2K5:NM_145160:exon14:c.A920C:p.Q307P
chr15	79058090	A	G	-	0\1	-	122.77	nonsynonymous SNV	ADAMTS7:NM_014272:exon19:c.T4163C:p.V1388A
chr15	80137560	T	C	-	0\1	-	595.77	nonsynonymous SNV	MTHFS:NM_001199758:exon3:c.A433G:p.T145A,MTHFS:NM_006441:exon3:c.A604G:p.T202A,ST20-MTHFS:NM_001199760:exon4:c.A532G:p.T178A
chr15	82555242	A	G	-	0\1	-	788.77	nonsynonymous SNV	FAM154B:NM_001008226:exon1:c.A22G:p.S8G
chr15	84611367	G	C	-	0\1	-	359.77	nonsynonymous SNV	ADAMTSL3:NM_207517:exon18:c.G2137C:p.G713R
chr15	84651057	G	A	-	0\1	-	371.77	nonsynonymous SNV	ADAMTSL3:NM_207517:exon21:c.G2677A:p.E893K
chr15	89386652	G	A	-	1\1	-	576.77	nonsynonymous SNV	ACAN:NM_001135:exon6:c.G824A:p.R275Q,ACAN:NM_013227:exon6:c.G824A:p.R275Q
chr15	90245174	T	A	-	0\1	-	553.77	nonsynonymous SNV	WDR93:NM_020212:exon2:c.T197A:p.L66H
chr16	10997750	C	A	-	0\1	-	343.77	nonsynonymous SNV	CIITA:NM_000246:exon9:c.C935A:p.T312K
chr16	11773662	C	G	-	0\1	-	523.77	nonsynonymous SNV	TXNDC11:NM_015914:exon12:c.G2266C:p.V756L
chr16	1279438	C	T	-	1\1	-	638.77	nonsynonymous SNV	TPSB2:NM_024164:exon4:c.G253A:p.A85T
chr16	1291597	C	G	-	0\1	-	1053.77	nonsynonymous SNV	TPSAB1:NM_003294:exon4:c.C396G:p.N132K
chr16	1394507	A	C	-	0\1	-	478.77	nonsynonymous SNV	BAIAP3:NM_001199096:exon17:c.A1532C:p.D511A,BAIAP3:NM_001199097:exon18:c.A1640C:p.D547A,BAIAP3:NM_001199098:exon18:c.A1571C:p.D524A,BAIAP3:NM_001199099:exon18:c.A1556C:p.D519A,BAIAP3:NM_003933:exon18:c.A1745C:p.D582A
chr16	15820863	C	T	-	0\1	-	481.77	nonsynonymous SNV	MYH11:NM_002474:exon28:c.G3700A:p.A1234T,MYH11:NM_022844:exon28:c.G3700A:p.A1234T,MYH11:NM_001040113:exon29:c.G3721A:p.A1241T,MYH11:NM_001040114:exon29:c.G3721A:p.A1241T
chr16	2164808	C	T	-	1\1	-	900.77	nonsynonymous SNV	PKD1:NM_000296:exon11:c.G2216A:p.R739Q,PKD1:NM_001009944:exon11:c.G2216A:p.R739Q
chr16	24804954	A	T	-	0\1	-	418.77	nonsynonymous SNV	TNRC6A:NM_014494:exon7:c.A3336T:p.Q1112H
chr16	31201442	G	A	-	0\1	-	437.77	nonsynonymous SNV	FUS:NM_001170634:exon11:c.G1145A:p.R382H,FUS:NM_001170937:exon11:c.G1136A:p.R379H,FUS:NM_004960:exon11:c.G1148A:p.R383H
chr16	31473275	A	G	-	0\1	-	386.77	nonsynonymous SNV	ARMC5:NM_001105247:exon2:c.A508G:p.I170V,ARMC5:NM_024742:exon2:c.A508G:p.I170V
chr16	336916	C	T	-	0\1	-	367.77	nonsynonymous SNV	PDIA2:NM_006849:exon10:c.C1504T:p.P502S
chr16	4431360	G	A	-	0\1	-	513.77	nonsynonymous SNV	VASN:NM_138440:exon2:c.G482A:p.R161Q
chr16	4812705	A	G	-	0\1	-	587.77	nonsynonymous SNV	ZNF500:NM_021646:exon3:c.T467C:p.F156S
chr16	4933939	G	C	-	0\1	-	590.77	nonsynonymous SNV	PPL:NM_002705:exon22:c.C4717G:p.Q1573E
chr16	56904587	C	G	-	1\1	-	467.77	nonsynonymous SNV	SLC12A3:NM_000339:exon6:c.C791G:p.A264G,SLC12A3:NM_001126107:exon6:c.C788G:p.A263G,SLC12A3:NM_001126108:exon6:c.C791G:p.A264G
chr16	67694135	C	T	-	0\1	-	407.77	nonsynonymous SNV	ACD:NM_001082486:exon1:c.G247A:p.V83I,ACD:NM_001082487:exon1:c.G247A:p.V83I,ACD:NM_022914:exon1:c.G247A:p.V83I
chr16	67983745	A	G	-	0\1	-	576.77	nonsynonymous SNV	SLC12A4:NM_001145962:exon12:c.T1712C:p.I571T,SLC12A4:NM_001145961:exon13:c.T1706C:p.I569T,SLC12A4:NM_001145963:exon13:c.T1688C:p.I563T,SLC12A4:NM_001145964:exon13:c.T1613C:p.I538T,SLC12A4:NM_005072:exon13:c.T1706C:p.I569T
chr16	70211226	T	C	-	0\1	-	250.77	nonsynonymous SNV	CLEC18C:NM_173619:exon3:c.T299C:p.L100P
chr16	70972595	T	C	-	0\1	-	333.77	nonsynonymous SNV	HYDIN:NM_001270974:exon44:c.A6917G:p.E2306G
chr16	71015329	G	T	-	0\1	-	416.77	nonsynonymous SNV	HYDIN:NM_001270974:exon29:c.C4475A:p.P1492H
chr16	71487206	T	C	-	0\1	-	373.77	nonsynonymous SNV	ZNF23:NM_145911:exon5:c.A82G:p.S28G
chr16	72162966	G	T	-	0\1	-	358.77	nonsynonymous SNV	PMFBP1:NM_031293:exon13:c.C1949A:p.T650K,PMFBP1:NM_001160213:exon14:c.C1514A:p.T505K
chr16	81208515	G	A	-	0\1	-	376.77	nonsynonymous SNV	PKD1L2:NM_001076780:exon16:c.C2588T:p.A863V
chr17	10346781	T	C	-	0\1	-	412.77	nonsynonymous SNV	MYH4:NM_017533:exon40:c.A5731G:p.K1911E
chr17	19642928	C	T	-	0\1	-	370.77	nonsynonymous SNV	ALDH3A1:NM_001135168:exon7:c.G1009A:p.G337R,ALDH3A1:NM_000691:exon8:c.G1009A:p.G337R,ALDH3A1:NM_001135167:exon8:c.G1009A:p.G337R
chr17	25628820	T	C	-	0\1	-	341.77	nonsynonymous SNV	WSB1:NM_015626:exon2:c.T47C:p.L16S
chr17	3101590	C	T	-	0\1	-	443.77	nonsynonymous SNV	OR1A2:NM_012352:exon1:c.C778T:p.R260C
chr17	38122680	G	T	-	0\1	-	441.77	nonsynonymous SNV	GSDMA:NM_178171:exon3:c.G382T:p.V128L
chr17	38122686	G	A	-	0\1	-	362.77	nonsynonymous SNV	GSDMA:NM_178171:exon3:c.G388A:p.E130K
chr17	38933388	A	C	-	0\1	-	575.77	nonsynonymous SNV	KRT27:NM_181537:exon8:c.T1243G:p.S415A
chr17	39340910	T	C	-	1\1	-	3116.77	nonsynonymous SNV	KRTAP4-1:NM_033060:exon1:c.A197G:p.H66R
chr17	39406427	T	C	-	0\1	-	156.77	nonsynonymous SNV	KRTAP9-4:NM_033191:exon1:c.T455C:p.F152S
chr17	39670912	G	C	-	1\1	-	493.77	nonsynonymous SNV	KRT15:NM_002275:exon7:c.C1262G:p.A421G
chr17	39913900	C	T	-	0\1	-	396.77	nonsynonymous SNV	JUP:NM_002230:exon11:c.G1910A:p.R637H,JUP:NM_021991:exon11:c.G1910A:p.R637H
chr17	42390802	G	A	-	0\1	-	560.77	nonsynonymous SNV	RUNDC3A:NM_001144825:exon4:c.G389A:p.R130Q,RUNDC3A:NM_001144826:exon4:c.G374A:p.R125Q,RUNDC3A:NM_006695:exon4:c.G389A:p.R130Q
chr17	43013535	C	A	-	0\1	-	357.77	nonsynonymous SNV	KIF18B:NM_001264573:exon2:c.G178T:p.G60C,KIF18B:NM_001265577:exon2:c.G178T:p.G60C
chr17	46894377	A	C	-	0\1	-	338.77	nonsynonymous SNV	TTLL6:NM_001130918:exon1:c.T58G:p.W20G
chr17	4856580	T	C	-	0\1	-	562.77	nonsynonymous SNV	ENO3:NM_001976:exon5:c.T254C:p.V85A,ENO3:NM_053013:exon5:c.T254C:p.V85A
chr17	48619249	C	A	-	0\1	-	456.77	nonsynonymous SNV	EPN3:NM_017957:exon10:c.C1630A:p.P544T
chr17	51900729	C	T	-	0\1	-	300.77	nonsynonymous SNV	KIF2B:NM_032559:exon1:c.C335T:p.A112V
chr17	59489893	T	C	-	1\1	-	632.77	nonsynonymous SNV	C17orf82:NM_203425:exon1:c.T557C:p.L186P
chr17	60814273	A	G	-	0\1	-	369.77	nonsynonymous SNV	MARCH10:NM_001100875:exon6:c.T956C:p.F319S,MARCH10:NM_152598:exon6:c.T956C:p.F319S
chr17	61903445	G	C	-	0\1	-	376.77	nonsynonymous SNV	FTSJ3:NM_017647:exon5:c.C271G:p.Q91E
chr17	62020348	T	C	-	1\1	-	529.77	nonsynonymous SNV	SCN4A:NM_000334:exon23:c.A4126G:p.N1376D
chr17	6406883	C	T	-	0\1	-	407.77	nonsynonymous SNV	PITPNM3:NM_001165966:exon3:c.G130A:p.A44T,PITPNM3:NM_031220:exon4:c.G238A:p.A80T
chr17	6515387	A	G	-	0\1	-	507.77	nonsynonymous SNV	KIAA0753:NM_014804:exon8:c.T1397C:p.L466P
chr17	72353745	G	T	-	0\1	-	379.77	nonsynonymous SNV	BTBD17:NM_001080466:exon3:c.C488A:p.A163E
chr17	74288410	C	T	-	0\1	-	444.77	nonsynonymous SNV	QRICH2:NM_032134:exon4:c.G1900A:p.G634S
chr17	76157266	T	C	-	0\1	-	336.77	nonsynonymous SNV	C17orf99:NM_001163075:exon3:c.T301C:p.W101R
chr18	43206985	A	G	-	1\1	-	493.77	nonsynonymous SNV	SLC14A2:NM_007163:exon4:c.A394G:p.I132V,SLC14A2:NM_001242692:exon5:c.A394G:p.I132V
chr18	43246156	G	A	-	1\1	-	590.77	nonsynonymous SNV	SLC14A2:NM_007163:exon12:c.G1529A:p.R510Q,SLC14A2:NM_001242692:exon13:c.G1529A:p.R510Q
chr18	47908556	G	A	-	0\1	-	405.77	nonsynonymous SNV	SKA1:NM_001039535:exon4:c.G271A:p.V91I,SKA1:NM_145060:exon4:c.G271A:p.V91I
chr18	48331553	T	C	-	0\1	-	377.77	nonsynonymous SNV	MRO:NM_001127174:exon4:c.A400G:p.T134A,MRO:NM_001127175:exon4:c.A442G:p.T148A,MRO:NM_001127176:exon4:c.A442G:p.T148A,MRO:NM_031939:exon5:c.A400G:p.T134A
chr18	658064	G	C	-	0\1	-	454.77	nonsynonymous SNV	C18orf56:NM_001012716:exon1:c.C184G:p.R62G
chr19	14769339	C	G	-	1\1	-	630.77	nonsynonymous SNV	EMR3:NM_032571:exon5:c.G379C:p.E127Q
chr19	15133762	G	C	-	1\1	-	544.77	nonsynonymous SNV	CCDC105:NM_173482:exon7:c.G1331C:p.S444T
chr19	17393015	C	T	-	1\1	-	486.77	nonsynonymous SNV	ANKLE1:NM_152363:exon2:c.C212T:p.A71V
chr19	19040312	G	C	-	1\1	-	658.77	nonsynonymous SNV	HOMER3:NM_001145724:exon8:c.C918G:p.S306R,HOMER3:NM_001145721:exon10:c.C1017G:p.S339R,HOMER3:NM_001145722:exon10:c.C1026G:p.S342R,HOMER3:NM_004838:exon10:c.C1026G:p.S342R
chr19	22154271	C	A	-	0\1	-	934.77	nonsynonymous SNV	ZNF208:NM_007153:exon4:c.G3565T:p.V1189L
chr19	22499181	G	T	-	0\1	-	277.77	nonsynonymous SNV	ZNF729:NM_001242680:exon4:c.G2962T:p.G988W
chr19	22952111	A	G	-	0\1	-	379.77	nonsynonymous SNV	ZNF99:NM_001080409:exon2:c.T19C:p.W7R
chr19	29704010	A	C	-	0\1	-	385.77	nonsynonymous SNV	UQCRFS1:NM_006003:exon1:c.T16G:p.S6A
chr19	33183291	G	A	-	1\1	-	497.77	nonsynonymous SNV	NUDT19:NM_001105570:exon1:c.G425A:p.R142Q
chr19	37488197	G	A	-	1\1	-	618.77	nonsynonymous SNV	ZNF568:NM_001204839:exon9:c.G1412A:p.C471Y,ZNF568:NM_001204838:exon10:c.G1604A:p.C535Y
chr19	41220029	G	A	-	0\1	-	625.77	nonsynonymous SNV	ADCK4:NM_001142555:exon4:c.C232T:p.R78C,ADCK4:NM_024876:exon4:c.C232T:p.R78C
chr19	42265889	G	T	-	0\1	-	537.77	nonsynonymous SNV	CEACAM6:NM_002483:exon4:c.G716T:p.G239V
chr19	44535999	G	T	-	0\1	-	356.77	nonsynonymous SNV	ZNF222:NM_001129996:exon4:c.G292T:p.V98F,ZNF222:NM_013360:exon4:c.G172T:p.V58F
chr19	45655333	T	C	-	0\1	-	374.77	nonsynonymous SNV	NKPD1:NM_198478:exon4:c.A2362G:p.R788G
chr19	47278859	C	G	-	0\1	-	495.77	nonsynonymous SNV	SLC1A5:NM_001145145:exon7:c.G928C:p.V310L,SLC1A5:NM_001145144:exon8:c.G850C:p.V284L,SLC1A5:NM_005628:exon8:c.G1534C:p.V512L
chr19	51323473	C	G	-	0\1	-	490.77	nonsynonymous SNV	KLK1:NM_002257:exon3:c.G433C:p.E145Q
chr19	51561806	C	A	-	0\1	-	473.77	nonsynonymous SNV	KLK13:NM_015596:exon4:c.G634T:p.D212Y
chr19	51738917	G	A	-	0\1	-	546.77	nonsynonymous SNV	CD33:NM_001082618:exon5:c.G529A:p.G177R,CD33:NM_001177608:exon6:c.G910A:p.G304R,CD33:NM_001772:exon6:c.G910A:p.G304R
chr19	52249672	A	C	-	0\1	-	404.77	nonsynonymous SNV	FPR1:NM_002029:exon2:c.T576G:p.N192K,FPR1:NM_001193306:exon3:c.T576G:p.N192K
chr19	54724683	C	T	-	0\1	-	807.77	nonsynonymous SNV	LILRB3:NM_001081450:exon6:c.G973A:p.V325I,LILRB3:NM_006864:exon6:c.G973A:p.V325I
chr19	54745682	C	T	-	0\1	-	203.77	nonsynonymous SNV	LILRA6:NM_024318:exon4:c.G428A:p.R143Q
chr19	55715309	C	T	-	0\1	-	417.77	nonsynonymous SNV	PTPRH:NM_002842:exon5:c.G727A:p.V243I
chr19	56041255	C	G	-	1\1	-	480.77	nonsynonymous SNV	SBK2:NM_001101401:exon4:c.G892C:p.A298P
chr19	56133551	C	T	-	0\1	-	445.77	nonsynonymous SNV	ZNF784:NM_203374:exon2:c.G538A:p.E180K
chr19	56953585	T	C	-	0\1	-	443.77	nonsynonymous SNV	ZNF667:NM_022103:exon5:c.A779G:p.K260R
chr19	57760018	G	A	-	0\1	-	513.77	nonsynonymous SNV	ZNF805:NM_001023563:exon3:c.G203A:p.G68E
chr19	57760057	G	A	-	0\1	-	433.77	nonsynonymous SNV	ZNF805:NM_001023563:exon3:c.G242A:p.G81D
chr19	58867671	C	A	-	0\1	-	333.77	nonsynonymous SNV	ZNF497:NM_001207009:exon2:c.G1331T:p.C444F,ZNF497:NM_198458:exon3:c.G1331T:p.C444F
chr19	58991900	G	A	-	0\1	-	380.77	nonsynonymous SNV	ZNF446:NM_017908:exon7:c.G1160A:p.R387H
chr19	9490814	C	T	-	1\1	-	486.77	nonsynonymous SNV	ZNF177:NM_001172651:exon5:c.C335T:p.T112M,ZNF559-ZNF177:NM_001202425:exon8:c.C335T:p.T112M,ZNF177:NM_003451:exon8:c.C335T:p.T112M,ZNF559-ZNF177:NM_001172650:exon11:c.C335T:p.T112M
chr19	984537	A	G	-	1\1	-	790.77	nonsynonymous SNV	WDR18:NM_024100:exon1:c.A184G:p.I62V
chr2	103335646	A	G	-	0\1	-	574.56	nonsynonymous SNV	MFSD9:NM_032718:exon6:c.T658C:p.W220R
chr2	108475958	A	G	-	0\1	-	358.77	nonsynonymous SNV	RGPD4:NM_182588:exon11:c.A1582G:p.R528G
chr2	108487330	A	G	-	0\1	-	363.77	nonsynonymous SNV	RGPD4:NM_182588:exon20:c.A2870G:p.N957S
chr2	113498566	A	G	-	0\1	-	453.77	nonsynonymous SNV	CKAP2L:NM_152515:exon8:c.T1841C:p.L614S
chr2	11359120	G	T	-	1\1	-	621.77	nonsynonymous SNV	ROCK2:NM_004850:exon10:c.C1292A:p.T431N
chr2	128321770	G	A	-	1\1	-	652.77	nonsynonymous SNV	MYO7B:NM_001080527:exon3:c.G61A:p.G21S
chr2	133174764	C	T	-	0\1	-	356.77	nonsynonymous SNV	GPR39:NM_001508:exon1:c.C149T:p.A50V
chr2	135893294	G	T	-	0\1	-	528.77	nonsynonymous SNV	RAB3GAP1:NM_001172435:exon17:c.G1715T:p.G572V,RAB3GAP1:NM_012233:exon17:c.G1715T:p.G572V
chr2	152404901	G	A	-	0\1	-	473.77	nonsynonymous SNV	NEB:NM_004543:exon103:c.C14939T:p.T4980I,NEB:NM_001164507:exon131:c.C20078T:p.T6693I,NEB:NM_001164508:exon131:c.C20078T:p.T6693I,NEB:NM_001271208:exon131:c.C20078T:p.T6693I
chr2	152476028	C	G	-	0\1	-	395.77	nonsynonymous SNV	NEB:NM_004543:exon69:c.G10044C:p.W3348C,NEB:NM_001164507:exon73:c.G10809C:p.W3603C,NEB:NM_001164508:exon73:c.G10809C:p.W3603C,NEB:NM_001271208:exon73:c.G10809C:p.W3603C
chr2	167334085	G	T	-	1\1	-	502.77	nonsynonymous SNV	SCN7A:NM_002976:exon2:c.C122A:p.T41N
chr2	168099775	C	G	-	0\1	-	352.77	nonsynonymous SNV	XIRP2:NM_001199144:exon7:c.C1207G:p.P403A,XIRP2:NM_152381:exon9:c.C1873G:p.P625A
chr2	168099796	T	C	-	0\1	-	462.77	nonsynonymous SNV	XIRP2:NM_001199144:exon7:c.T1228C:p.Y410H,XIRP2:NM_152381:exon9:c.T1894C:p.Y632H
chr2	168103304	G	A	-	0\1	-	523.77	nonsynonymous SNV	XIRP2:NM_001199144:exon7:c.G4736A:p.R1579H,XIRP2:NM_152381:exon9:c.G5402A:p.R1801H
chr2	168103925	A	G	-	0\1	-	323.77	nonsynonymous SNV	XIRP2:NM_001199144:exon7:c.A5357G:p.N1786S,XIRP2:NM_152381:exon9:c.A6023G:p.N2008S
chr2	168106246	G	A	-	0\1	-	420.77	nonsynonymous SNV	XIRP2:NM_001199144:exon7:c.G7678A:p.V2560I,XIRP2:NM_152381:exon9:c.G8344A:p.V2782I
chr2	170003432	T	G	-	1\1	-	802.77	nonsynonymous SNV	LRP2:NM_004525:exon69:c.A12628C:p.I4210L
chr2	171260797	A	G	-	0\1	-	374.77	nonsynonymous SNV	MYO3B:NM_001083615:exon20:c.A2318G:p.E773G,MYO3B:NM_138995:exon20:c.A2318G:p.E773G
chr2	178482094	C	T	-	1\1	-	2312.77	nonsynonymous SNV	TTC30A:NM_152275:exon1:c.G1336A:p.V446I
chr2	179397561	C	T	-	0\1	-	403.77	nonsynonymous SNV	TTN:NM_003319:exon186:c.G76586A:p.R25529H,TTN:NM_133432:exon187:c.G76961A:p.R25654H,TTN:NM_133437:exon187:c.G77162A:p.R25721H,TTN:NM_133378:exon307:c.G96077A:p.R32026H,TTN:NM_001256850:exon308:c.G98858A:p.R32953H,TTN:NM_001267550:exon358:c.G103781A:p.R34594H
chr2	179427536	T	C	-	0\1	-	392.77	nonsynonymous SNV	TTN:NM_003319:exon154:c.A56128G:p.I18710V,TTN:NM_133432:exon155:c.A56503G:p.I18835V,TTN:NM_133437:exon155:c.A56704G:p.I18902V,TTN:NM_133378:exon275:c.A75619G:p.I25207V,TTN:NM_001256850:exon276:c.A78400G:p.I26134V,TTN:NM_001267550:exon326:c.A83323G:p.I27775V
chr2	17942775	T	A	0\1	0\1	919.77	855.77	nonsynonymous SNV	GEN1:NM_001130009:exon3:c.T274A:p.S92T,GEN1:NM_182625:exon3:c.T274A:p.S92T
chr2	179430997	G	A	-	0\1	-	320.77	nonsynonymous SNV	TTN:NM_003319:exon154:c.C52667T:p.T17556M,TTN:NM_133432:exon155:c.C53042T:p.T17681M,TTN:NM_133437:exon155:c.C53243T:p.T17748M,TTN:NM_133378:exon275:c.C72158T:p.T24053M,TTN:NM_001256850:exon276:c.C74939T:p.T24980M,TTN:NM_001267550:exon326:c.C79862T:p.T26621M
chr2	179620951	C	T	-	1\1	-	490.77	nonsynonymous SNV	TTN:NM_133437:exon44:c.G10739A:p.G3580D,TTN:NM_001267550:exon46:c.G11252A:p.G3751D
chr2	187532417	G	A	-	1\1	-	585.77	nonsynonymous SNV	ITGAV:NM_001145000:exon22:c.G2239A:p.V747I,ITGAV:NM_001144999:exon24:c.G2209A:p.V737I,ITGAV:NM_002210:exon24:c.G2347A:p.V783I
chr2	191184475	A	G	-	0\1	-	410.77	nonsynonymous SNV	HIBCH:NM_014362:exon1:c.T2C:p.M1T,HIBCH:NM_198047:exon1:c.T2C:p.M1T
chr2	20818764	C	T	-	0\1	-	447.77	nonsynonymous SNV	HS1BP3:NM_022460:exon7:c.G1162A:p.A388T
chr2	209190632	T	G	-	0\1	-	466.77	nonsynonymous SNV	PIKFYVE:NM_015040:exon20:c.T3097G:p.S1033A
chr2	215876166	A	T	-	1\1	-	598.77	nonsynonymous SNV	ABCA12:NM_015657:exon9:c.T1375A:p.S459T,ABCA12:NM_173076:exon17:c.T2329A:p.S777T
chr2	219555262	G	A	-	0\1	-	355.77	nonsynonymous SNV	STK36:NM_001243313:exon14:c.G1748A:p.R583Q,STK36:NM_015690:exon14:c.G1748A:p.R583Q
chr2	220251685	T	G	-	0\1	-	384.77	nonsynonymous SNV	DNPEP:NM_012100:exon3:c.A148C:p.N50H
chr2	220439916	G	A	-	0\1	-	539.77	nonsynonymous SNV	INHA:NM_002191:exon2:c.G769A:p.A257T
chr2	228855866	G	C	-	0\1	-	362.77	nonsynonymous SNV	SPHKAP:NM_030623:exon10:c.C4722G:p.S1574R,SPHKAP:NM_001142644:exon11:c.C4809G:p.S1603R
chr2	231036860	C	T	-	0\1	-	448.77	nonsynonymous SNV	SP110:NM_004509:exon16:c.G1737A:p.M579I,SP110:NM_080424:exon16:c.G1737A:p.M579I
chr2	231865144	G	C	-	0\1	-	685.77	nonsynonymous SNV	SPATA3:NM_139073:exon2:c.G365C:p.C122S
chr2	234622310	C	T	-	0\1	-	352.77	nonsynonymous SNV	UGT1A5:NM_019078:exon1:c.C673T:p.H225Y
chr2	234637803	T	C	-	0\1	-	275.77	nonsynonymous SNV	UGT1A3:NM_019093:exon1:c.T31C:p.W11R
chr2	234854540	G	C	-	0\1	-	333.77	nonsynonymous SNV	TRPM8:NM_024080:exon7:c.G740C:p.R247T
chr2	234854552	A	G	-	0\1	-	330.77	nonsynonymous SNV	TRPM8:NM_024080:exon7:c.A752G:p.Y251C
chr2	240982257	A	G	-	0\1	-	203.77	nonsynonymous SNV	PRR21:NM_001080835:exon1:c.T143C:p.M48T
chr2	240985347	G	A	-	0\1	-	127.77	nonsynonymous SNV	OR6B3:NM_173351:exon1:c.C143T:p.T48I
chr2	241463453	C	A	-	0\1	-	311.77	nonsynonymous SNV	ANKMY1:NM_017844:exon6:c.G991T:p.V331L,ANKMY1:NM_016552:exon7:c.G1414T:p.V472L
chr2	242610773	T	A	-	0\1	-	324.77	nonsynonymous SNV	ATG4B:NM_013325:exon12:c.T1061A:p.L354Q,ATG4B:NM_178326:exon12:c.T1061A:p.L354Q
chr2	24439048	A	G	-	0\1	-	484.77	nonsynonymous SNV	ITSN2:NM_019595:exon31:c.T3779C:p.I1260T,ITSN2:NM_006277:exon32:c.T3860C:p.I1287T
chr2	27260469	G	A	-	0\1	-	392.77	nonsynonymous SNV	TMEM214:NM_001083590:exon8:c.G916A:p.V306M,TMEM214:NM_017727:exon9:c.G1051A:p.V351M
chr2	38604351	A	G	-	0\1	-	606.77	nonsynonymous SNV	ATL2:NM_001135673:exon1:c.T52C:p.W18R,ATL2:NM_022374:exon1:c.T52C:p.W18R
chr2	54870254	C	A	-	0\1	-	462.77	nonsynonymous SNV	SPTBN1:NM_178313:exon18:c.C3954A:p.D1318E,SPTBN1:NM_003128:exon19:c.C3993A:p.D1331E
chr2	74489318	G	A	-	0\1	-	439.77	nonsynonymous SNV	SLC4A5:NM_021196:exon6:c.C757T:p.H253Y,SLC4A5:NM_133478:exon11:c.C757T:p.H253Y
chr2	84924823	T	C	-	0\1	-	485.77	nonsynonymous SNV	DNAH6:NM_001370:exon47:c.T7649C:p.V2550A
chr2	86317037	G	C	-	0\1	-	521.77	nonsynonymous SNV	POLR1A:NM_015425:exon4:c.C448G:p.P150A
chr2	88424066	T	C	-	0\1	-	653.77	nonsynonymous SNV	FABP1:NM_001443:exon3:c.A280G:p.T94A
chr2	96072867	G	A	-	0\1	-	244.77	nonsynonymous SNV	FAHD2A:NM_016044:exon3:c.G424A:p.G142R
chr2	96795608	T	G	-	0\1	-	534.77	nonsynonymous SNV	ASTL:NM_001002036:exon8:c.A829C:p.K277Q
chr2	96795857	T	C	-	0\1	-	495.77	nonsynonymous SNV	ASTL:NM_001002036:exon7:c.A665G:p.Q222R
chr2	97833466	C	T	-	0\1	-	259.77	nonsynonymous SNV	ANKRD36:NM_001164315:exon22:c.C1595T:p.A532V
chr20	3285140	T	C	-	0\1	-	262.77	nonsynonymous SNV	C20orf194:NM_001009984:exon21:c.A1729G:p.R577G
chr21	30250615	T	C	-	1\1	-	456.77	nonsynonymous SNV	N6AMT1:NM_182749:exon4:c.A353G:p.K118R,N6AMT1:NM_013240:exon5:c.A437G:p.K146R
chr21	30332911	C	T	-	1\1	-	713.77	nonsynonymous SNV	LTN1:NM_015565:exon12:c.G2419A:p.V807I
chr21	30341891	A	G	-	1\1	-	480.77	nonsynonymous SNV	LTN1:NM_015565:exon9:c.T1346C:p.L449S
chr21	43531008	T	C	-	1\1	-	601.77	nonsynonymous SNV	UMODL1:NM_001004416:exon11:c.T1676C:p.M559T,UMODL1:NM_001199527:exon11:c.T1460C:p.M487T,UMODL1:NM_001199528:exon11:c.T1460C:p.M487T,UMODL1:NM_173568:exon11:c.T1676C:p.M559T
chr21	45971152	G	A	-	0\1	-	62.77	nonsynonymous SNV	KRTAP10-2:NM_198693:exon1:c.C190T:p.P64S
chr21	47734659	G	A	-	1\1	-	630.77	nonsynonymous SNV	C21orf58:NM_058180:exon5:c.C580T:p.P194S
chr22	24034288	A	G	-	1\1	-	550.77	nonsynonymous SNV	RGL4:NM_153615:exon1:c.A71G:p.Q24R
chr22	30762140	G	A	-	1\1	-	736.77	nonsynonymous SNV	CCDC157:NM_001017437:exon3:c.G151A:p.D51N
chr22	30888494	C	T	-	1\1	-	620.77	nonsynonymous SNV	SEC14L4:NM_001161368:exon8:c.G631A:p.E211K,SEC14L4:NM_174977:exon8:c.G631A:p.E211K
chr22	30888527	C	T	-	1\1	-	580.77	nonsynonymous SNV	SEC14L4:NM_001161368:exon8:c.G598A:p.V200M,SEC14L4:NM_174977:exon8:c.G598A:p.V200M
chr22	30934816	T	C	-	1\1	-	480.77	nonsynonymous SNV	SEC14L6:NM_001193336:exon2:c.A128G:p.Q43R
chr22	32011225	T	C	-	1\1	-	512.77	nonsynonymous SNV	SFI1:NM_001258325:exon27:c.T3095C:p.L1032P,SFI1:NM_001258326:exon27:c.T3014C:p.L1005P,SFI1:NM_001258327:exon27:c.T2978C:p.L993P,SFI1:NM_014775:exon28:c.T3167C:p.L1056P,SFI1:NM_001007467:exon29:c.T3260C:p.L1087P
chr22	32200849	C	T	-	1\1	-	801.77	nonsynonymous SNV	DEPDC5:NM_001136029:exon16:c.C1165T:p.R389C,DEPDC5:NM_001007188:exon17:c.C1165T:p.R389C,DEPDC5:NM_001242896:exon17:c.C1165T:p.R389C,DEPDC5:NM_001242897:exon17:c.C1165T:p.R389C,DEPDC5:NM_014662:exon17:c.C1165T:p.R389C
chr22	33327396	C	A	-	0\1	-	538.77	nonsynonymous SNV	SYN3:NM_003490:exon3:c.G440T:p.R147I,SYN3:NM_133633:exon3:c.G440T:p.R147I,SYN3:NM_001135774:exon4:c.G440T:p.R147I
chr22	43529314	G	C	-	1\1	-	601.77	nonsynonymous SNV	MCAT:NM_173467:exon4:c.C908G:p.A303G
chr22	43610207	A	G	-	1\1	-	474.77	nonsynonymous SNV	SCUBE1:NM_173050:exon16:c.T1942C:p.S648P
chr22	45683304	G	C	-	1\1	-	721.77	nonsynonymous SNV	UPK3A:NM_006953:exon3:c.G460C:p.A154P
chr22	51183255	A	G	-	1\1	-	603.77	nonsynonymous SNV	ACR:NM_001097:exon5:c.A886G:p.M296V
chr3	10276163	T	A	-	0\1	-	313.77	nonsynonymous SNV	IRAK2:NM_001570:exon11:c.T1293A:p.D431E
chr3	112059768	C	G	-	0\1	-	325.77	nonsynonymous SNV	CD200:NM_005944:exon2:c.C32G:p.S11C,CD200:NM_001004196:exon3:c.C107G:p.S36C
chr3	119150836	C	T	-	0\1	-	572.77	nonsynonymous SNV	TMEM39A:NM_018266:exon9:c.G1459A:p.A487T
chr3	120500099	C	T	-	0\1	-	397.77	nonsynonymous SNV	GTF2E1:NM_005513:exon5:c.C1102T:p.R368C
chr3	12875443	G	A	-	0\1	-	691.77	nonsynonymous SNV	CAND2:NM_012298:exon13:c.G3322A:p.A1108T,CAND2:NM_001162499:exon15:c.G3673A:p.A1225T
chr3	167506937	C	G	-	1\1	-	619.77	nonsynonymous SNV	SERPINI1:NM_001122752:exon2:c.C21G:p.F7L,SERPINI1:NM_005025:exon2:c.C21G:p.F7L
chr3	195489009	C	A	-	1\1	-	613.77	nonsynonymous SNV	MUC4:NM_138297:exon12:c.G1600T:p.A534S,MUC4:NM_004532:exon13:c.G1753T:p.A585S,MUC4:NM_018406:exon14:c.G14461T:p.A4821S
chr3	195507010	A	G	-	0\1	-	58.77	nonsynonymous SNV	MUC4:NM_018406:exon2:c.T11441C:p.L3814P
chr3	195507518	C	G	-	0\1	-	112.77	nonsynonymous SNV	MUC4:NM_018406:exon2:c.G10933C:p.D3645H
chr3	195508558	A	G	-	0\1	-	138.77	nonsynonymous SNV	MUC4:NM_018406:exon2:c.T9893C:p.L3298P
chr3	195508846	A	G	-	0\1	-	99.77	nonsynonymous SNV	MUC4:NM_018406:exon2:c.T9605C:p.L3202P
chr3	195509651	G	A	-	0\1	-	271.77	nonsynonymous SNV	MUC4:NM_018406:exon2:c.C8800T:p.L2934F
chr3	195509689	G	A	-	0\1	-	96.77	nonsynonymous SNV	MUC4:NM_018406:exon2:c.C8762T:p.A2921V
chr3	195510396	A	C	-	1\1	-	213.77	nonsynonymous SNV	MUC4:NM_018406:exon2:c.T8055G:p.H2685Q
chr3	195510526	A	G	-	1\1	-	220.78	nonsynonymous SNV	MUC4:NM_018406:exon2:c.T7925C:p.L2642P
chr3	195513491	G	T	-	0\1	-	97.77	nonsynonymous SNV	MUC4:NM_018406:exon2:c.C4960A:p.P1654T
chr3	195513566	C	G	-	0\1	-	94.77	nonsynonymous SNV	MUC4:NM_018406:exon2:c.G4885C:p.D1629H
chr3	195514846	A	G	-	0\1	-	160.77	nonsynonymous SNV	MUC4:NM_018406:exon2:c.T3605C:p.L1202P
chr3	45052775	G	C	-	1\1	-	681.77	nonsynonymous SNV	EXOSC7:NM_015004:exon8:c.G820C:p.V274L
chr3	4774781	C	T	-	0\1	-	424.77	nonsynonymous SNV	ITPR1:NM_002222:exon39:c.C5041T:p.L1681F,ITPR1:NM_001099952:exon40:c.C5086T:p.L1696F,ITPR1:NM_001168272:exon42:c.C5185T:p.L1729F
chr3	49724183	C	G	-	0\1	-	105.77	nonsynonymous SNV	MST1:NM_020998:exon7:c.G781C:p.E261Q
chr4	113352397	G	A	-	0\1	-	428.77	nonsynonymous SNV	ALPK1:NM_001253884:exon10:c.G1460A:p.G487D,ALPK1:NM_001102406:exon11:c.G1694A:p.G565D,ALPK1:NM_025144:exon11:c.G1694A:p.G565D
chr4	151207127	C	T	-	0\1	-	515.77	nonsynonymous SNV	LRBA:NM_001199282:exon54:c.G8074A:p.A2692T,LRBA:NM_006726:exon55:c.G8110A:p.A2704T
chr4	153690842	T	C	-	0\1	-	476.77	nonsynonymous SNV	TIGD4:NM_145720:exon2:c.A1315G:p.I439V
chr4	154631543	A	T	-	1\1	-	436.77	nonsynonymous SNV	RNF175:NM_173662:exon9:c.T965A:p.I322N
chr4	17524570	C	G	-	0\1	-	658.77	nonsynonymous SNV	CLRN2:NM_001079827:exon2:c.C337G:p.L113V
chr4	185587165	A	G	-	1\1	-	699.77	nonsynonymous SNV	CCDC111:NM_152683:exon6:c.A503G:p.Q168R
chr4	187540040	C	T	-	0\1	-	543.77	nonsynonymous SNV	FAT1:NM_005245:exon10:c.G7700A:p.R2567H
chr4	41015899	C	T	-	0\1	-	523.77	nonsynonymous SNV	APBB2:NM_001166050:exon6:c.G536A:p.R179Q,APBB2:NM_004307:exon6:c.G536A:p.R179Q,APBB2:NM_173075:exon6:c.G536A:p.R179Q
chr4	4199138	C	A	-	0\1	-	639.77	nonsynonymous SNV	OTOP1:NM_177998:exon5:c.G1423T:p.A475S
chr4	42400112	G	T	-	0\1	-	448.77	nonsynonymous SNV	SHISA3:NM_001080505:exon1:c.G39T:p.W13C
chr4	68380215	G	A	-	1\1	-	611.77	nonsynonymous SNV	CENPC1:NM_001812:exon8:c.C1021T:p.L341F
chr4	996165	G	A	-	0\1	-	554.77	nonsynonymous SNV	IDUA:NM_000203:exon8:c.G1081A:p.A361T
chr5	102433409	G	A	-	1\1	-	499.77	nonsynonymous SNV	GIN1:NM_017676:exon5:c.C716T:p.T239M
chr5	123983915	G	T	-	0\1	-	498.77	nonsynonymous SNV	ZNF608:NM_020747:exon4:c.C2162A:p.T721N
chr5	132150948	T	G	-	1\1	-	525.77	nonsynonymous SNV	SOWAHA:NM_175873:exon1:c.T1635G:p.F545L
chr5	140186990	G	A	-	0\1	-	70.77	nonsynonymous SNV	PCDHA4:NM_018907:exon1:c.G218A:p.G73D,PCDHA4:NM_031500:exon1:c.G218A:p.G73D
chr5	140221195	G	C	-	0\1	-	214.77	nonsynonymous SNV	PCDHA8:NM_018911:exon1:c.G289C:p.G97R,PCDHA8:NM_031856:exon1:c.G289C:p.G97R
chr5	140559914	T	C	-	0\1	-	397.77	nonsynonymous SNV	PCDHB8:NM_019120:exon1:c.T2299C:p.F767L
chr5	140590393	C	G	-	0\1	-	149.77	nonsynonymous SNV	PCDHB12:NM_018932:exon1:c.C1914G:p.H638Q
chr5	140763029	A	G	-	0\1	-	288.77	nonsynonymous SNV	PCDHGA7:NM_018920:exon1:c.A563G:p.E188G,PCDHGA7:NM_032087:exon1:c.A563G:p.E188G
chr5	140870516	A	G	-	0\1	-	447.77	nonsynonymous SNV	PCDHGC5:NM_018929:exon1:c.A1709G:p.D570G,PCDHGC5:NM_032407:exon1:c.A1709G:p.D570G
chr5	157164962	T	C	-	0\1	-	288.77	nonsynonymous SNV	THG1L:NM_017872:exon5:c.T695C:p.L232P
chr5	16711087	C	T	-	0\1	-	365.77	nonsynonymous SNV	MYO10:NM_012334:exon21:c.G2099A:p.R700Q
chr5	16769273	G	A	-	0\1	-	435.77	nonsynonymous SNV	MYO10:NM_012334:exon10:c.C970T:p.R324W
chr5	41049397	C	T	-	0\1	-	368.77	nonsynonymous SNV	HEATR7B2:NM_173489:exon14:c.G1486A:p.V496I
chr5	475104	A	G	-	0\1	-	426.77	nonsynonymous SNV	SLC9A3:NM_004174:exon16:c.T2395C:p.C799R
chr5	5460619	G	C	-	0\1	-	339.77	nonsynonymous SNV	KIAA0947:NM_015325:exon13:c.G1172C:p.C391S
chr5	71490962	A	G	-	0\1	-	587.77	nonsynonymous SNV	MAP1B:NM_005909:exon5:c.A1780G:p.I594V
chr5	78181423	C	T	-	0\1	-	506.77	nonsynonymous SNV	ARSB:NM_000046:exon5:c.G1126A:p.V376M,ARSB:NM_198709:exon6:c.G1126A:p.V376M
chr5	89979698	C	T	-	1\1	-	486.77	nonsynonymous SNV	GPR98:NM_032119:exon28:c.C5960T:p.P1987L
chr5	90024735	G	A	-	1\1	-	446.77	nonsynonymous SNV	GPR98:NM_032119:exon49:c.G10411A:p.E3471K
chr5	96086334	G	C	-	0\1	-	384.77	nonsynonymous SNV	CAST:NM_173060:exon17:c.G1157C:p.C386S,CAST:NM_001042440:exon18:c.G1349C:p.C450S,CAST:NM_001190442:exon19:c.G1184C:p.C395S
chr5	96124330	T	C	-	0\1	-	405.77	nonsynonymous SNV	ERAP1:NM_001040458:exon11:c.A1583G:p.K528R,ERAP1:NM_001198541:exon11:c.A1583G:p.K528R,ERAP1:NM_016442:exon11:c.A1583G:p.K528R
chr6	109894773	T	A	-	0\1	-	515.77	nonsynonymous SNV	AKD1:NM_001145128:exon21:c.A2216T:p.D739V
chr6	128040839	T	C	-	1\1	-	481.77	nonsynonymous SNV	THEMIS:NM_001010923:exon5:c.A1888G:p.I630V,THEMIS:NM_001164687:exon5:c.A1783G:p.I595V,THEMIS:NM_001164685:exon6:c.A2005G:p.I669V
chr6	139576736	C	T	-	0\1	-	417.77	nonsynonymous SNV	TXLNB:NM_153235:exon7:c.G1042A:p.V348M
chr6	154360797	A	G	-	0\1	-	397.77	nonsynonymous SNV	OPRM1:NM_000914:exon1:c.A118G:p.N40D,OPRM1:NM_001008503:exon1:c.A118G:p.N40D,OPRM1:NM_001008504:exon1:c.A118G:p.N40D,OPRM1:NM_001008505:exon1:c.A118G:p.N40D,OPRM1:NM_001145282:exon1:c.A118G:p.N40D,OPRM1:NM_001145283:exon1:c.A118G:p.N40D,OPRM1:NM_001145284:exon1:c.A118G:p.N40D,OPRM1:NM_001145285:exon1:c.A118G:p.N40D,OPRM1:NM_001145286:exon1:c.A118G:p.N40D,OPRM1:NM_001145279:exon3:c.A397G:p.N133D
chr6	155450670	G	A	-	0\1	-	517.77	nonsynonymous SNV	TIAM2:NM_012454:exon3:c.G313A:p.G105S
chr6	155451352	G	A	-	0\1	-	403.77	nonsynonymous SNV	TIAM2:NM_012454:exon3:c.G995A:p.R332H
chr6	160969629	A	G	-	0\1	-	476.77	nonsynonymous SNV	LPA:NM_005577:exon32:c.T5036C:p.M1679T
chr6	16290761	T	A	-	0\1	-	416.77	nonsynonymous SNV	GMPR:NM_006877:exon8:c.T766A:p.F256I
chr6	166862258	C	G	-	0\1	-	383.77	nonsynonymous SNV	RPS6KA2:NM_021135:exon14:c.G1286C:p.C429S,RPS6KA2:NM_001006932:exon15:c.G1310C:p.C437S
chr6	170862300	G	C	-	0\1	-	386.77	nonsynonymous SNV	PSMB1:NM_002793:exon1:c.C31G:p.P11A
chr6	41708938	C	G	-	1\1	-	522.77	nonsynonymous SNV	PGC:NM_001166424:exon7:c.G723C:p.Q241H
chr6	52617731	C	G	-	0\1	-	379.77	nonsynonymous SNV	GSTA2:NM_000846:exon5:c.G335C:p.S112T
chr6	56480500	T	C	-	0\1	-	402.77	nonsynonymous SNV	DST:NM_001723:exon24:c.A7765G:p.I2589V
chr6	76660397	T	C	-	0\1	-	514.77	nonsynonymous SNV	IMPG1:NM_001563:exon13:c.A1706G:p.K569R
chr6	87994101	G	A	-	0\1	-	503.77	nonsynonymous SNV	GJB7:NM_198568:exon3:c.C530T:p.T177M
chr6	97058574	G	A	-	1\1	-	467.77	nonsynonymous SNV	FHL5:NM_001170807:exon5:c.G631A:p.V211M,FHL5:NM_020482:exon6:c.G631A:p.V211M
chr7	100465824	G	A	-	0\1	-	438.77	nonsynonymous SNV	TRIP6:NM_003302:exon3:c.G332A:p.R111Q
chr7	100637763	C	G	-	1\1	-	2767.77	nonsynonymous SNV	MUC12:NM_001164462:exon2:c.C3919G:p.P1307A
chr7	112723698	G	T	-	0\1	-	471.77	nonsynonymous SNV	GPR85:NM_001146266:exon2:c.C1079A:p.S360Y,GPR85:NM_001146265:exon3:c.C1079A:p.S360Y,GPR85:NM_001146267:exon3:c.C1079A:p.S360Y,GPR85:NM_018970:exon3:c.C1079A:p.S360Y
chr7	124387015	A	C	-	0\1	-	536.77	nonsynonymous SNV	GPR37:NM_005302:exon2:c.T1406G:p.I469S
chr7	128323034	A	G	-	1\1	-	435.77	nonsynonymous SNV	FAM71F2:NM_001012454:exon5:c.A751G:p.I251V,FAM71F2:NM_001128926:exon5:c.A724G:p.I242V
chr7	129938598	G	T	-	0\1	-	257.77	nonsynonymous SNV	CPA4:NM_001163446:exon2:c.G81T:p.L27F,CPA4:NM_016352:exon2:c.G81T:p.L27F
chr7	149480638	C	T	-	0\1	-	480.77	nonsynonymous SNV	SSPO:NM_198455:exon17:c.C2344T:p.R782C
chr7	156742501	C	G	-	0\1	-	368.77	nonsynonymous SNV	NOM1:NM_138400:exon1:c.C70G:p.R24G
chr7	158672619	A	G	-	1\1	-	439.77	nonsynonymous SNV	WDR60:NM_018051:exon5:c.A818G:p.Q273R
chr7	44147485	C	A	-	0\1	-	499.77	nonsynonymous SNV	AEBP1:NM_001129:exon5:c.C817A:p.P273T
chr7	48081095	G	T	-	0\1	-	428.77	nonsynonymous SNV	C7orf57:NM_001100159:exon3:c.G220T:p.A74S
chr7	4841470	T	C	-	1\1	-	573.77	nonsynonymous SNV	RADIL:NM_018059:exon12:c.A2656G:p.S886G
chr7	5410425	G	C	-	0\1	-	363.77	nonsynonymous SNV	TNRC18:NM_001080495:exon11:c.C3800G:p.A1267G
chr7	73097720	G	C	-	1\1	-	643.84	nonsynonymous SNV	DNAJC30:NM_032317:exon1:c.C34G:p.L12V
chr7	76144483	A	G	-	0\1	-	439.77	nonsynonymous SNV	UPK3B:NM_030570:exon4:c.A878G:p.Q293R,UPK3B:NM_182684:exon6:c.A793G:p.K265E
chr7	82582846	C	T	-	0\1	-	433.77	nonsynonymous SNV	PCLO:NM_014510:exon5:c.G7423A:p.V2475I,PCLO:NM_033026:exon5:c.G7423A:p.V2475I
chr7	89938680	C	T	-	1\1	-	382.77	nonsynonymous SNV	C7orf63:NM_001039706:exon22:c.C2654T:p.T885M,C7orf63:NM_001160138:exon22:c.C2600T:p.T867M
chr7	99702947	G	A	-	0\1	-	553.77	nonsynonymous SNV	AP4M1:NM_004722:exon10:c.G812A:p.R271H
chr7	99956444	A	G	-	0\1	-	105.77	nonsynonymous SNV	PILRB:NM_178238:exon2:c.A196G:p.N66D
chr8	108970367	A	G	-	1\1	-	762.77	nonsynonymous SNV	RSPO2:NM_178565:exon5:c.T557C:p.L186P
chr8	12043032	C	A	-	0\1	-	99.77	nonsynonymous SNV	FAM86B1:NM_001083537:exon6:c.G643T:p.V215L
chr8	124710729	C	T	-	0\1	-	364.77	nonsynonymous SNV	ANXA13:NM_004306:exon4:c.G257A:p.R86H,ANXA13:NM_001003954:exon5:c.G380A:p.R127H
chr8	130789698	G	A	-	0\1	-	427.77	nonsynonymous SNV	GSDMC:NM_031415:exon2:c.C136T:p.R46C
chr8	131124559	T	C	-	1\1	-	509.77	nonsynonymous SNV	ASAP1:NM_018482:exon24:c.A2182G:p.I728V,ASAP1:NM_001247996:exon25:c.A2161G:p.I721V
chr8	144358381	G	A	-	0\1	-	461.77	nonsynonymous SNV	GLI4:NM_138465:exon4:c.G538A:p.A180T
chr8	144689146	C	T	-	0\1	-	413.77	nonsynonymous SNV	PYCRL:NM_023078:exon3:c.G349A:p.V117M
chr8	145007187	G	A	-	0\1	-	634.77	nonsynonymous SNV	PLEC:NM_201378:exon14:c.C1469T:p.A490V,PLEC:NM_201379:exon14:c.C1445T:p.A482V,PLEC:NM_201380:exon14:c.C1922T:p.A641V,PLEC:NM_201381:exon14:c.C1415T:p.A472V,PLEC:NM_201382:exon14:c.C1511T:p.A504V,PLEC:NM_201383:exon14:c.C1523T:p.A508V,PLEC:NM_201384:exon14:c.C1511T:p.A504V,PLEC:NM_000445:exon15:c.C1592T:p.A531V
chr8	19218766	A	G	-	0\1	-	369.77	nonsynonymous SNV	SH2D4A:NM_001174160:exon5:c.A512G:p.E171G,SH2D4A:NM_001174159:exon6:c.A647G:p.E216G,SH2D4A:NM_022071:exon6:c.A647G:p.E216G
chr8	21958973	G	A	-	0\1	-	370.77	nonsynonymous SNV	FAM160B2:NM_022749:exon13:c.G1639A:p.E547K
chr8	22570935	T	C	-	0\1	-	383.77	nonsynonymous SNV	PEBP4:NM_144962:exon7:c.A632G:p.E211G
chr8	33356074	A	G	-	1\1	-	614.77	nonsynonymous SNV	MAK16:NM_032509:exon10:c.A830G:p.Q277R
chr8	6302183	G	C	-	0\1	-	489.77	nonsynonymous SNV	MCPH1:NM_001172575:exon7:c.G796C:p.D266H,MCPH1:NM_001172574:exon8:c.G940C:p.D314H,MCPH1:NM_024596:exon8:c.G940C:p.D314H
chr8	86574385	C	T	-	0\1	-	123.77	nonsynonymous SNV	REXO1L1:NM_172239:exon1:c.G1342A:p.A448T
chr9	114174415	T	C	-	1\1	-	490.77	nonsynonymous SNV	KIAA0368:NM_001080398:exon22:c.A2627G:p.N876S
chr9	133884820	T	G	-	1\1	-	495.77	nonsynonymous SNV	LAMC3:NM_006059:exon1:c.T219G:p.H73Q
chr9	138678253	G	A	-	1\1	-	511.77	nonsynonymous SNV	KCNT1:NM_020822:exon29:c.G3388A:p.A1130T
chr9	65505560	G	A	-	1\1	-	107.9	nonsynonymous SNV	FAM75A5:NM_001113541:exon4:c.C2000T:p.P667L,FAM75A7:NM_015667:exon4:c.C2000T:p.P667L
chr9	84609353	T	C	-	0\1	-	502.77	nonsynonymous SNV	FAM75D1:NM_001001670:exon4:c.T3968C:p.V1323A
chrX	118281538	C	A	-	1\1	-	576.77	nonsynonymous SNV	KIAA1210:NM_020721:exon2:c.G308T:p.G103V
chrX	135313034	T	G	-	1\1	-	444.77	nonsynonymous SNV	MAP7D3:NM_001173517:exon8:c.A1400C:p.E467A,MAP7D3:NM_001173516:exon9:c.A1451C:p.E484A,MAP7D3:NM_024597:exon9:c.A1505C:p.E502A
chrX	142717709	G	A	-	1\1	-	614.77	nonsynonymous SNV	SLITRK4:NM_001184749:exon2:c.C1216T:p.L406F,SLITRK4:NM_001184750:exon2:c.C1216T:p.L406F,SLITRK4:NM_173078:exon2:c.C1216T:p.L406F
chrX	148627384	A	G	-	1\1	-	523.77	nonsynonymous SNV	CXorf40A:NM_001171909:exon3:c.A208G:p.T70A,CXorf40A:NM_001171907:exon4:c.A208G:p.T70A,CXorf40A:NM_001171908:exon4:c.A208G:p.T70A,CXorf40A:NM_178124:exon4:c.A208G:p.T70A
chrX	23928489	C	T	-	1\1	-	704.77	nonsynonymous SNV	CXorf58:NM_001169574:exon2:c.C70T:p.R24C,CXorf58:NM_152761:exon2:c.C70T:p.R24C
chrX	2724760	T	C	-	1\1	-	438.77	nonsynonymous SNV	XG:NM_001141919:exon8:c.T392C:p.L131P
chrX	35974240	C	A	-	1\1	-	646.77	nonsynonymous SNV	CXorf22:NM_152632:exon8:c.C1337A:p.T446K
chrX	6451929	C	T	-	0\1	-	285.77	nonsynonymous SNV	VCX3A:NM_016379:exon3:c.G418A:p.V140M

## Sheet: Sheet5
Chr	Start	End	Ref	Alt	Func.refGene	Gene.refGene	ExonicFunc.refGene	AAChange.refGene	phastConsElements46way	genomicSuperDups	esp6500si_all	1000g2012apr_asn	snp138	avsift	LJB_PhyloP	LJB_PhyloP_Pred	LJB_SIFT	LJB_SIFT_Pred	LJB_PolyPhen2	LJB_PolyPhen2_Pred	LJB_LRT	LJB_LRT_Pred	LJB_MutationTaster	LJB_MutationTaster_Pred	LJB_GERP++	Depth	Zygosity
chr1	111861841	111861841	A	G	exonic	CHIA	nonsynonymous	CHIA:NM_001258002:exon6:c.A532G:p.I178V,CHIA:NM_021797:exon7:c.A691G:p.I231V,CHIA:NM_001040623:exon8:c.A532G:p.I178V,CHIA:NM_001258003:exon8:c.A691G:p.I231V,CHIA:NM_001258001:exon9:c.A691G:p.I231V,CHIA:NM_001258005:exon9:c.A532G:p.I178V,CHIA:NM_001258004:exon10:c.A532G:p.I178V,CHIA:NM_201653:exon10:c.A1015G:p.I339V	NA	NA	0.722359	0.42	rs2275253	1	0.056751	N	0.74	T	0	B	0.197973	N	2e-05	P	-4.36	25	Hom
chr1	11854476	11854476	T	G	exonic	MTHFR	nonsynonymous	MTHFR:NM_005957:exon8:c.A1286C:p.E429A	Score=575;Name=lod=289	NA	0.259573	0.19	rs1801131	0.12	0.996181	C	0.88	T	0.099	B	0.999999	D	0.99662	P	4.61	28	Hom
chr1	12855835	12855835	C	G	exonic	PRAMEF1	nonsynonymous	PRAMEF1:NM_023013:exon4:c.C1115G:p.A372G	NA	Score=0.957905;Name=chr1:13438229	NA	0.92	rs1063795	0.14	0.045182	N	0.54	T	0	B	0.999866	N	0.00038	N	-1.21	152	Hom
chr1	13183115	13183115	G	A	exonic	LOC440563	nonsynonymous	LOC440563:NM_001136561:exon2:c.C758T:p.P253L	NA	Score=0.922939;Name=chr2:190787895	NA	NA	rs111369527	NA	NA	NA	NA	NA	NA	NA	NA	NA	NA	NA	NA	174	Het
chr1	144912233	144912233	C	T	exonic	PDE4DIP	nonsynonymous	PDE4DIP:NM_001002811:exon11:c.G2531A:p.R844H,PDE4DIP:NM_001002812:exon15:c.G2042A:p.R681H,PDE4DIP:NM_001198834:exon15:c.G2042A:p.R681H,PDE4DIP:NM_014644:exon15:c.G2042A:p.R681H,PDE4DIP:NM_001198832:exon18:c.G2240A:p.R747H	Score=476;Name=lod=115	Score=0.952797;Name=chr1:146496571	NA	0.44	rs1629011	NA	0.928391	N	1	D	0.941	D	0.887403	NA	0.203693	N	4.24	49	Het
chr1	144922583	144922583	G	A	exonic	PDE4DIP	nonsynonymous	PDE4DIP:NM_001002811:exon3:c.C1313T:p.S438L,PDE4DIP:NM_001002812:exon7:c.C824T:p.S275L,PDE4DIP:NM_001198834:exon7:c.C824T:p.S275L,PDE4DIP:NM_014644:exon7:c.C824T:p.S275L,PDE4DIP:NM_001198832:exon10:c.C1022T:p.S341L	Score=471;Name=lod=109	NA	NA	0.5	rs1359300	0.07	0.977407	C	0.95	T	0.679	P	0.860149	NA	0.000276	N	2.37	56	Het
chr1	145365453	145365453	A	C	exonic	NBPF10	nonsynonymous	NBPF10:NM_001039703:exon80:c.A10078C:p.M3360L	NA	Score=0.98083;Name=chr1:148271039	NA	NA	NA	0.07	NA	NA	NA	NA	NA	NA	NA	NA	NA	NA	NA	161	Het
chr1	151735576	151735576	T	C	exonic	MRPL9	nonsynonymous	MRPL9:NM_031420:exon2:c.A200G:p.E67G	NA	NA	0.131652	0.1	rs7007	0.21	0.962849	C	0.880615	NA	0.829	P	0.995825	N	0.333508	P	3.78	60	Het
chr1	152188847	152188847	A	G	exonic	HRNR	nonsynonymous	HRNR:NM_001009931:exon3:c.T5258C:p.V1753A	NA	Score=0.979773;Name=chr1:152185729	NA	NA	rs145667921	1	0.788179	N	0	T	0.013834	NA	0.850819	NA	0.274646	NA	1.85	250	Het
chr1	152188920	152188920	C	T	exonic	HRNR	nonsynonymous	HRNR:NM_001009931:exon3:c.G5185A:p.G1729S	NA	Score=0.979773;Name=chr1:152185729	NA	NA	rs61814942	0.12	0.04786	N	0.88	T	0.305894	NA	0.590034	NA	0.005024	N	-3.55	248	Het
chr1	156561651	156561651	G	C	exonic	APOA1BP	nonsynonymous	APOA1BP:NM_144772:exon1:c.G55C:p.V19L	Score=313;Name=lod=25	NA	0.947721	0.97	rs7516274	1	0.836706	N	0.57	T	0.294759	NA	0.958085	N	0	N	1.32	21	Hom
chr1	159824967	159824967	G	C	exonic;splicing	C1orf204;C1orf204	nonsynonymous	C1orf204:NM_001134233:exon1:c.C61G:p.Q21E	NA	NA	0.899255	0.95	rs2501340	NA	NA	NA	NA	NA	NA	NA	NA	NA	NA	NA	NA	20	Hom
chr1	1666175	1666175	C	T	exonic	SLC35E2	nonsynonymous	SLC35E2:NM_182838:exon5:c.G686A:p.R229H,SLC35E2:NM_001199787:exon6:c.G686A:p.R229H	Score=466;Name=lod=104	Score=0.967611;Name=chr1:1598262	NA	0.05	rs61777509	NA	0.984477	C	1	D	0.55984	NA	0.999147	U	0.000414	N	2.37	44	Het
chr1	168013850	168013850	T	C	exonic	DCAF6	nonsynonymous	DCAF6:NM_001017977:exon13:c.T1640C:p.V547A,DCAF6:NM_001198957:exon14:c.T1778C:p.V593A,DCAF6:NM_018442:exon14:c.T1700C:p.V567A,DCAF6:NM_001198956:exon15:c.T1871C:p.V624A	Score=363;Name=lod=40	NA	0.21121	0.2	rs11558511	0.56	0.948004	N	0.78	T	0.001	B	0.298522	N	0	P	1.98	31	Het
chr1	175092674	175092674	C	T	exonic	TNN	nonsynonymous	TNN:NM_022093:exon12:c.C2789T:p.P930L	NA	NA	0.62302	0.49	rs2285215	1	0.910881	N	0	T	1	D	0.994703	N	0.025211	P	2.35	31	Het
chr1	17965083	17965083	C	G	exonic	ARHGEF10L	nonsynonymous	ARHGEF10L:NM_001011722:exon18:c.C1953G:p.D651E,ARHGEF10L:NM_018125:exon20:c.C2070G:p.D690E	Score=504;Name=lod=149	NA	NA	NA	NA	NA	0.998095	C	0.99	D	0.997	D	1	D	0.842978	D	3.47	54	Het
chr1	201180172	201180172	G	A	exonic	IGFN1	nonsynonymous	IGFN1:NM_001164586:exon12:c.G6151A:p.G2051S	NA	NA	NA	NA	rs12022770	NA	NA	NA	NA	NA	NA	NA	NA	NA	NA	NA	NA	194	Het
chr1	201180317	201180317	A	G	exonic	IGFN1	nonsynonymous	IGFN1:NM_001164586:exon12:c.A6296G:p.E2099G	NA	NA	NA	NA	rs200678915	NA	NA	NA	NA	NA	NA	NA	NA	NA	NA	NA	NA	249	Het
chr1	22336277	22336277	C	G	exonic	CELA3A	nonsynonymous	CELA3A:NM_005747:exon7:c.C722G:p.A241G	NA	Score=0.966191;Name=chr1:22293983	0.957211	0.71	rs3820285	0.66	0.811648	N	0.2	T	0.058738	NA	0.812383	NA	0.000819	P	0.807	43	Hom
chr1	228494790	228494790	G	A	exonic	OBSCN	nonsynonymous	OBSCN:NM_001098623:exon45:c.G12115A:p.G4039R,OBSCN:NM_052843:exon45:c.G12115A:p.G4039R,OBSCN:NM_001271223:exon56:c.G14986A:p.G4996R	NA	NA	0.366296	0.23	rs435776	0.43	NA	NA	NA	NA	NA	NA	NA	NA	NA	NA	NA	54	Het
chr1	230472937	230472937	C	T	exonic	PGBD5	nonsynonymous	PGBD5:NM_001258311:exon4:c.G992A:p.R331Q	Score=529;Name=lod=188	NA	7.7e-05	NA	NA	0.49	0.90711	N	0.38	T	0.999	D	0.999218	N	0.03377	N	1.64	67	Het
chr1	248722671	248722671	T	A	exonic	OR2T29	nonsynonymous	OR2T29:NM_001004694:exon1:c.A122T:p.K41M	NA	Score=0.986121;Name=chr1:248623087	NA	NA	rs9439338	1	NA	NA	NA	NA	NA	NA	NA	NA	NA	NA	NA	103	Hom
chr1	26487940	26487940	A	G	exonic	FAM110D	nonsynonymous	FAM110D:NM_024869:exon2:c.A158G:p.H53R	Score=414;Name=lod=64	NA	0.224212	0.25	rs3748856	1	0.998134	C	0.31	T	0.99	D	0.96502	U	0.013001	N	3.82	25	Hom
chr1	53320274	53320274	G	T	exonic	ZYG11A	nonsynonymous	ZYG11A:NM_001004339:exon2:c.G228T:p.E76D	Score=491;Name=lod=132	NA	NA	0.28	rs480299	1	NA	NA	NA	NA	NA	NA	NA	NA	NA	NA	NA	32	Hom
chr1	67685387	67685387	T	C	exonic	IL23R	nonsynonymous	IL23R:NM_144701:exon7:c.T929C:p.L310P	NA	NA	0.834	0.98	rs7530511	0.41	0.980095	C	0.35	T	0.195953	NA	0.993763	N	1.3e-05	P	4.81	22	Hom
chr1	7880683	7880683	T	G	exonic	PER3	nonsynonymous	PER3:NM_016831:exon15:c.T1916G:p.V639G	NA	NA	0.158927	0.01	rs10462020	NA	0.00857	N	0.98	D	0.206	P	0.98942	N	0.774553	P	-3.14	28	Hom
chr10	21414892	21414892	C	G	exonic	C10orf113	nonsynonymous	C10orf113:NM_001010896:exon2:c.G328C:p.D110H	Score=251;Name=lod=14	NA	0.425342	0.68	rs625223	NA	0.915672	N	0.776729	NA	0.39852	NA	0.836627	NA	0.006884	P	2.28	66	Het
chr10	43312058	43312058	G	A	exonic	BMS1	nonsynonymous	BMS1:NM_014753:exon14:c.G2341A:p.G781S	Score=548;Name=lod=224	Score=0.956596;Name=chr22:22652995	NA	NA	rs141419423	NA	0.997857	C	0.94	T	0.968	D	0.999997	D	0.339393	N	3.94	87	Het
chr10	51568378	51568378	T	G	exonic	NCOA4	nonsynonymous	NCOA4:NM_001145260:exon2:c.T22G:p.F8V,NCOA4:NM_001145261:exon2:c.T22G:p.F8V	NA	NA	0.413491	0.53	rs10761581	NA	NA	NA	NA	NA	NA	NA	NA	NA	NA	NA	NA	51	Het
chr11	1017045	1017045	G	T	exonic	MUC6	nonsynonymous	MUC6:NM_005961:exon31:c.C5756A:p.P1919H	NA	NA	NA	NA	rs77885750	0.14	NA	NA	NA	NA	NA	NA	NA	NA	NA	NA	NA	250	Het
chr11	1017746	1017746	T	G	exonic	MUC6	nonsynonymous	MUC6:NM_005961:exon31:c.A5055C:p.L1685F	NA	NA	NA	NA	rs78848170	0.06	NA	NA	NA	NA	NA	NA	NA	NA	NA	NA	NA	250	Het
chr11	1081074	1081074	T	C	exonic;splicing	MUC2;MUC2	nonsynonymous	MUC2:NM_002457:exon11:c.T1370C:p.V457A	Score=355;Name=lod=37	NA	0.264749	0.39	rs41411848	0.06	NA	NA	NA	NA	NA	NA	NA	NA	NA	NA	NA	93	Het
chr11	1081112	1081112	G	C	exonic	MUC2	nonsynonymous	MUC2:NM_002457:exon11:c.G1408C:p.E470Q	Score=272;Name=lod=17	NA	0.262589	0.39	rs41345745	0.36	NA	NA	NA	NA	NA	NA	NA	NA	NA	NA	NA	75	Het
chr11	1088835	1088835	C	T	exonic	MUC2	nonsynonymous	MUC2:NM_002457:exon26:c.C3620T:p.T1207I	NA	NA	0.080067	0.05	rs41389046	0.2	NA	NA	NA	NA	NA	NA	NA	NA	NA	NA	NA	35	Het
chr11	1101078	1101078	A	G	exonic	MUC2	nonsynonymous	MUC2:NM_002457:exon42:c.A7465G:p.S2489G	NA	NA	0.08671	0.03	rs11245954	0.54	NA	NA	NA	NA	NA	NA	NA	NA	NA	NA	NA	95	Het
chr11	1246941	1246941	A	G	exonic	MUC5B	nonsynonymous	MUC5B:NM_002458:exon2:c.A101G:p.E34G	NA	NA	0.234072	0.43	rs2672785	NA	NA	NA	NA	NA	NA	NA	NA	NA	NA	NA	NA	97	Het
chr11	1264631	1264631	A	G	exonic	MUC5B	nonsynonymous	MUC5B:NM_002458:exon31:c.A6521G:p.N2174S	NA	Score=0.984354;Name=chr11:1267688	NA	0.41	rs56726556	NA	NA	NA	NA	NA	NA	NA	NA	NA	NA	NA	NA	155	Het
chr11	299411	299411	C	G	exonic	IFITM5	nonsynonymous	IFITM5:NM_001025295:exon1:c.G80C:p.G27A	Score=259;Name=lod=15	NA	0.388072	0.58	rs57285449	0.05	0.936909	N	0.94	T	0.988	D	0.998301	N	0.086525	N	2.81	52	Het
chr11	66083129	66083129	T	C	exonic	CD248	nonsynonymous	CD248:NM_020404:exon1:c.A1370G:p.H457R	NA	NA	0.375982	0.23	rs3741367	1	0.82543	N	1	D	0	B	0.926788	N	1.4e-05	P	2.12	66	Het
chr11	67353579	67353579	C	T	exonic	GSTP1	nonsynonymous	GSTP1:NM_000852:exon6:c.C341T:p.A114V	NA	NA	0.060137	NA	rs1138272	0.08	0.793	N	0.72686	NA	0.018	B	0.525404	N	0.309109	N	-2.42	57	Het
chr11	76751166	76751166	G	A	exonic	B3GNT6	nonsynonymous	B3GNT6:NM_138706:exon2:c.G571A:p.A191T	NA	NA	0.17512	0.18	rs73493606	0.64	NA	NA	NA	NA	NA	NA	NA	NA	NA	NA	NA	45	Het
chr11	7687715	7687715	T	C	exonic	CYB5R2	nonsynonymous	CYB5R2:NM_016229:exon8:c.A625G:p.N209D	NA	NA	0.798215	0.81	rs12801394	0.06	0.046555	N	0.96	D	0	B	0.483631	N	0	P	-2.21	26	Hom
chr11	76919478	76919478	C	A	exonic	MYO7A	nonsynonymous	MYO7A:NM_000260:exon43:c.C5860A:p.L1954I,MYO7A:NM_001127180:exon43:c.C5746A:p.L1916I	Score=446;Name=lod=87	NA	0.549212	0.33	rs948962	1	NA	NA	NA	NA	NA	NA	NA	NA	NA	NA	NA	38	Het
chr12	11183832	11183832	G	A	exonic	TAS2R31	nonsynonymous	TAS2R31:NM_176885:exon1:c.C103T:p.R35W	NA	Score=0.929631;Name=chr12:11221143	0.440861	0.26	rs10845295	NA	NA	NA	NA	NA	NA	NA	NA	NA	NA	NA	NA	60	Hom
chr12	123200158	123200158	G	C	exonic	HCAR3	nonsynonymous	HCAR3:NM_006018:exon1:c.C1127G:p.A376G	NA	Score=0.970908;Name=chr12:123178353	NA	NA	rs470535	NA	NA	NA	NA	NA	NA	NA	NA	NA	NA	NA	NA	96	Het
chr12	27915718	27915718	A	T	exonic	MANSC4	nonsynonymous	MANSC4:NM_001146221:exon3:c.T976A:p.S326T	NA	NA	0.499124	0.49	rs10842975	0.91	NA	NA	NA	NA	NA	NA	NA	NA	NA	NA	NA	27	Hom
chr12	53186088	53186088	G	C	exonic	KRT3	nonsynonymous	KRT3:NM_057088:exon5:c.C1123G:p.R375G	NA	NA	0.58482	0.13	rs3887954	NA	NA	NA	NA	NA	NA	NA	NA	NA	NA	NA	NA	21	Hom
chr12	9013755	9013755	C	T	exonic	A2ML1	nonsynonymous	A2ML1:NM_144670:exon28:c.C3364T:p.R1122W	NA	NA	0.30165	0.81	rs1860967	0.05	0.242086	N	0.715242	NA	0.116	B	0.393529	N	0.083348	NA	-0.769	20	Hom
chr12	9248233	9248233	T	C	exonic	A2M	nonsynonymous	A2M:NM_000014:exon16:c.A1915G:p.N639D	NA	NA	0.997653	1	rs226405	0.66	NA	NA	NA	NA	NA	NA	NA	NA	NA	NA	NA	26	Hom
chr13	46629944	46629944	A	G	exonic	CPB2	nonsynonymous	CPB2:NM_001872:exon10:c.T1040C:p.I347T	NA	NA	0.757075	0.84	rs1926447	0.61	0.020843	N	0.8	T	0.204716	NA	0.307373	N	0.000631	P	-6.71	21	Hom
chr13	53422553	53422553	A	G	exonic	PCDH8	nonsynonymous	PCDH8:NM_002590:exon1:c.T19C:p.W7R,PCDH8:NM_032949:exon1:c.T19C:p.W7R	NA	NA	0.192355	0.51	rs3742301	0.11	0.998663	C	1	D	0.969	D	0.993018	N	0.086223	P	-1.43	22	Hom
chr14	19553436	19553436	C	T	exonic	POTEG	nonsynonymous	POTEG:NM_001005356:exon1:c.C20T:p.S7L	NA	Score=0.9935;Name=chr14:19971636	NA	NA	rs28406802	NA	0.906466	N	1	D	0.913	D	0.955943	NA	0.732121	NA	0	236	Het
chr14	19553852	19553852	G	A	exonic	POTEG	nonsynonymous	POTEG:NM_001005356:exon1:c.G436A:p.A146T	NA	Score=0.9935;Name=chr14:19971636	NA	NA	rs79870143	NA	0.950686	C	1	D	0.98	D	0.976368	NA	0.766196	NA	0.693	164	Het
chr14	23587838	23587838	G	T	exonic	CEBPE	nonsynonymous	CEBPE:NM_001805:exon1:c.C463A:p.L155M	Score=555;Name=lod=240	NA	0.00577	NA	rs141903485	NA	0.986879	C	1	D	0.112	B	0.99993	D	0.011248	N	3.36	68	Het
chr14	81610583	81610583	G	C	exonic	TSHR	nonsynonymous	TSHR:NM_000369:exon10:c.G2181C:p.E727D	NA	NA	0.923343	0.85	rs1991517	1	0.921301	N	0.41	T	0.221162	NA	0.98741	N	0	P	2.47	75	Het
chr15	100514614	100514614	T	C	exonic	ADAMTS17	nonsynonymous	ADAMTS17:NM_139057:exon22:c.A3281G:p.N1094S	Score=259;Name=lod=15	NA	0.714439	0.53	rs2573652	1	0.978915	C	1	D	0	B	0.947274	N	0	P	3.98	24	Hom
chr15	33905410	33905410	A	G	exonic	RYR3	nonsynonymous	RYR3:NM_001036:exon19:c.A2191G:p.I731V,RYR3:NM_001243996:exon19:c.A2191G:p.I731V	Score=503;Name=lod=148	NA	0.189544	0.17	rs2229116	1	NA	NA	NA	NA	NA	NA	NA	NA	NA	NA	NA	36	Het
chr15	56756285	56756285	T	G	exonic	MNS1	nonsynonymous	MNS1:NM_018365:exon2:c.A164C:p.Q55P	NA	NA	0.081148	0.06	rs1715919	NA	0.98294	C	0.99	D	0.105	B	0.999988	D	0.012524	P	3.56	39	Het
chr15	65157482	65157482	C	T	exonic	PLEKHO2	nonsynonymous	PLEKHO2:NM_001195059:exon5:c.C718T:p.P240S,PLEKHO2:NM_025201:exon6:c.C868T:p.P290S	NA	NA	0.152538	0.79	rs2010875	0.47	0.909849	N	0.6	T	0.294	P	0.071553	N	0.009437	P	-0.0239	42	Het
chr15	67984889	67984889	A	C	exonic;splicing	MAP2K5;MAP2K5	nonsynonymous	MAP2K5:NM_001206804:exon14:c.A812C:p.Q271P,MAP2K5:NM_002757:exon14:c.A920C:p.Q307P,MAP2K5:NM_145160:exon14:c.A920C:p.Q307P	Score=607;Name=lod=391	NA	NA	NA	NA	NA	0.998741	C	1	D	1	D	1	D	0.999996	D	5.29	66	Het
chr15	82555242	82555242	A	G	exonic	FAM154B	nonsynonymous	FAM154B:NM_001008226:exon1:c.A22G:p.S8G	Score=309;Name=lod=24	Score=0.948119;Name=chr15:84735564	0.161717	0.17	rs11631813	0.14	0.994299	C	1	D	0.011	B	0.62176	U	0.000139	P	2.4	69	Het
chr15	89386652	89386652	G	A	exonic	ACAN	nonsynonymous	ACAN:NM_001135:exon6:c.G824A:p.R275Q,ACAN:NM_013227:exon6:c.G824A:p.R275Q	Score=457;Name=lod=96	NA	0.133004	0.07	rs34949187	NA	NA	NA	NA	NA	NA	NA	NA	NA	NA	NA	NA	23	Hom
chr16	10997750	10997750	C	A	exonic	CIITA	nonsynonymous	CIITA:NM_000246:exon9:c.C935A:p.T312K	Score=284;Name=lod=19	NA	NA	NA	NA	NA	0.965329	C	1	D	0.019	B	0.792592	N	0.302464	N	0.724	113	Het
chr16	1279438	1279438	C	T	exonic	TPSB2	nonsynonymous	TPSB2:NM_024164:exon4:c.G253A:p.A85T	NA	Score=0.983779;Name=chr16:1289042	NA	NA	rs1141968	NA	NA	NA	NA	NA	NA	NA	NA	NA	NA	NA	NA	33	Hom
chr16	24804954	24804954	A	T	exonic	TNRC6A	nonsynonymous	TNRC6A:NM_014494:exon7:c.A3336T:p.Q1112H	NA	NA	0.026936	NA	rs113388806	NA	0.85613	N	0.94	T	0.998	D	0.999641	D	0.756906	NA	1.12	34	Het
chr16	31201442	31201442	G	A	exonic	FUS	nonsynonymous	FUS:NM_001170634:exon11:c.G1145A:p.R382H,FUS:NM_001170937:exon11:c.G1136A:p.R379H,FUS:NM_004960:exon11:c.G1148A:p.R383H	Score=610;Name=lod=402	NA	NA	NA	NA	NA	0.983443	C	0.99	D	0.963	D	0.999998	N	0.812328	D	3.4	75	Het
chr16	31473275	31473275	A	G	exonic	ARMC5	nonsynonymous	ARMC5:NM_001105247:exon2:c.A508G:p.I170V,ARMC5:NM_024742:exon2:c.A508G:p.I170V	Score=612;Name=lod=409	NA	0.033694	NA	rs35923277	NA	0.996047	C	0.49	T	0.197	P	0.999972	D	0.116205	N	3.64	69	Het
chr16	4431360	4431360	G	A	exonic	VASN	nonsynonymous	VASN:NM_138440:exon2:c.G482A:p.R161Q	NA	NA	0.040589	NA	rs35713275	0.57	0.960648	C	0.57	T	0.862	D	0.823976	N	0.017965	N	1.22	76	Het
chr16	4933939	4933939	G	C	exonic	PPL	nonsynonymous	PPL:NM_002705:exon22:c.C4717G:p.Q1573E	Score=417;Name=lod=66	NA	0.404879	0.66	rs2037912	0.21	0.999677	C	0.79	T	0.99	D	0.999995	D	0.26902	P	5.36	62	Het
chr16	56904587	56904587	C	G	exonic	SLC12A3	nonsynonymous	SLC12A3:NM_000339:exon6:c.C791G:p.A264G,SLC12A3:NM_001126107:exon6:c.C788G:p.A263G,SLC12A3:NM_001126108:exon6:c.C791G:p.A264G	Score=498;Name=lod=141	NA	0.973223	1	rs1529927	1	0.982862	C	0	T	0.002368	NA	1	N	2e-06	N	4.48	21	Hom
chr16	67694135	67694135	C	T	exonic	ACD	nonsynonymous	ACD:NM_001082486:exon1:c.G247A:p.V83I,ACD:NM_001082487:exon1:c.G247A:p.V83I,ACD:NM_022914:exon1:c.G247A:p.V83I	NA	NA	NA	NA	NA	NA	0.055204	N	1	D	0	B	0.395481	N	0.074519	NA	-6.04	78	Het
chr16	67983745	67983745	A	G	exonic	SLC12A4	nonsynonymous	SLC12A4:NM_001145962:exon12:c.T1712C:p.I571T,SLC12A4:NM_001145961:exon13:c.T1706C:p.I569T,SLC12A4:NM_001145963:exon13:c.T1688C:p.I563T,SLC12A4:NM_001145964:exon13:c.T1613C:p.I538T,SLC12A4:NM_005072:exon13:c.T1706C:p.I569T	Score=585;Name=lod=317	NA	0.002385	NA	rs62059925	NA	0.998676	C	1	D	0.975	D	1	D	0.999984	D	5.23	65	Het
chr16	70211226	70211226	T	C	exonic	CLEC18C	nonsynonymous	CLEC18C:NM_173619:exon3:c.T299C:p.L100P	NA	Score=0.990978;Name=chr16:69977498	NA	NA	rs62052577	0.27	0.207477	N	0.86	T	0.372299	NA	0.911313	N	0.000198	N	1.28	76	Het
chr16	70972595	70972595	T	C	exonic	HYDIN	nonsynonymous	HYDIN:NM_001270974:exon44:c.A6917G:p.E2306G	Score=503;Name=lod=148	Score=0.993419;Name=chr1_gl000192_random:48723	NA	0.45	rs2502726	NA	0.998363	C	0.891743	NA	0.971	D	0.997329	U	0.009619	N	5.52	60	Het
chr16	71015329	71015329	G	T	exonic	HYDIN	nonsynonymous	HYDIN:NM_001270974:exon29:c.C4475A:p.P1492H	Score=477;Name=lod=116	Score=0.993419;Name=chr1_gl000192_random:48723	NA	0.55	rs78763837	NA	0.999178	C	0.912716	NA	0.986	D	0.997312	U	0.296882	N	4.64	31	Het
chr17	19642928	19642928	C	T	exonic	ALDH3A1	nonsynonymous	ALDH3A1:NM_001135168:exon7:c.G1009A:p.G337R,ALDH3A1:NM_000691:exon8:c.G1009A:p.G337R,ALDH3A1:NM_001135167:exon8:c.G1009A:p.G337R	Score=336;Name=lod=31	NA	NA	NA	NA	NA	0.997954	C	1	D	1	D	1	D	0.999952	D	4.69	73	Het
chr17	3101590	3101590	C	T	exonic	OR1A2	nonsynonymous	OR1A2:NM_012352:exon1:c.C778T:p.R260C	NA	NA	0.238505	NA	rs2469791	0.18	0.205575	N	0.82	T	1	D	0.997941	N	0.276058	P	0.0694	27	Het
chr17	38122680	38122680	G	T	exonic	GSDMA	nonsynonymous	GSDMA:NM_178171:exon3:c.G382T:p.V128L	NA	NA	0.602465	0.55	rs7212938	NA	NA	NA	NA	NA	NA	NA	NA	NA	NA	NA	NA	63	Het
chr17	38122686	38122686	G	A	exonic	GSDMA	nonsynonymous	GSDMA:NM_178171:exon3:c.G388A:p.E130K	Score=289;Name=lod=20	NA	0.332017	0.4	rs7212944	NA	NA	NA	NA	NA	NA	NA	NA	NA	NA	NA	NA	63	Het
chr17	39340910	39340910	T	C	exonic	KRTAP4-1	nonsynonymous	KRTAP4-1:NM_033060:exon1:c.A197G:p.H66R	Score=329;Name=lod=29	NA	0.929586	0.95	rs2320231	0.6	NA	NA	NA	NA	NA	NA	NA	NA	NA	NA	NA	124	Hom
chr17	39670912	39670912	G	C	exonic	KRT15	nonsynonymous	KRT15:NM_002275:exon7:c.C1262G:p.A421G	NA	NA	0.97209	1	rs897420	0.43	0.914696	N	0.45	T	0.209431	NA	0.807937	N	3.2e-05	P	2.62	21	Hom
chr17	39913900	39913900	C	T	exonic	JUP	nonsynonymous	JUP:NM_002230:exon11:c.G1910A:p.R637H,JUP:NM_021991:exon11:c.G1910A:p.R637H	NA	NA	0.000231	NA	rs142095597	NA	0.08709	N	0.99	D	0.951	D	0.999125	N	0.612355	D	-3.64	67	Het
chr17	42390802	42390802	G	A	exonic	RUNDC3A	nonsynonymous	RUNDC3A:NM_001144825:exon4:c.G389A:p.R130Q,RUNDC3A:NM_001144826:exon4:c.G374A:p.R125Q,RUNDC3A:NM_006695:exon4:c.G389A:p.R130Q	Score=502;Name=lod=146	NA	NA	NA	NA	NA	NA	NA	NA	NA	NA	NA	NA	NA	NA	NA	NA	116	Het
chr17	43013535	43013535	C	A	exonic	KIF18B	nonsynonymous	KIF18B:NM_001264573:exon2:c.G178T:p.G60C,KIF18B:NM_001265577:exon2:c.G178T:p.G60C	Score=559;Name=lod=249	NA	NA	NA	NA	NA	NA	NA	NA	NA	NA	NA	NA	NA	NA	NA	NA	89	Het
chr17	46894377	46894377	A	C	exonic	TTLL6	nonsynonymous	TTLL6:NM_001130918:exon1:c.T58G:p.W20G	NA	NA	0.288655	0.17	rs3959442	NA	NA	NA	NA	NA	NA	NA	NA	NA	NA	NA	NA	73	Het
chr17	4856580	4856580	T	C	exonic	ENO3	nonsynonymous	ENO3:NM_001976:exon5:c.T254C:p.V85A,ENO3:NM_053013:exon5:c.T254C:p.V85A	Score=585;Name=lod=318	NA	0.4501	0.14	rs238239	0.13	NA	NA	NA	NA	NA	NA	NA	NA	NA	NA	NA	96	Het
chr17	59489893	59489893	T	C	exonic	C17orf82	nonsynonymous	C17orf82:NM_203425:exon1:c.T557C:p.L186P	NA	NA	0.796812	0.7	rs9907379	NA	0.142223	N	0.71796	NA	0.231578	NA	0.618058	NA	0.002771	P	-1.29	24	Hom
chr17	60814273	60814273	A	G	exonic	MARCH10	nonsynonymous	MARCH10:NM_001100875:exon6:c.T956C:p.F319S,MARCH10:NM_152598:exon6:c.T956C:p.F319S	NA	NA	0.323389	0.2	rs9891498	NA	0.967117	C	1	D	0.994	D	0.973001	N	0.546249	P	2.45	66	Het
chr17	62020348	62020348	T	C	exonic	SCN4A	nonsynonymous	SCN4A:NM_000334:exon23:c.A4126G:p.N1376D	Score=670;Name=lod=707	NA	0.599339	0.51	rs2058194	1	NA	NA	NA	NA	NA	NA	NA	NA	NA	NA	NA	22	Hom
chr17	6515387	6515387	A	G	exonic	KIAA0753	nonsynonymous	KIAA0753:NM_014804:exon8:c.T1397C:p.L466P	NA	NA	0.639864	0.68	rs2289642	NA	0.030759	N	0.689518	NA	0	B	0.142417	N	1e-05	P	-4.38	57	Het
chr17	72353745	72353745	G	T	exonic	BTBD17	nonsynonymous	BTBD17:NM_001080466:exon3:c.C488A:p.A163E	Score=595;Name=lod=350	NA	0.089538	0.04	rs11547807	NA	0.998809	C	0.99	D	0.063	B	0.999993	D	0.801381	D	2.97	28	Het
chr17	76157266	76157266	T	C	exonic	C17orf99	nonsynonymous	C17orf99:NM_001163075:exon3:c.T301C:p.W101R	NA	NA	NA	0.68	rs4071641	0.94	NA	NA	NA	NA	NA	NA	NA	NA	NA	NA	NA	67	Het
chr18	43206985	43206985	A	G	exonic	SLC14A2	nonsynonymous	SLC14A2:NM_007163:exon4:c.A394G:p.I132V,SLC14A2:NM_001242692:exon5:c.A394G:p.I132V	Score=550;Name=lod=229	NA	0.926342	0.83	rs1484873	1	0.992039	C	0	T	0	B	0.999998	N	0	P	4.64	21	Hom
chr18	48331553	48331553	T	C	exonic	MRO	nonsynonymous	MRO:NM_001127174:exon4:c.A400G:p.T134A,MRO:NM_001127175:exon4:c.A442G:p.T148A,MRO:NM_001127176:exon4:c.A442G:p.T148A,MRO:NM_031939:exon5:c.A400G:p.T134A	Score=485;Name=lod=125	NA	0.304552	0.28	rs2849233	0.09	0.998077	C	0.27	T	0.202809	NA	0.99901	N	0.212506	P	5.36	43	Het
chr18	658064	658064	G	C	exonic	C18orf56	nonsynonymous	C18orf56:NM_001012716:exon1:c.C184G:p.R62G	NA	NA	0.202619	0.54	rs2853533	NA	0.951026	C	0.778719	NA	0.404294	NA	0.845726	NA	0.001339	P	1.21	28	Het
chr19	17393015	17393015	C	T	exonic	ANKLE1	nonsynonymous	ANKLE1:NM_152363:exon2:c.C212T:p.A71V	NA	NA	0.869492	0.29	rs1864116	0.26	NA	NA	NA	NA	NA	NA	NA	NA	NA	NA	NA	21	Hom
chr19	22154271	22154271	C	A	exonic	ZNF208	nonsynonymous	ZNF208:NM_007153:exon4:c.G3565T:p.V1189L	NA	NA	NA	NA	NA	0.07	NA	NA	NA	NA	NA	NA	NA	NA	NA	NA	NA	230	Het
chr19	22499181	22499181	G	T	exonic	ZNF729	nonsynonymous	ZNF729:NM_001242680:exon4:c.G2962T:p.G988W	Score=432;Name=lod=76	Score=0.910164;Name=chr19:22938309	NA	NA	NA	NA	NA	NA	NA	NA	NA	NA	NA	NA	NA	NA	NA	118	Het
chr19	22952111	22952111	A	G	exonic	ZNF99	nonsynonymous	ZNF99:NM_001080409:exon2:c.T19C:p.W7R	NA	Score=0.910164;Name=chr19:22485878	0.207499	0.18	rs34726149	1	NA	NA	NA	NA	NA	NA	NA	NA	NA	NA	NA	47	Het
chr19	33183291	33183291	G	A	exonic	NUDT19	nonsynonymous	NUDT19:NM_001105570:exon1:c.G425A:p.R142Q	Score=346;Name=lod=34	NA	0.180844	0.2	rs8108621	0.52	0.884663	N	0.912398	NA	0.996	D	0.920241	U	0.276323	N	-1.97	21	Hom
chr19	37488197	37488197	G	A	exonic	ZNF568	nonsynonymous	ZNF568:NM_001204839:exon9:c.G1412A:p.C471Y,ZNF568:NM_001204838:exon10:c.G1604A:p.C535Y	Score=425;Name=lod=71	NA	NA	0.26	rs1345748	1	NA	NA	NA	NA	NA	NA	NA	NA	NA	NA	NA	24	Hom
chr19	41220029	41220029	G	A	exonic	ADCK4	nonsynonymous	ADCK4:NM_001142555:exon4:c.C232T:p.R78C,ADCK4:NM_024876:exon4:c.C232T:p.R78C	Score=611;Name=lod=404	NA	0.023451	NA	rs11538384	NA	0.99955	C	0.96	D	0.983	D	0.999999	D	0.96033	D	5.11	73	Het
chr19	45655333	45655333	T	C	exonic	NKPD1	nonsynonymous	NKPD1:NM_198478:exon4:c.A2362G:p.R788G	NA	NA	0.063657	0.07	rs28469095	NA	0.018749	N	0.697009	NA	0	B	0.000839	N	0.008767	N	-9.16	55	Het
chr19	51561806	51561806	C	A	exonic	KLK13	nonsynonymous	KLK13:NM_015596:exon4:c.G634T:p.D212Y	Score=483;Name=lod=122	NA	NA	NA	NA	NA	0.998916	C	1	D	0.984	D	0.999944	D	0.646461	D	4.75	118	Het
chr19	51738917	51738917	G	A	exonic	CD33	nonsynonymous	CD33:NM_001082618:exon5:c.G529A:p.G177R,CD33:NM_001177608:exon6:c.G910A:p.G304R,CD33:NM_001772:exon6:c.G910A:p.G304R	NA	NA	0.149393	NA	rs35112940	0.21	0.231723	N	0.84	T	0.84	P	0.672585	NA	0.028649	N	-1.47	50	Het
chr19	54745682	54745682	C	T	exonic	LILRA6	nonsynonymous	LILRA6:NM_024318:exon4:c.G428A:p.R143Q	NA	Score=0.98258;Name=chr19:54723746	NA	NA	rs3826749	1	0.00078	N	0.38	T	0.083725	NA	0.923407	N	0.00681	N	-5.87	112	Het
chr19	56041255	56041255	C	G	exonic	SBK2	nonsynonymous	SBK2:NM_001101401:exon4:c.G892C:p.A298P	NA	NA	0.98937	0.9	rs620251	1	0.180705	N	0.714538	NA	0.304395	NA	0.999935	N	4.9e-05	N	-1.71	21	Hom
chr19	56953585	56953585	T	C	exonic	ZNF667	nonsynonymous	ZNF667:NM_022103:exon5:c.A779G:p.K260R	Score=313;Name=lod=25	NA	0.521221	0.86	rs3760849	0.06	0.943899	N	0.94	T	0.931	D	0.996813	N	0.025795	P	2.23	41	Het
chr19	57760018	57760018	G	A	exonic	ZNF805	nonsynonymous	ZNF805:NM_001023563:exon3:c.G203A:p.G68E	NA	NA	0.44459	0.2	rs2014572	0.08	NA	NA	NA	NA	NA	NA	NA	NA	NA	NA	NA	49	Het
chr19	57760057	57760057	G	A	exonic	ZNF805	nonsynonymous	ZNF805:NM_001023563:exon3:c.G242A:p.G81D	NA	NA	0.444371	0.17	rs3746231	0.87	NA	NA	NA	NA	NA	NA	NA	NA	NA	NA	NA	45	Het
chr19	58867671	58867671	C	A	exonic	ZNF497	nonsynonymous	ZNF497:NM_001207009:exon2:c.G1331T:p.C444F,ZNF497:NM_198458:exon3:c.G1331T:p.C444F	Score=295;Name=lod=21	NA	NA	NA	NA	NA	0.945428	N	1	D	1	D	0.876389	NA	0.0737	N	0.778	77	Het
chr19	58991900	58991900	G	A	exonic	ZNF446	nonsynonymous	ZNF446:NM_017908:exon7:c.G1160A:p.R387H	NA	NA	0.323796	0.25	rs882610	NA	0.969733	C	0.98	D	0.976	D	0.701717	N	0.039087	P	1.66	57	Het
chr19	984537	984537	A	G	exonic	WDR18	nonsynonymous	WDR18:NM_024100:exon1:c.A184G:p.I62V	Score=593;Name=lod=343	NA	0.076612	0.07	rs61732720	NA	0.953445	C	0.92	T	0.707	P	0.999999	D	0.866226	D	3.13	34	Hom
chr2	103335646	103335646	A	G	exonic	MFSD9	nonsynonymous	MFSD9:NM_032718:exon6:c.T658C:p.W220R	Score=340;Name=lod=32	NA	0.017838	NA	rs115622745	0.05	0.998164	C	0.88	T	1	D	1	D	0.357937	N	4.92	30	Het
chr2	108475958	108475958	A	G	exonic	RGPD4	nonsynonymous	RGPD4:NM_182588:exon11:c.A1582G:p.R528G	Score=522;Name=lod=176	Score=0.991555;Name=chr2:107009231	NA	0.36	rs4123306	NA	NA	NA	NA	NA	NA	NA	NA	NA	NA	NA	NA	78	Het
chr2	108487330	108487330	A	G	exonic	RGPD4	nonsynonymous	RGPD4:NM_182588:exon20:c.A2870G:p.N957S	NA	Score=0.991555;Name=chr2:107009231	NA	0.36	rs7562548	0.44	NA	NA	NA	NA	NA	NA	NA	NA	NA	NA	NA	96	Het
chr2	11359120	11359120	G	T	exonic	ROCK2	nonsynonymous	ROCK2:NM_004850:exon10:c.C1292A:p.T431N	Score=472;Name=lod=111	NA	0.450538	0.41	rs2230774	0.54	0.886768	N	0.71364	NA	0	B	0.989705	N	0.48419	NA	3.88	26	Hom
chr2	128321770	128321770	G	A	exonic	MYO7B	nonsynonymous	MYO7B:NM_001080527:exon3:c.G61A:p.G21S	NA	NA	0.399887	0.55	rs2404991	0.25	NA	NA	NA	NA	NA	NA	NA	NA	NA	NA	NA	26	Hom
chr2	152404901	152404901	G	A	exonic	NEB	nonsynonymous	NEB:NM_004543:exon103:c.C14939T:p.T4980I,NEB:NM_001164507:exon131:c.C20078T:p.T6693I,NEB:NM_001164508:exon131:c.C20078T:p.T6693I,NEB:NM_001271208:exon131:c.C20078T:p.T6693I	Score=582;Name=lod=309	NA	0.008881	NA	rs35707762	0.55	NA	NA	NA	NA	NA	NA	NA	NA	NA	NA	NA	42	Het
chr2	152476028	152476028	C	G	exonic	NEB	nonsynonymous	NEB:NM_004543:exon69:c.G10044C:p.W3348C,NEB:NM_001164507:exon73:c.G10809C:p.W3603C,NEB:NM_001164508:exon73:c.G10809C:p.W3603C,NEB:NM_001271208:exon73:c.G10809C:p.W3603C	Score=457;Name=lod=96	NA	0.268743	0.25	rs10172023	NA	NA	NA	NA	NA	NA	NA	NA	NA	NA	NA	NA	60	Het
chr2	167334085	167334085	G	T	exonic	SCN7A	nonsynonymous	SCN7A:NM_002976:exon2:c.C122A:p.T41N	NA	NA	0.701658	0.68	rs7565062	1	NA	NA	NA	NA	NA	NA	NA	NA	NA	NA	NA	23	Hom
chr2	168099775	168099775	C	G	exonic	XIRP2	nonsynonymous	XIRP2:NM_001199144:exon7:c.C1207G:p.P403A,XIRP2:NM_152381:exon9:c.C1873G:p.P625A	Score=503;Name=lod=148	NA	0.181153	0.2	rs16853305	NA	0.999101	C	0.902133	NA	0.731432	NA	0.999998	D	0.986574	P	5.46	69	Het
chr2	168099796	168099796	T	C	exonic	XIRP2	nonsynonymous	XIRP2:NM_001199144:exon7:c.T1228C:p.Y410H,XIRP2:NM_152381:exon9:c.T1894C:p.Y632H	NA	NA	0.181249	0.24	rs16853306	0.55	0.985107	C	0.779737	NA	0.426325	NA	0.941188	N	0	P	4.43	80	Het
chr2	168103304	168103304	G	A	exonic	XIRP2	nonsynonymous	XIRP2:NM_001199144:exon7:c.G4736A:p.R1579H,XIRP2:NM_152381:exon9:c.G5402A:p.R1801H	Score=579;Name=lod=302	NA	0.164854	0.13	rs16853309	NA	0.966118	C	0.894587	NA	0.714256	NA	1	D	0.94693	P	2.65	71	Het
chr2	168103925	168103925	A	G	exonic	XIRP2	nonsynonymous	XIRP2:NM_001199144:exon7:c.A5357G:p.N1786S,XIRP2:NM_152381:exon9:c.A6023G:p.N2008S	NA	NA	0.148235	0.13	rs7607246	0.76	0.789152	N	0.775766	NA	0.268376	NA	0.225785	N	0.001173	P	-0.357	52	Het
chr2	168106246	168106246	G	A	exonic	XIRP2	nonsynonymous	XIRP2:NM_001199144:exon7:c.G7678A:p.V2560I,XIRP2:NM_152381:exon9:c.G8344A:p.V2782I	NA	NA	0.177228	0.24	rs16853330	0.76	0.016864	N	1	D	0.290346	NA	0.171209	N	0	P	-7.43	91	Het
chr2	170003432	170003432	T	G	exonic	LRP2	nonsynonymous	LRP2:NM_004525:exon69:c.A12628C:p.I4210L	Score=536;Name=lod=202	NA	0.60449	0.45	rs4667591	0.07	0.969872	C	1	D	0.993	D	1	N	0.99978	P	4.38	32	Hom
chr2	171260797	171260797	A	G	exonic	MYO3B	nonsynonymous	MYO3B:NM_001083615:exon20:c.A2318G:p.E773G,MYO3B:NM_138995:exon20:c.A2318G:p.E773G	Score=486;Name=lod=126	NA	0.263654	0.25	rs33962844	0.1	0.187487	N	0.814937	NA	0.541822	NA	0.987794	N	0.804479	D	0.151	59	Het
chr2	178482094	178482094	C	T	exonic	TTC30A	nonsynonymous	TTC30A:NM_152275:exon1:c.G1336A:p.V446I	Score=517;Name=lod=169	Score=0.930361;Name=chr2:178415476	NA	0.97	rs17857274	1	0.976881	C	0.687192	NA	0	B	1	N	1e-06	N	5.6	89	Hom
chr2	179397561	179397561	C	T	exonic	TTN	nonsynonymous	TTN:NM_003319:exon186:c.G76586A:p.R25529H,TTN:NM_133432:exon187:c.G76961A:p.R25654H,TTN:NM_133437:exon187:c.G77162A:p.R25721H,TTN:NM_133378:exon307:c.G96077A:p.R32026H,TTN:NM_001256850:exon308:c.G98858A:p.R32953H,TTN:NM_001267550:exon358:c.G103781A:p.R34594H	Score=566;Name=lod=265	NA	0.121444	0.41	rs3829747	NA	NA	NA	NA	NA	NA	NA	NA	NA	NA	NA	NA	96	Het
chr2	179427536	179427536	T	C	exonic	TTN	nonsynonymous	TTN:NM_003319:exon154:c.A56128G:p.I18710V,TTN:NM_133432:exon155:c.A56503G:p.I18835V,TTN:NM_133437:exon155:c.A56704G:p.I18902V,TTN:NM_133378:exon275:c.A75619G:p.I25207V,TTN:NM_001256850:exon276:c.A78400G:p.I26134V,TTN:NM_001267550:exon326:c.A83323G:p.I27775V	Score=670;Name=lod=703	NA	0.319993	0.67	rs3829746	NA	NA	NA	NA	NA	NA	NA	NA	NA	NA	NA	NA	48	Het
chr2	179430997	179430997	G	A	exonic	TTN	nonsynonymous	TTN:NM_003319:exon154:c.C52667T:p.T17556M,TTN:NM_133432:exon155:c.C53042T:p.T17681M,TTN:NM_133437:exon155:c.C53243T:p.T17748M,TTN:NM_133378:exon275:c.C72158T:p.T24053M,TTN:NM_001256850:exon276:c.C74939T:p.T24980M,TTN:NM_001267550:exon326:c.C79862T:p.T26621M	Score=321;Name=lod=27	NA	0.217628	0.6	rs3731746	NA	NA	NA	NA	NA	NA	NA	NA	NA	NA	NA	NA	76	Het
chr2	179620951	179620951	C	T	exonic	TTN	nonsynonymous	TTN:NM_133437:exon44:c.G10739A:p.G3580D,TTN:NM_001267550:exon46:c.G11252A:p.G3751D	Score=433;Name=lod=77	NA	0.90281	0.77	rs7585334	NA	NA	NA	NA	NA	NA	NA	NA	NA	NA	NA	NA	20	Hom
chr2	191184475	191184475	A	G	exonic	HIBCH	nonsynonymous	HIBCH:NM_014362:exon1:c.T2C:p.M1T,HIBCH:NM_198047:exon1:c.T2C:p.M1T	NA	NA	0.551899	0.14	rs291466	NA	0.997882	C	0.944427	NA	0.995	D	0.9979	U	0.779704	NA	3.72	83	Het
chr2	209190632	209190632	T	G	exonic	PIKFYVE	nonsynonymous	PIKFYVE:NM_015040:exon20:c.T3097G:p.S1033A	NA	NA	0.141166	0.0035	rs999890	NA	0.122735	N	0.92	T	0.778	P	0.997541	N	1	P	-0.532	79	Het
chr2	219555262	219555262	G	A	exonic	STK36	nonsynonymous	STK36:NM_001243313:exon14:c.G1748A:p.R583Q,STK36:NM_015690:exon14:c.G1748A:p.R583Q	NA	NA	0.505843	0.16	rs1344642	0.16	0.114017	N	1	D	0.892	D	0.940004	N	0.017095	P	1.26	57	Het
chr2	220439916	220439916	G	A	exonic	INHA	nonsynonymous	INHA:NM_002191:exon2:c.G769A:p.A257T	NA	NA	0.018145	NA	rs12720062	NA	8.3e-05	N	0.98	D	0.109	B	0.940662	N	0.755821	D	-5.75	61	Het
chr2	228855866	228855866	G	C	exonic	SPHKAP	nonsynonymous	SPHKAP:NM_030623:exon10:c.C4722G:p.S1574R,SPHKAP:NM_001142644:exon11:c.C4809G:p.S1603R	NA	NA	0.200984	0.21	rs16824283	0.09	0.933935	N	0.86	T	0.986	D	0.999749	D	0.991434	P	-4.64	66	Het
chr2	231865144	231865144	G	C	exonic	SPATA3	nonsynonymous	SPATA3:NM_139073:exon2:c.G365C:p.C122S	Score=478;Name=lod=117	NA	0.233903	0.19	rs12105962	NA	NA	NA	NA	NA	NA	NA	NA	NA	NA	NA	NA	79	Het
chr2	234622310	234622310	C	T	exonic	UGT1A5	nonsynonymous	UGT1A5:NM_019078:exon1:c.C673T:p.H225Y	NA	Score=0.911021;Name=chr2:234625427	0.091573	0.19	rs17862867	0.83	0.062513	N	0.43	T	0.039877	NA	0.502574	N	0.001629	N	-3.13	120	Het
chr2	234637803	234637803	T	C	exonic	UGT1A3	nonsynonymous	UGT1A3:NM_019093:exon1:c.T31C:p.W11R	NA	Score=0.922606;Name=chr2:234655487	0.50623	0.3	rs3821242	NA	0.012559	N	0.58	T	0.170054	NA	0.605778	NA	0.148754	NA	-6.94	79	Het
chr2	234854540	234854540	G	C	exonic	TRPM8	nonsynonymous	TRPM8:NM_024080:exon7:c.G740C:p.R247T	Score=536;Name=lod=202	NA	0.042058	0.07	rs13004520	NA	0.999648	C	0.85	T	0.926	D	0.999946	D	0.572579	D	5.29	58	Het
chr2	234854552	234854552	A	G	exonic	TRPM8	nonsynonymous	TRPM8:NM_024080:exon7:c.A752G:p.Y251C	Score=536;Name=lod=202	NA	0.042211	0.08	rs17868387	0.06	0.998761	C	0.92	T	0.999	D	0.999997	D	0.819928	P	5.29	62	Het
chr2	240982257	240982257	A	G	exonic	PRR21	nonsynonymous	PRR21:NM_001080835:exon1:c.T143C:p.M48T	NA	NA	NA	0.41	rs62184587	0.52	0.00241	N	0.681117	NA	0.075	B	0.572847	NA	0.000151	N	-2.29	93	Het
chr2	240985347	240985347	G	A	exonic	OR6B3	nonsynonymous	OR6B3:NM_173351:exon1:c.C143T:p.T48I	Score=272;Name=lod=17	Score=0.965421;Name=chr2:240968925	NA	0.59	rs13030992	0.45	0.999422	C	0.840222	NA	0.685	P	0.832418	U	0.000649	N	3.83	175	Het
chr2	242610773	242610773	T	A	exonic	ATG4B	nonsynonymous	ATG4B:NM_013325:exon12:c.T1061A:p.L354Q,ATG4B:NM_178326:exon12:c.T1061A:p.L354Q	Score=561;Name=lod=255	NA	0.834614	0.85	rs7601000	0.59	NA	NA	NA	NA	NA	NA	NA	NA	NA	NA	NA	94	Het
chr2	24439048	24439048	A	G	exonic	ITSN2	nonsynonymous	ITSN2:NM_019595:exon31:c.T3779C:p.I1260T,ITSN2:NM_006277:exon32:c.T3860C:p.I1287T	Score=440;Name=lod=82	NA	0.071505	0.08	rs3731625	NA	0.998841	C	1	D	0.995	D	0.960218	U	0.909515	D	5.03	48	Het
chr2	27260469	27260469	G	A	exonic	TMEM214	nonsynonymous	TMEM214:NM_001083590:exon8:c.G916A:p.V306M,TMEM214:NM_017727:exon9:c.G1051A:p.V351M	Score=586;Name=lod=320	NA	0.341483	0.06	rs1124649	NA	0.999632	C	0.97	D	0.981	D	0.999999	D	0.99138	P	5.26	60	Het
chr2	74489318	74489318	G	A	exonic	SLC4A5	nonsynonymous	SLC4A5:NM_021196:exon6:c.C757T:p.H253Y,SLC4A5:NM_133478:exon11:c.C757T:p.H253Y	Score=355;Name=lod=37	NA	0.037752	0.13	rs55651232	0.05	0.999125	C	0.96	D	0.994	D	0.827804	N	0.106413	N	4.07	65	Het
chr2	84924823	84924823	T	C	exonic	DNAH6	nonsynonymous	DNAH6:NM_001370:exon47:c.T7649C:p.V2550A	NA	NA	0.153964	0.09	rs78190897	0.99	NA	NA	NA	NA	NA	NA	NA	NA	NA	NA	NA	40	Het
chr2	96072867	96072867	G	A	exonic	FAHD2A	nonsynonymous	FAHD2A:NM_016044:exon3:c.G424A:p.G142R	Score=569;Name=lod=274	Score=0.935116;Name=chr2:97748152	NA	NA	NA	NA	0.995851	C	1	D	0.995	D	1	D	0.999997	D	2.93	104	Het
chr2	96795857	96795857	T	C	exonic	ASTL	nonsynonymous	ASTL:NM_001002036:exon7:c.A665G:p.Q222R	NA	NA	0.850531	1	rs749458	1	0.046986	N	0	T	0	NA	0.615095	N	1e-06	P	-2.35	130	Het
chr2	97833466	97833466	C	T	exonic	ANKRD36	nonsynonymous	ANKRD36:NM_001164315:exon22:c.C1595T:p.A532V	NA	Score=0.952127;Name=chr2:89069596	NA	NA	rs62153752	NA	NA	NA	NA	NA	NA	NA	NA	NA	NA	NA	NA	88	Het
chr21	30332911	30332911	C	T	exonic	LTN1	nonsynonymous	LTN1:NM_015565:exon12:c.G2419A:p.V807I	NA	NA	0.076426	NA	rs34635840	0.33	0.220277	N	0.695556	NA	0	B	0.191897	N	0.000474	N	0.598	28	Hom
chr21	30341891	30341891	A	G	exonic	LTN1	nonsynonymous	LTN1:NM_015565:exon9:c.T1346C:p.L449S	Score=409;Name=lod=61	NA	0.640341	0.83	rs2254796	1	0.993919	C	0.779492	NA	0.438134	NA	0.999979	N	1e-06	P	4.86	21	Hom
chr21	43531008	43531008	T	C	exonic	UMODL1	nonsynonymous	UMODL1:NM_001004416:exon11:c.T1676C:p.M559T,UMODL1:NM_001199527:exon11:c.T1460C:p.M487T,UMODL1:NM_001199528:exon11:c.T1460C:p.M487T,UMODL1:NM_173568:exon11:c.T1676C:p.M559T	NA	NA	0.754743	0.88	rs220126	0.23	0.793	N	0.690258	NA	0.001	B	0.787907	N	3e-06	N	1.55	22	Hom
chr21	45971152	45971152	G	A	exonic	KRTAP10-2	nonsynonymous	KRTAP10-2:NM_198693:exon1:c.C190T:p.P64S	NA	Score=0.935559;Name=chr21:46047053	NA	NA	rs199607801	0.1	0.181958	N	0.876314	NA	0.991	D	0.662087	NA	0.006615	N	-0.0906	250	Het
chr22	24034288	24034288	A	G	exonic	RGL4	nonsynonymous	RGL4:NM_153615:exon1:c.A71G:p.Q24R	NA	NA	0.492542	0.61	rs738786	NA	2.1e-05	N	0.19	T	0.899	D	0.970163	U	0.000244	P	-4.48	25	Hom
chr22	30762140	30762140	G	A	exonic	CCDC157	nonsynonymous	CCDC157:NM_001017437:exon3:c.G151A:p.D51N	Score=540;Name=lod=208	NA	0.220744	0.12	rs740223	NA	NA	NA	NA	NA	NA	NA	NA	NA	NA	NA	NA	30	Hom
chr22	30888494	30888494	C	T	exonic	SEC14L4	nonsynonymous	SEC14L4:NM_001161368:exon8:c.G631A:p.E211K,SEC14L4:NM_174977:exon8:c.G631A:p.E211K	Score=569;Name=lod=275	NA	0.187298	0.04	rs17738527	NA	0.998441	C	0.99	D	0.247	P	1	D	0.99996	P	4.95	24	Hom
chr22	32200849	32200849	C	T	exonic	DEPDC5	nonsynonymous	DEPDC5:NM_001136029:exon16:c.C1165T:p.R389C,DEPDC5:NM_001007188:exon17:c.C1165T:p.R389C,DEPDC5:NM_001242896:exon17:c.C1165T:p.R389C,DEPDC5:NM_001242897:exon17:c.C1165T:p.R389C,DEPDC5:NM_014662:exon17:c.C1165T:p.R389C	NA	NA	0.025992	NA	rs41311139	0.11	0.081091	N	0.97	D	0.077	B	0.992549	N	0.079633	N	-0.801	33	Hom
chr22	33327396	33327396	C	A	exonic	SYN3	nonsynonymous	SYN3:NM_003490:exon3:c.G440T:p.R147I,SYN3:NM_133633:exon3:c.G440T:p.R147I,SYN3:NM_001135774:exon4:c.G440T:p.R147I	Score=575;Name=lod=290	NA	NA	NA	NA	NA	0.983405	C	1	D	0.716257	NA	0.999996	D	0.688222	D	4.36	48	Het
chr3	112059768	112059768	C	G	exonic	CD200	nonsynonymous	CD200:NM_005944:exon2:c.C32G:p.S11C,CD200:NM_001004196:exon3:c.C107G:p.S36C	Score=376;Name=lod=45	NA	0.610718	0.72	rs1131199	1	0.15921	N	0.28	T	0.126997	NA	0.979484	N	0.312993	NA	-0.674	59	Het
chr3	119150836	119150836	C	T	exonic	TMEM39A	nonsynonymous	TMEM39A:NM_018266:exon9:c.G1459A:p.A487T	Score=762;Name=lod=1673	NA	0.117579	0.08	rs1132200	0.05	0.999392	C	1	D	0.035	B	0.98978	N	0.173956	P	5.3	35	Het
chr3	120500099	120500099	C	T	exonic	GTF2E1	nonsynonymous	GTF2E1:NM_005513:exon5:c.C1102T:p.R368C	NA	NA	0.001461	0.0017	rs145606706	0.05	0.97906	C	0.94	T	0.746	P	0.979959	N	0.334497	N	3.31	49	Het
chr3	195489009	195489009	C	A	exonic	MUC4	nonsynonymous	MUC4:NM_138297:exon12:c.G1600T:p.A534S,MUC4:NM_004532:exon13:c.G1753T:p.A585S,MUC4:NM_018406:exon14:c.G14461T:p.A4821S	NA	NA	0.641604	0.78	rs2246901	0.13	0.96816	C	0.93	T	0.518641	NA	0.99508	N	0.002727	P	3.24	25	Hom
chr3	195507010	195507010	A	G	exonic	MUC4	nonsynonymous	MUC4:NM_018406:exon2:c.T11441C:p.L3814P	Score=251;Name=lod=14	Score=0.920296;Name=chr3:195510013	NA	NA	NA	NA	NA	NA	NA	NA	NA	NA	NA	NA	NA	NA	NA	180	Het
chr3	195507518	195507518	C	G	exonic	MUC4	nonsynonymous	MUC4:NM_018406:exon2:c.G10933C:p.D3645H	NA	Score=0.920296;Name=chr3:195510013	NA	NA	NA	NA	NA	NA	NA	NA	NA	NA	NA	NA	NA	NA	NA	250	Het
chr3	195508558	195508558	A	G	exonic	MUC4	nonsynonymous	MUC4:NM_018406:exon2:c.T9893C:p.L3298P	NA	Score=0.920296;Name=chr3:195510013	NA	NA	NA	NA	NA	NA	NA	NA	NA	NA	NA	NA	NA	NA	NA	86	Het
chr3	195508846	195508846	A	G	exonic	MUC4	nonsynonymous	MUC4:NM_018406:exon2:c.T9605C:p.L3202P	NA	Score=0.920296;Name=chr3:195510013	NA	NA	rs200224533	NA	NA	NA	NA	NA	NA	NA	NA	NA	NA	NA	NA	80	Het
chr3	195509651	195509651	G	A	exonic	MUC4	nonsynonymous	MUC4:NM_018406:exon2:c.C8800T:p.L2934F	NA	Score=0.920296;Name=chr3:195510013	NA	NA	NA	NA	NA	NA	NA	NA	NA	NA	NA	NA	NA	NA	NA	250	Het
chr3	195509689	195509689	G	A	exonic	MUC4	nonsynonymous	MUC4:NM_018406:exon2:c.C8762T:p.A2921V	NA	Score=0.920296;Name=chr3:195510013	NA	NA	rs59620726	NA	NA	NA	NA	NA	NA	NA	NA	NA	NA	NA	NA	250	Het
chr3	195510396	195510396	A	C	exonic	MUC4	nonsynonymous	MUC4:NM_018406:exon2:c.T8055G:p.H2685Q	NA	Score=0.920296;Name=chr3:195506461	NA	NA	NA	NA	NA	NA	NA	NA	NA	NA	NA	NA	NA	NA	NA	41	Hom
chr3	195510526	195510526	A	G	exonic	MUC4	nonsynonymous	MUC4:NM_018406:exon2:c.T7925C:p.L2642P	NA	Score=0.920296;Name=chr3:195506461	NA	NA	rs192630598	NA	NA	NA	NA	NA	NA	NA	NA	NA	NA	NA	NA	28	Hom
chr3	195513491	195513491	G	T	exonic	MUC4	nonsynonymous	MUC4:NM_018406:exon2:c.C4960A:p.P1654T	NA	Score=0.920296;Name=chr3:195506461	NA	NA	rs79338930	NA	NA	NA	NA	NA	NA	NA	NA	NA	NA	NA	NA	244	Het
chr3	195513566	195513566	C	G	exonic	MUC4	nonsynonymous	MUC4:NM_018406:exon2:c.G4885C:p.D1629H	NA	Score=0.920296;Name=chr3:195506461	NA	NA	rs78438024	NA	NA	NA	NA	NA	NA	NA	NA	NA	NA	NA	NA	248	Het
chr3	195514846	195514846	A	G	exonic	MUC4	nonsynonymous	MUC4:NM_018406:exon2:c.T3605C:p.L1202P	Score=381;Name=lod=47	Score=0.920296;Name=chr3:195506461	NA	NA	rs200225290	NA	NA	NA	NA	NA	NA	NA	NA	NA	NA	NA	NA	32	Het
chr3	45052775	45052775	G	C	exonic	EXOSC7	nonsynonymous	EXOSC7:NM_015004:exon8:c.G820C:p.V274L	NA	NA	0.568968	0.92	rs6794	1	0.870589	N	0	T	0	NA	1	N	5e-06	P	1.71	28	Hom
chr3	4774781	4774781	C	T	exonic	ITPR1	nonsynonymous	ITPR1:NM_002222:exon39:c.C5041T:p.L1681F,ITPR1:NM_001099952:exon40:c.C5086T:p.L1696F,ITPR1:NM_001168272:exon42:c.C5185T:p.L1729F	Score=562;Name=lod=257	NA	NA	NA	NA	NA	NA	NA	NA	NA	NA	NA	NA	NA	NA	NA	NA	29	Het
chr4	113352397	113352397	G	A	exonic	ALPK1	nonsynonymous	ALPK1:NM_001253884:exon10:c.G1460A:p.G487D,ALPK1:NM_001102406:exon11:c.G1694A:p.G565D,ALPK1:NM_025144:exon11:c.G1694A:p.G565D	NA	NA	0.653852	0.66	rs2074388	0.09	0.859728	N	0.1	T	0.015755	NA	0.788032	N	0.051371	P	0.79	46	Het
chr4	154631543	154631543	A	T	exonic	RNF175	nonsynonymous	RNF175:NM_173662:exon9:c.T965A:p.I322N	Score=572;Name=lod=281	NA	0.966777	0.98	rs2405432	1	NA	NA	NA	NA	NA	NA	NA	NA	NA	NA	NA	21	Hom
chr4	17524570	17524570	C	G	exonic	CLRN2	nonsynonymous	CLRN2:NM_001079827:exon2:c.C337G:p.L113V	Score=591;Name=lod=335	NA	0.099171	0.09	rs13147559	0.17	NA	NA	NA	NA	NA	NA	NA	NA	NA	NA	NA	46	Het
chr4	187540040	187540040	C	T	exonic	FAT1	nonsynonymous	FAT1:NM_005245:exon10:c.G7700A:p.R2567H	Score=383;Name=lod=48	NA	0.009959	NA	rs116784674	0.29	NA	NA	NA	NA	NA	NA	NA	NA	NA	NA	NA	62	Het
chr4	41015899	41015899	C	T	exonic	APBB2	nonsynonymous	APBB2:NM_001166050:exon6:c.G536A:p.R179Q,APBB2:NM_004307:exon6:c.G536A:p.R179Q,APBB2:NM_173075:exon6:c.G536A:p.R179Q	NA	NA	0.650297	0.91	rs4861358	0.36	0.196775	N	0.64	T	0.115717	NA	0.195152	N	6e-06	P	0.124	55	Het
chr4	42400112	42400112	G	T	exonic	SHISA3	nonsynonymous	SHISA3:NM_001080505:exon1:c.G39T:p.W13C	Score=540;Name=lod=208	NA	0.239672	0.12	rs11733156	0.06	0.99906	C	0.98	D	0.552468	NA	0.948768	N	0.050361	N	4.03	35	Het
chr4	68380215	68380215	G	A	exonic	CENPC1	nonsynonymous	CENPC1:NM_001812:exon8:c.C1021T:p.L341F	NA	NA	0.611759	0.82	rs11250	0.11	NA	NA	NA	NA	NA	NA	NA	NA	NA	NA	NA	25	Hom
chr7	29961659	29961659	C	G	UTR3	SCRN1	NA	NA	NA	NA	NA	0.2	rs2269978	NA	NA	NA	NA	NA	NA	NA	NA	NA	NA	NA	NA	90	Het
chr5	140186990	140186990	G	A	exonic	PCDHA4	nonsynonymous	PCDHA4:NM_018907:exon1:c.G218A:p.G73D,PCDHA4:NM_031500:exon1:c.G218A:p.G73D	Score=603;Name=lod=378	NA	NA	NA	rs17844273	1	0.95323	C	0	T	0	NA	0.958059	N	2e-06	N	3.77	176	Het
chr5	140221195	140221195	G	C	exonic	PCDHA8	nonsynonymous	PCDHA8:NM_018911:exon1:c.G289C:p.G97R,PCDHA8:NM_031856:exon1:c.G289C:p.G97R	Score=506;Name=lod=152	Score=0.926251;Name=chr5:140207726	NA	NA	rs61730626	0.06	0.996119	C	0.95	T	0.535222	NA	0.970623	U	0.031798	N	3.5	250	Het
chr5	140559914	140559914	T	C	exonic	PCDHB8	nonsynonymous	PCDHB8:NM_019120:exon1:c.T2299C:p.F767L	Score=340;Name=lod=32	Score=0.947418;Name=chr5:140475618	0.253421	0.12	rs2740583	NA	0.993734	C	0.96	D	0.301	P	0.845582	NA	0.004768	P	4.09	54	Het
chr5	140590393	140590393	C	G	exonic	PCDHB12	nonsynonymous	PCDHB12:NM_018932:exon1:c.C1914G:p.H638Q	NA	Score=0.955153;Name=chr5:140516237	NA	NA	rs17844604	0.75	0.11091	N	0.34	T	0.167	P	0.632809	NA	0.085592	N	-6.76	194	Het
chr5	140763029	140763029	A	G	exonic	PCDHGA7	nonsynonymous	PCDHGA7:NM_018920:exon1:c.A563G:p.E188G,PCDHGA7:NM_032087:exon1:c.A563G:p.E188G	Score=309;Name=lod=24	NA	0.556305	0.33	rs2072315	NA	NA	NA	NA	NA	NA	NA	NA	NA	NA	NA	NA	56	Het
chr5	16711087	16711087	C	T	exonic	MYO10	nonsynonymous	MYO10:NM_012334:exon21:c.G2099A:p.R700Q	NA	NA	0.059156	NA	rs26740	0.18	NA	NA	NA	NA	NA	NA	NA	NA	NA	NA	NA	50	Het
chr5	16769273	16769273	G	A	exonic	MYO10	nonsynonymous	MYO10:NM_012334:exon10:c.C970T:p.R324W	Score=343;Name=lod=33	NA	0.531627	0.55	rs11750538	0.1	NA	NA	NA	NA	NA	NA	NA	NA	NA	NA	NA	44	Het
chr5	41049397	41049397	C	T	exonic	HEATR7B2	nonsynonymous	HEATR7B2:NM_173489:exon14:c.G1486A:p.V496I	Score=449;Name=lod=89	NA	0.868956	0.65	rs325864	1	NA	NA	NA	NA	NA	NA	NA	NA	NA	NA	NA	51	Het
chr5	5460619	5460619	G	C	exonic	KIAA0947	nonsynonymous	KIAA0947:NM_015325:exon13:c.G1172C:p.C391S	NA	NA	0.687849	0.73	rs2619844	0.89	NA	NA	NA	NA	NA	NA	NA	NA	NA	NA	NA	47	Het
chr5	71490962	71490962	A	G	exonic	MAP1B	nonsynonymous	MAP1B:NM_005909:exon5:c.A1780G:p.I594V	NA	NA	0.868061	0.97	rs1866374	0.35	0.04446	N	0.7	T	0.218077	NA	0.665919	N	0	P	-2.17	76	Het
chr5	89979698	89979698	C	T	exonic	GPR98	nonsynonymous	GPR98:NM_032119:exon28:c.C5960T:p.P1987L	Score=450;Name=lod=90	NA	0.30536	0.43	rs4916685	0.31	NA	NA	NA	NA	NA	NA	NA	NA	NA	NA	NA	20	Hom
chr5	90024735	90024735	G	A	exonic	GPR98	nonsynonymous	GPR98:NM_032119:exon49:c.G10411A:p.E3471K	Score=479;Name=lod=118	NA	0.752958	0.78	rs2366928	1	NA	NA	NA	NA	NA	NA	NA	NA	NA	NA	NA	21	Hom
chr5	96086334	96086334	G	C	exonic	CAST	nonsynonymous	CAST:NM_173060:exon17:c.G1157C:p.C386S,CAST:NM_001042440:exon18:c.G1349C:p.C450S,CAST:NM_001190442:exon19:c.G1184C:p.C395S	NA	NA	0.361218	0.15	rs754615	0.8	0.929373	N	0.98	D	0.003	B	0.476827	N	6e-06	P	3.8	71	Het
chr5	96124330	96124330	T	C	exonic	ERAP1	nonsynonymous	ERAP1:NM_001040458:exon11:c.A1583G:p.K528R,ERAP1:NM_001198541:exon11:c.A1583G:p.K528R,ERAP1:NM_016442:exon11:c.A1583G:p.K528R	Score=497;Name=lod=139	NA	0.627557	0.51	rs30187	0.1	0.998767	C	0.85	T	0.926	D	1	D	0.813051	P	5.5	67	Het
chr6	109894773	109894773	T	A	exonic	AKD1	nonsynonymous	AKD1:NM_001145128:exon21:c.A2216T:p.D739V	NA	NA	0.201051	0.28	rs12175588	NA	NA	NA	NA	NA	NA	NA	NA	NA	NA	NA	NA	46	Het
chr6	139576736	139576736	C	T	exonic	TXLNB	nonsynonymous	TXLNB:NM_153235:exon7:c.G1042A:p.V348M	Score=612;Name=lod=408	NA	0.266416	0.02	rs17068451	0.56	0.999222	C	0.747597	NA	0.003	B	0.999825	D	0.948077	P	4.46	39	Het
chr6	154360797	154360797	A	G	exonic	OPRM1	nonsynonymous	OPRM1:NM_000914:exon1:c.A118G:p.N40D,OPRM1:NM_001008503:exon1:c.A118G:p.N40D,OPRM1:NM_001008504:exon1:c.A118G:p.N40D,OPRM1:NM_001008505:exon1:c.A118G:p.N40D,OPRM1:NM_001145282:exon1:c.A118G:p.N40D,OPRM1:NM_001145283:exon1:c.A118G:p.N40D,OPRM1:NM_001145284:exon1:c.A118G:p.N40D,OPRM1:NM_001145285:exon1:c.A118G:p.N40D,OPRM1:NM_001145286:exon1:c.A118G:p.N40D,OPRM1:NM_001145279:exon3:c.A397G:p.N133D	Score=431;Name=lod=75	NA	0.096974	0.38	rs1799971	NA	0.998784	C	0.97	D	0.969	D	0.068489	N	0.616596	P	5.32	39	Het
chr6	155450670	155450670	G	A	exonic	TIAM2	nonsynonymous	TIAM2:NM_012454:exon3:c.G313A:p.G105S	Score=300;Name=lod=22	NA	NA	NA	NA	NA	0.98138	C	0.96	D	0.827	P	0.999621	D	0.30836	N	3.45	37	Het
chr6	155451352	155451352	G	A	exonic	TIAM2	nonsynonymous	TIAM2:NM_012454:exon3:c.G995A:p.R332H	Score=389;Name=lod=51	NA	0.158619	0.34	rs931312	NA	0.999272	C	1	D	0.999	D	1	D	0.24367	P	4.74	41	Het
chr6	160969629	160969629	A	G	exonic	LPA	nonsynonymous	LPA:NM_005577:exon32:c.T5036C:p.M1679T	Score=383;Name=lod=48	NA	0.746271	0.45	rs1801693	1	0.206049	N	0	T	0	NA	0.643255	NA	1.7e-05	P	0.907	37	Het
chr6	166862258	166862258	C	G	exonic	RPS6KA2	nonsynonymous	RPS6KA2:NM_021135:exon14:c.G1286C:p.C429S,RPS6KA2:NM_001006932:exon15:c.G1310C:p.C437S	Score=594;Name=lod=346	NA	NA	NA	NA	NA	0.997358	C	1	D	0.788795	NA	0.999987	D	0.999895	D	3.93	30	Het
chr6	41708938	41708938	C	G	exonic	PGC	nonsynonymous	PGC:NM_001166424:exon7:c.G723C:p.Q241H	NA	NA	NA	0.26	rs4711690	NA	NA	NA	NA	NA	NA	NA	NA	NA	NA	NA	NA	21	Hom
chr6	56480500	56480500	T	C	exonic	DST	nonsynonymous	DST:NM_001723:exon24:c.A7765G:p.I2589V	Score=395;Name=lod=54	NA	0.030909	NA	rs150191284	0.16	0.969028	C	0	T	0	NA	0.858839	NA	0	N	4.08	32	Het
chr6	76660397	76660397	T	C	exonic	IMPG1	nonsynonymous	IMPG1:NM_001563:exon13:c.A1706G:p.K569R	Score=376;Name=lod=45	NA	0.009534	0.24	rs3734312	0.31	0.895053	N	0.718912	NA	0.001	B	0.999487	N	0.56817	P	2.7	40	Het
chr6	97058574	97058574	G	A	exonic	FHL5	nonsynonymous	FHL5:NM_001170807:exon5:c.G631A:p.V211M,FHL5:NM_020482:exon6:c.G631A:p.V211M	NA	NA	0.282639	0.54	rs2252816	0.11	0.00133	N	0.98	D	0.005	B	0.885896	N	0.022896	P	-11.1	20	Hom
chr7	100465824	100465824	G	A	exonic	TRIP6	nonsynonymous	TRIP6:NM_003302:exon3:c.G332A:p.R111Q	Score=510;Name=lod=157	NA	0.015147	NA	rs2437100	0.16	0.977921	C	0.83	T	0.996	D	0.989113	N	0.076412	N	3.13	72	Het
chr7	100637763	100637763	C	G	exonic	MUC12	nonsynonymous	MUC12:NM_001164462:exon2:c.C3919G:p.P1307A	NA	Score=0.953071;Name=chr7:100639736	NA	NA	NA	NA	NA	NA	NA	NA	NA	NA	NA	NA	NA	NA	NA	132	Hom
chr7	112723698	112723698	G	T	exonic	GPR85	nonsynonymous	GPR85:NM_001146266:exon2:c.C1079A:p.S360Y,GPR85:NM_001146265:exon3:c.C1079A:p.S360Y,GPR85:NM_001146267:exon3:c.C1079A:p.S360Y,GPR85:NM_018970:exon3:c.C1079A:p.S360Y	Score=833;Name=lod=3248	NA	NA	NA	NA	NA	0.999688	C	0.96	D	0.266	P	1	D	0.999864	D	4.86	30	Het
chr7	124387015	124387015	A	C	exonic	GPR37	nonsynonymous	GPR37:NM_005302:exon2:c.T1406G:p.I469S	Score=612;Name=lod=411	NA	NA	NA	NA	NA	0.998873	C	0.99	D	0.899	D	0.999998	D	0.995295	D	5.38	121	Het
chr7	128323034	128323034	A	G	exonic	FAM71F2	nonsynonymous	FAM71F2:NM_001012454:exon5:c.A751G:p.I251V,FAM71F2:NM_001128926:exon5:c.A724G:p.I242V	NA	NA	0.265518	0.52	rs1109552	1	NA	NA	NA	NA	NA	NA	NA	NA	NA	NA	NA	20	Hom
chr7	149480638	149480638	C	T	exonic	SSPO	nonsynonymous	SSPO:NM_198455:exon17:c.C2344T:p.R782C	Score=463;Name=lod=102	NA	0.002648	0.0035	rs188731977	NA	NA	NA	NA	NA	NA	NA	NA	NA	NA	NA	NA	93	Het
chr7	156742501	156742501	C	G	exonic	NOM1	nonsynonymous	NOM1:NM_138400:exon1:c.C70G:p.R24G	NA	NA	0.114522	0.29	rs6969990	NA	0.995269	C	1	D	0.391964	NA	0.08545	N	0.000651	N	3.92	41	Het
chr7	158672619	158672619	A	G	exonic	WDR60	nonsynonymous	WDR60:NM_018051:exon5:c.A818G:p.Q273R	NA	NA	0.457031	0.69	rs2788478	0.98	NA	NA	NA	NA	NA	NA	NA	NA	NA	NA	NA	20	Hom
chr7	44147485	44147485	C	A	exonic	AEBP1	nonsynonymous	AEBP1:NM_001129:exon5:c.C817A:p.P273T	NA	NA	0.365681	0.27	rs2537188	NA	0.830578	N	0.97	D	0.759	P	4e-06	N	0.001302	N	0.67	38	Het
chr7	48081095	48081095	G	T	exonic	C7orf57	nonsynonymous	C7orf57:NM_001100159:exon3:c.G220T:p.A74S	Score=352;Name=lod=36	NA	0.36602	0.37	rs10951942	0.05	NA	NA	NA	NA	NA	NA	NA	NA	NA	NA	NA	33	Het
chr7	4841470	4841470	T	C	exonic	RADIL	nonsynonymous	RADIL:NM_018059:exon12:c.A2656G:p.S886G	NA	NA	0.994708	1	rs414035	0.55	0.040829	N	0.47	T	0.046006	NA	0.431314	N	2e-05	N	-1.98	25	Hom
chr7	5410425	5410425	G	C	exonic	TNRC18	nonsynonymous	TNRC18:NM_001080495:exon11:c.C3800G:p.A1267G	NA	NA	0.337056	0.43	rs12671708	0.27	NA	NA	NA	NA	NA	NA	NA	NA	NA	NA	NA	50	Het
chr7	73097720	73097720	G	C	exonic	DNAJC30	nonsynonymous	DNAJC30:NM_032317:exon1:c.C34G:p.L12V	NA	NA	0.098481	0.02	rs28494095	0.25	0.003715	N	0.698098	NA	0.036	B	0.099423	N	0.00025	N	-9.82	29	Hom
chr7	76144483	76144483	A	G	exonic	UPK3B	nonsynonymous	UPK3B:NM_030570:exon4:c.A878G:p.Q293R,UPK3B:NM_182684:exon6:c.A793G:p.K265E	NA	Score=0.97947;Name=chr7:76575576	0.329661	0.45	rs1636632	1	0.98014	C	0.859853	NA	0.621135	NA	0.955106	NA	0.651687	NA	3.79	45	Het
chr7	82582846	82582846	C	T	exonic	PCLO	nonsynonymous	PCLO:NM_014510:exon5:c.G7423A:p.V2475I,PCLO:NM_033026:exon5:c.G7423A:p.V2475I	Score=596;Name=lod=354	NA	0.289426	0.44	rs10954696	0.13	NA	NA	NA	NA	NA	NA	NA	NA	NA	NA	NA	57	Het
chr7	89938680	89938680	C	T	exonic;splicing	C7orf63;C7orf63	nonsynonymous	C7orf63:NM_001039706:exon22:c.C2654T:p.T885M,C7orf63:NM_001160138:exon22:c.C2600T:p.T867M	Score=474;Name=lod=113	NA	0.502548	0.18	rs1134956	NA	0.99877	C	0.90078	NA	0.728203	NA	1	D	0.975864	D	5.16	21	Hom
chr7	99956444	99956444	A	G	exonic	PILRB	nonsynonymous	PILRB:NM_178238:exon2:c.A196G:p.N66D	NA	Score=0.909362;Name=chr7:99969353	NA	0.02	rs11761306	0.48	0.023333	N	0.69378	NA	0.02	B	0.134455	N	2.1e-05	N	-5.2	107	Het
chr8	12043032	12043032	C	A	exonic	FAM86B1	nonsynonymous	FAM86B1:NM_001083537:exon6:c.G643T:p.V215L	Score=349;Name=lod=35	Score=0.99284;Name=chr8:12242319	NA	NA	rs71187494	0.07	NA	NA	NA	NA	NA	NA	NA	NA	NA	NA	NA	144	Het
chr8	144689146	144689146	C	T	exonic	PYCRL	nonsynonymous	PYCRL:NM_023078:exon3:c.G349A:p.V117M	Score=492;Name=lod=133	NA	0.183454	0.39	rs2242089	NA	0.141244	N	0.98	D	0.474	P	0.998634	N	0.042294	P	-1.61	43	Het
chr8	145007187	145007187	G	A	exonic	PLEC	nonsynonymous	PLEC:NM_201378:exon14:c.C1469T:p.A490V,PLEC:NM_201379:exon14:c.C1445T:p.A482V,PLEC:NM_201380:exon14:c.C1922T:p.A641V,PLEC:NM_201381:exon14:c.C1415T:p.A472V,PLEC:NM_201382:exon14:c.C1511T:p.A504V,PLEC:NM_201383:exon14:c.C1523T:p.A508V,PLEC:NM_201384:exon14:c.C1511T:p.A504V,PLEC:NM_000445:exon15:c.C1592T:p.A531V	Score=378;Name=lod=46	NA	0.289559	0.16	rs11136336	NA	0.998682	C	0.99	D	0.553454	NA	0.985892	U	0.000145	P	2.9	55	Het
chr8	19218766	19218766	A	G	exonic	SH2D4A	nonsynonymous	SH2D4A:NM_001174160:exon5:c.A512G:p.E171G,SH2D4A:NM_001174159:exon6:c.A647G:p.E216G,SH2D4A:NM_022071:exon6:c.A647G:p.E216G	Score=405;Name=lod=59	NA	0.244579	0.17	rs4921637	0.19	0.998709	C	0.9	T	0.931	D	0.899023	N	0.040444	P	5.26	29	Het
chr8	21958973	21958973	G	A	exonic	FAM160B2	nonsynonymous	FAM160B2:NM_022749:exon13:c.G1639A:p.E547K	Score=470;Name=lod=108	NA	NA	NA	NA	NA	NA	NA	NA	NA	NA	NA	NA	NA	NA	NA	NA	70	Het
chr8	86574385	86574385	C	T	exonic	REXO1L1	nonsynonymous	REXO1L1:NM_172239:exon1:c.G1342A:p.A448T	NA	Score=0.994644;Name=chr8:86765816	NA	NA	NA	0.4	NA	NA	NA	NA	NA	NA	NA	NA	NA	NA	NA	250	Het
chr9	114174415	114174415	T	C	exonic	KIAA0368	nonsynonymous	KIAA0368:NM_001080398:exon22:c.A2627G:p.N876S	Score=578;Name=lod=297	NA	0.455681	0.32	rs2418163	1	NA	NA	NA	NA	NA	NA	NA	NA	NA	NA	NA	27	Hom
chr9	65505560	65505560	G	A	exonic	FAM75A5,FAM75A7	nonsynonymous	FAM75A5:NM_001113541:exon4:c.C2000T:p.P667L,FAM75A7:NM_015667:exon4:c.C2000T:p.P667L	NA	Score=0.998318;Name=chr9:41285253	NA	NA	rs71223792	1	0.085108	N	0.844109	NA	0.439494	NA	0.173774	N	0.999999	D	-2.59	29	Hom
chr9	84609353	84609353	T	C	exonic	FAM75D1	nonsynonymous	FAM75D1:NM_001001670:exon4:c.T3968C:p.V1323A	NA	Score=0.920679;Name=chr9:84538929	NA	NA	NA	0.38	NA	NA	NA	NA	NA	NA	NA	NA	NA	NA	NA	144	Het
chrX	118281538	118281538	C	A	exonic	KIAA1210	nonsynonymous	KIAA1210:NM_020721:exon2:c.G308T:p.G103V	NA	NA	0.924349	1	rs5910522	0.76	NA	NA	NA	NA	NA	NA	NA	NA	NA	NA	NA	24	Hom
chrX	142717709	142717709	G	A	exonic	SLITRK4	nonsynonymous	SLITRK4:NM_001184749:exon2:c.C1216T:p.L406F,SLITRK4:NM_001184750:exon2:c.C1216T:p.L406F,SLITRK4:NM_173078:exon2:c.C1216T:p.L406F	Score=477;Name=lod=116	NA	NA	NA	NA	NA	0.9995	C	1	D	0.998	D	0.999999	D	0.999576	D	5.03	24	Hom
chrX	148627384	148627384	A	G	exonic	CXorf40A	nonsynonymous	CXorf40A:NM_001171909:exon3:c.A208G:p.T70A,CXorf40A:NM_001171907:exon4:c.A208G:p.T70A,CXorf40A:NM_001171908:exon4:c.A208G:p.T70A,CXorf40A:NM_178124:exon4:c.A208G:p.T70A	NA	Score=0.977928;Name=chrX:149085513	NA	0.98	rs626560	NA	NA	NA	NA	NA	NA	NA	NA	NA	NA	NA	NA	25	Hom
chrX	23928489	23928489	C	T	exonic	CXorf58	nonsynonymous	CXorf58:NM_001169574:exon2:c.C70T:p.R24C,CXorf58:NM_152761:exon2:c.C70T:p.R24C	NA	NA	0.538389	0.35	rs2707164	0.21	0.136763	N	0.98	D	0.994	D	0.144767	N	0.011291	P	-1.2	28	Hom
chrX	2724760	2724760	T	C	exonic	XG	nonsynonymous	XG:NM_001141919:exon8:c.T392C:p.L131P	NA	Score=0.923576;Name=chrY:14539984	0.949708	0.99	rs3749988	0.28	NA	NA	NA	NA	NA	NA	NA	NA	NA	NA	NA	20	Hom
chrX	6451929	6451929	C	T	exonic	VCX3A	nonsynonymous	VCX3A:NM_016379:exon3:c.G418A:p.V140M	NA	Score=0.944861;Name=chrX:8133194	NA	NA	rs72609545	0.05	0.000211	N	0.93	T	0.324442	NA	0.575422	NA	0.001076	N	-1.05	64	Het
chr22	17469049	17469049	C	A	exonic	GAB4	stopgain	GAB4:NM_001037814:exon3:c.G487T:p.G163X	NA	NA	0.338495	0.4	rs28502153	1	0.089324	N	0.847248	NA	0.409565	NA	0	U	1	A	-2.07	20	Hom
chr4	9212403	9212403	C	G	exonic	LOC100287144	stopgain	LOC100287144:NM_001256852:exon1:c.C21G:p.Y7X	NA	Score=0.98391;Name=chr4:9243188	NA	NA	rs368968666	NA	NA	NA	NA	NA	NA	NA	NA	NA	NA	NA	NA	123	Het
chr8	106814783	106814783	G	T	exonic	ZFPM2	stopgain	ZFPM2:NM_012082:exon8:c.G2473T:p.E825X	Score=507;Name=lod=153	NA	NA	NA	NA	NA	NA	NA	NA	NA	NA	NA	NA	NA	NA	NA	NA	38	Het

## Sheet: Sheet6
Chr	Start	End	Ref	Alt	Func.refGene	Gene.refGene	ExonicFunc.refGene	AAChange.refGene	phastConsElements46way	genomicSuperDups	esp6500si_all	1000g2012apr_asn	snp138	Depth	Zygosity
chr17	39254335	39254335	-	T	exonic	KRTAP4-8	frameshift insertion	KRTAP4-8:NM_031960:exon1:c.2_3insA:p.M1fs	Score=444;Name=lod=85	Score=0.945624;Name=chr17:39258559	0.62746	0.42	rs201764113	249	Het
chr19	45016991	45016991	T	-	exonic;splicing	CEACAM20;CEACAM20(NM_001102600:exon9:c.1447+2A>-,NM_001102598:exon8:c.1168+2A>-,NM_001102597:exon9:c.1447+2A>-,NM_001102599:exon8:c.1168+2A>-)	frameshift deletion	CEACAM20:NM_001102598:exon8:c.1169delA:p.E390fs,CEACAM20:NM_001102599:exon8:c.1169delA:p.E390fs,CEACAM20:NM_001102597:exon9:c.1448delA:p.E483fs,CEACAM20:NM_001102600:exon9:c.1448delA:p.E483fs	NA	NA	0.999829	1	rs5828200	27	Hom
chr19	831816	831816	T	-	exonic	AZU1	frameshift deletion	AZU1:NM_001700:exon5:c.695delT:p.V232fs	NA	NA	0.007755	NA	rs372854624	22	Hom
chr6	393302	393302	C	-	exonic	IRF4	frameshift deletion	IRF4:NM_001195286:exon2:c.150delC:p.F50fs,IRF4:NM_002460:exon2:c.150delC:p.F50fs	Score=673;Name=lod=723	NA	NA	NA	NA	40	Het
