# Supplementary material for: Multiomics Landscape Uncovers the Molecular Mechanism of the Malignant Evolution of Lung Adenocarcinoma Cells to Chronic Low Dose Cadmium Exposure
Source: Front Oncol. 2021 Nov 11;11:654687. doi: 10.3389/fonc.2021.654687 (PMC8631903; doi:10.3389/fonc.2021.654687)
Supplement: Supplementary file 3 [file Table_2.xlsx]

## Sheet: sheet
Supplemental Data 2. Lists of 382 unique non-synonymous mutation SNPs in the A549+Cd and A549+H0 cells
CHR	Position	Ref	Alt	A549+H0_DNA_geno	A549+Cd_DNA_geno	A549+H0_DNA_score	A549+Cd_DNA_score	Type	AA Change
chr1	111861841	A	G	-	1\1	-	630.77	nonsynonymous SNV	CHIA:NM_001258002:exon6:c.A532G:p.I178V,CHIA:NM_021797:exon7:c.A691G:p.I231V,CHIA:NM_001040623:exon8:c.A532G:p.I178V,CHIA:NM_001258003:exon8:c.A691G:p.I231V,CHIA:NM_001258001:exon9:c.A691G:p.I231V,CHIA:NM_001258005:exon9:c.A532G:p.I178V,CHIA:NM_001258004:exon10:c.A532G:p.I178V,CHIA:NM_201653:exon10:c.A1015G:p.I339V
chr1	11854476	T	G	-	1\1	-	692.77	nonsynonymous SNV	MTHFR:NM_005957:exon8:c.A1286C:p.E429A
chr1	12855835	C	G	-	1\1	-	2906.77	nonsynonymous SNV	PRAMEF1:NM_023013:exon4:c.C1115G:p.A372G
chr1	13183115	G	A	-	0\1	-	52.77	nonsynonymous SNV	LOC440563:NM_001136561:exon2:c.C758T:p.P253L
chr1	144912233	C	T	-	0\1	-	338.77	nonsynonymous SNV	PDE4DIP:NM_001002811:exon11:c.G2531A:p.R844H,PDE4DIP:NM_001002812:exon15:c.G2042A:p.R681H,PDE4DIP:NM_001198834:exon15:c.G2042A:p.R681H,PDE4DIP:NM_014644:exon15:c.G2042A:p.R681H,PDE4DIP:NM_001198832:exon18:c.G2240A:p.R747H
chr1	144922583	G	A	-	0\1	-	485.77	nonsynonymous SNV	PDE4DIP:NM_001002811:exon3:c.C1313T:p.S438L,PDE4DIP:NM_001002812:exon7:c.C824T:p.S275L,PDE4DIP:NM_001198834:exon7:c.C824T:p.S275L,PDE4DIP:NM_014644:exon7:c.C824T:p.S275L,PDE4DIP:NM_001198832:exon10:c.C1022T:p.S341L
chr1	145365453	A	C	-	0\1	-	1692.77	nonsynonymous SNV	NBPF10:NM_001039703:exon80:c.A10078C:p.M3360L
chr1	151735576	T	C	-	0\1	-	501.77	nonsynonymous SNV	MRPL9:NM_031420:exon2:c.A200G:p.E67G
chr1	152188847	A	G	-	0\1	-	447.77	nonsynonymous SNV	HRNR:NM_001009931:exon3:c.T5258C:p.V1753A
chr1	152188920	C	T	-	0\1	-	953.77	nonsynonymous SNV	HRNR:NM_001009931:exon3:c.G5185A:p.G1729S
chr1	156561651	G	C	-	1\1	-	528.77	nonsynonymous SNV	APOA1BP:NM_144772:exon1:c.G55C:p.V19L
chr1	159824967	G	C	-	1\1	-	493.77	nonsynonymous SNV	C1orf204:NM_001134233:exon1:c.C61G:p.Q21E
chr1	1666175	C	T	-	0\1	-	378.77	nonsynonymous SNV	SLC35E2:NM_182838:exon5:c.G686A:p.R229H,SLC35E2:NM_001199787:exon6:c.G686A:p.R229H
chr1	168013850	T	C	-	0\1	-	437.77	nonsynonymous SNV	DCAF6:NM_001017977:exon13:c.T1640C:p.V547A,DCAF6:NM_001198957:exon14:c.T1778C:p.V593A,DCAF6:NM_018442:exon14:c.T1700C:p.V567A,DCAF6:NM_001198956:exon15:c.T1871C:p.V624A
chr1	175092674	C	T	-	0\1	-	361.77	nonsynonymous SNV	TNN:NM_022093:exon12:c.C2789T:p.P930L
chr1	175105996	C	T	-	0\1	-	376.77	nonsynonymous SNV	TNN:NM_022093:exon17:c.C3467T:p.A1156V
chr1	17965083	C	G	-	0\1	-	478.77	nonsynonymous SNV	ARHGEF10L:NM_001011722:exon18:c.C1953G:p.D651E,ARHGEF10L:NM_018125:exon20:c.C2070G:p.D690E
chr1	201180172	G	A	-	0\1	-	77.77	nonsynonymous SNV	IGFN1:NM_001164586:exon12:c.G6151A:p.G2051S
chr1	201180317	A	G	-	0\1	-	97.77	nonsynonymous SNV	IGFN1:NM_001164586:exon12:c.A6296G:p.E2099G
chr1	205130413	A	G	-	0\1	-	410.77	nonsynonymous SNV	DSTYK:NM_015375:exon7:c.T1921C:p.C641R,DSTYK:NM_199462:exon7:c.T1921C:p.C641R
chr1	206775794	C	G	-	0\1	-	338.77	nonsynonymous SNV	EIF2D:NM_006893:exon7:c.G798C:p.E266D
chr1	22336277	C	G	-	1\1	-	1031.77	nonsynonymous SNV	CELA3A:NM_005747:exon7:c.C722G:p.A241G
chr1	228494790	G	A	-	0\1	-	386.77	nonsynonymous SNV	OBSCN:NM_001098623:exon45:c.G12115A:p.G4039R,OBSCN:NM_052843:exon45:c.G12115A:p.G4039R,OBSCN:NM_001271223:exon56:c.G14986A:p.G4996R
chr1	230472937	C	T	-	0\1	-	416.77	nonsynonymous SNV	PGBD5:NM_001258311:exon4:c.G992A:p.R331Q
chr1	236141174	T	C	-	0\1	-	386.77	nonsynonymous SNV	NID1:NM_002508:exon20:c.A3737G:p.Q1246R
chr1	248112745	G	T	-	0\1	-	1658.77	nonsynonymous SNV	OR2L8:NM_001001963:exon1:c.G586T:p.G196C
chr1	248112754	T	C	-	0\1	-	520.77	nonsynonymous SNV	OR2L8:NM_001001963:exon1:c.T595C:p.F199L
chr1	248722671	T	A	-	1\1	-	2170.77	nonsynonymous SNV	OR2T29:NM_001004694:exon1:c.A122T:p.K41M
chr1	26487940	A	G	-	1\1	-	644.77	nonsynonymous SNV	FAM110D:NM_024869:exon2:c.A158G:p.H53R
chr1	27679797	A	G	-	1\1	-	508.77	nonsynonymous SNV	SYTL1:NM_001193308:exon14:c.A1367G:p.Q456R,SYTL1:NM_032872:exon14:c.A1331G:p.Q444R
chr1	3389727	C	T	-	1\1	-	495.77	nonsynonymous SNV	ARHGEF16:NM_014448:exon7:c.C1108T:p.H370Y
chr1	35562965	G	A	-	1\1	-	601.77	nonsynonymous SNV	ZMYM1:NM_024772:exon4:c.G217A:p.V73M
chr1	43649508	A	G	-	1\1	-	654.77	nonsynonymous SNV	WDR65:NM_001167965:exon4:c.A721G:p.N241D,WDR65:NM_001195831:exon4:c.A721G:p.N241D,WDR65:NM_152498:exon4:c.A721G:p.N241D
chr1	53320274	G	T	-	1\1	-	748.77	nonsynonymous SNV	ZYG11A:NM_001004339:exon2:c.G228T:p.E76D
chr1	53544597	T	C	-	1\1	-	579.77	nonsynonymous SNV	PODN:NM_001199082:exon4:c.T1133C:p.V378A,PODN:NM_153703:exon8:c.T1559C:p.V520A,PODN:NM_001199081:exon9:c.T1502C:p.V501A,PODN:NM_001199080:exon10:c.T1502C:p.V501A
chr1	65113568	T	C	-	1\1	-	695.77	nonsynonymous SNV	CACHD1:NM_020925:exon9:c.T1088C:p.M363T
chr1	67685387	T	C	-	1\1	-	490.77	nonsynonymous SNV	IL23R:NM_144701:exon7:c.T929C:p.L310P
chr1	7880683	T	G	-	1\1	-	620.77	nonsynonymous SNV	PER3:NM_016831:exon15:c.T1916G:p.V639G
chr10	106152111	T	A	-	0\1	-	460.77	nonsynonymous SNV	CCDC147:NM_001008723:exon10:c.T1486A:p.S496T
chr10	113940329	T	C	-	1\1	-	506.77	nonsynonymous SNV	GPAM:NM_001244949:exon4:c.A127G:p.I43V,GPAM:NM_020918:exon4:c.A127G:p.I43V
chr10	115405615	T	C	-	1\1	-	493.77	nonsynonymous SNV	NRAP:NM_001261463:exon11:c.A1079G:p.Q360R,NRAP:NM_006175:exon11:c.A1079G:p.Q360R,NRAP:NM_198060:exon11:c.A1079G:p.Q360R
chr10	16943371	G	C	-	1\1	-	430.77	nonsynonymous SNV	CUBN:NM_001081:exon52:c.C8150G:p.S2717W
chr10	21414892	C	G	-	0\1	-	419.77	nonsynonymous SNV	C10orf113:NM_001010896:exon2:c.G328C:p.D110H
chr10	43312058	G	A	-	0\1	-	490.77	nonsynonymous SNV	BMS1:NM_014753:exon14:c.G2341A:p.G781S
chr10	51568378	T	G	-	0\1	-	368.77	nonsynonymous SNV	NCOA4:NM_001145260:exon2:c.T22G:p.F8V,NCOA4:NM_001145261:exon2:c.T22G:p.F8V
chr10	5784151	A	G	-	0\1	-	324.77	nonsynonymous SNV	FAM208B:NM_017782:exon14:c.A2419G:p.I807V
chr10	70992664	C	T	-	0\1	-	374.77	nonsynonymous SNV	HKDC1:NM_025130:exon3:c.C371T:p.T124I
chr11	1017045	G	T	-	0\1	-	59.77	nonsynonymous SNV	MUC6:NM_005961:exon31:c.C5756A:p.P1919H
chr11	1017746	T	G	-	0\1	-	121.77	nonsynonymous SNV	MUC6:NM_005961:exon31:c.A5055C:p.L1685F
chr11	102567207	T	A	-	1\1	-	435.82	nonsynonymous SNV	MMP27:NM_022122:exon6:c.A797T:p.E266V
chr11	102593248	T	C	-	1\1	-	628.77	nonsynonymous SNV	MMP8:NM_002424:exon2:c.A259G:p.K87E
chr11	1081074	T	C	-	0\1	-	554.77	nonsynonymous SNV	MUC2:NM_002457:exon11:c.T1370C:p.V457A
chr11	1081112	G	C	-	0\1	-	443.77	nonsynonymous SNV	MUC2:NM_002457:exon11:c.G1408C:p.E470Q
chr11	1088835	C	T	-	0\1	-	333.77	nonsynonymous SNV	MUC2:NM_002457:exon26:c.C3620T:p.T1207I
chr11	1101078	A	G	-	0\1	-	280.77	nonsynonymous SNV	MUC2:NM_002457:exon42:c.A7465G:p.S2489G
chr11	118967758	T	C	-	1\1	-	606.77	nonsynonymous SNV	DPAGT1:NM_001382:exon9:c.A1177G:p.I393V
chr11	121491782	G	A	-	1\1	-	490.77	nonsynonymous SNV	SORL1:NM_003105:exon44:c.G5899A:p.V1967I
chr11	123754844	T	C	-	1\1	-	537.77	nonsynonymous SNV	TMEM225:NM_001013743:exon3:c.A401G:p.N134S
chr11	1246941	A	G	-	0\1	-	403.77	nonsynonymous SNV	MUC5B:NM_002458:exon2:c.A101G:p.E34G
chr11	1264631	A	G	-	0\1	-	61.77	nonsynonymous SNV	MUC5B:NM_002458:exon31:c.A6521G:p.N2174S
chr11	17409572	T	C	-	1\1	-	674.77	nonsynonymous SNV	KCNJ11:NM_000525:exon1:c.A67G:p.K23E
chr11	299411	C	G	-	0\1	-	410.77	nonsynonymous SNV	IFITM5:NM_001025295:exon1:c.G80C:p.G27A
chr11	56143977	A	G	-	0\1	-	399.77	nonsynonymous SNV	OR8U1:NM_001005204:exon1:c.A878G:p.Q293R
chr11	61548796	G	A	-	0\1	-	305.77	nonsynonymous SNV	C11orf9:NM_013279:exon20:c.G2654A:p.R885H,C11orf9:NM_001127392:exon21:c.G2759A:p.R920H
chr11	66083129	T	C	-	0\1	-	449.77	nonsynonymous SNV	CD248:NM_020404:exon1:c.A1370G:p.H457R
chr11	67353579	C	T	-	0\1	-	503.77	nonsynonymous SNV	GSTP1:NM_000852:exon6:c.C341T:p.A114V
chr11	68705674	C	A	-	0\1	-	420.77	nonsynonymous SNV	IGHMBP2:NM_002180:exon14:c.C2636A:p.T879K
chr11	76751166	G	A	-	0\1	-	324.77	nonsynonymous SNV	B3GNT6:NM_138706:exon2:c.G571A:p.A191T
chr11	7687715	T	C	-	1\1	-	627.77	nonsynonymous SNV	CYB5R2:NM_016229:exon8:c.A625G:p.N209D
chr11	76919478	C	A	-	0\1	-	632.77	nonsynonymous SNV	MYO7A:NM_000260:exon43:c.C5860A:p.L1954I,MYO7A:NM_001127180:exon43:c.C5746A:p.L1916I
chr11	7949860	G	A	-	0\1	-	487.77	nonsynonymous SNV	OR10A6:NM_001004461:exon1:c.C350T:p.A117V
chr12	11183832	G	A	-	1\1	-	1315.77	nonsynonymous SNV	TAS2R31:NM_176885:exon1:c.C103T:p.R35W
chr12	123200158	G	C	-	0\1	-	104.77	nonsynonymous SNV	HCAR3:NM_006018:exon1:c.C1127G:p.A376G
chr12	124274474	A	G	-	1\1	-	611.77	nonsynonymous SNV	DNAH10:NM_207437:exon11:c.A1438G:p.I480V
chr12	27915718	A	T	-	1\1	-	696.77	nonsynonymous SNV	MANSC4:NM_001146221:exon3:c.T976A:p.S326T
chr12	53186088	G	C	-	1\1	-	530.77	nonsynonymous SNV	KRT3:NM_057088:exon5:c.C1123G:p.R375G
chr12	9013755	C	T	-	1\1	-	490.77	nonsynonymous SNV	A2ML1:NM_144670:exon28:c.C3364T:p.R1122W
chr12	9248233	T	C	-	1\1	-	583.77	nonsynonymous SNV	A2M:NM_000014:exon16:c.A1915G:p.N639D
chr13	42442546	A	G	-	1\1	-	548.77	nonsynonymous SNV	VWA8:NM_001009814:exon10:c.T1148C:p.M383T,VWA8:NM_015058:exon10:c.T1148C:p.M383T
chr13	46103935	A	G	-	1\1	-	568.77	nonsynonymous SNV	COG3:NM_031431:exon21:c.A2240G:p.N747S
chr13	46629944	A	G	-	1\1	-	458.77	nonsynonymous SNV	CPB2:NM_001872:exon10:c.T1040C:p.I347T
chr13	53422553	A	G	-	1\1	-	490.77	nonsynonymous SNV	PCDH8:NM_002590:exon1:c.T19C:p.W7R,PCDH8:NM_032949:exon1:c.T19C:p.W7R
chr14	100380948	T	C	-	0\1	-	496.77	nonsynonymous SNV	EML1:NM_004434:exon15:c.T1666C:p.S556P,EML1:NM_001008707:exon16:c.T1723C:p.S575P
chr14	104165753	G	A	-	0\1	-	393.77	nonsynonymous SNV	XRCC3:NM_001100118:exon7:c.C722T:p.T241M,XRCC3:NM_001100119:exon8:c.C722T:p.T241M,XRCC3:NM_005432:exon8:c.C722T:p.T241M
chr14	19553436	C	T	-	0\1	-	102.77	nonsynonymous SNV	POTEG:NM_001005356:exon1:c.C20T:p.S7L
chr14	19553852	G	A	-	0\1	-	284.77	nonsynonymous SNV	POTEG:NM_001005356:exon1:c.G436A:p.A146T
chr14	20823052	G	A	-	0\1	-	489.77	nonsynonymous SNV	PARP2:NM_001042618:exon9:c.G848A:p.R283Q,PARP2:NM_005484:exon9:c.G887A:p.R296Q
chr14	20876253	A	G	-	0\1	-	488.77	nonsynonymous SNV	TEP1:NM_007110:exon2:c.T346C:p.S116P
chr14	20940606	G	A	-	0\1	-	439.77	nonsynonymous SNV	PNP:NM_000270:exon2:c.G151A:p.G51S
chr14	23587030	G	A	-	0\1	-	298.77	nonsynonymous SNV	CEBPE:NM_001805:exon2:c.C512T:p.A171V
chr14	23587838	G	T	-	0\1	-	321.77	nonsynonymous SNV	CEBPE:NM_001805:exon1:c.C463A:p.L155M
chr14	76156609	C	T	-	1\1	-	446.77	nonsynonymous SNV	TTLL5:NM_015072:exon6:c.C446T:p.A149V
chr14	81610583	G	C	-	0\1	-	324.77	nonsynonymous SNV	TSHR:NM_000369:exon10:c.G2181C:p.E727D
chr15	100514614	T	C	-	1\1	-	587.77	nonsynonymous SNV	ADAMTS17:NM_139057:exon22:c.A3281G:p.N1094S
chr15	33905410	A	G	-	0\1	-	522.77	nonsynonymous SNV	RYR3:NM_001036:exon19:c.A2191G:p.I731V,RYR3:NM_001243996:exon19:c.A2191G:p.I731V
chr15	50279662	T	C	-	0\1	-	435.77	nonsynonymous SNV	ATP8B4:NM_024837:exon10:c.A674G:p.N225S
chr15	52689631	T	G	-	1\1	-	512.77	nonsynonymous SNV	MYO5A:NM_000259:exon10:c.A1086C:p.E362D,MYO5A:NM_001142495:exon10:c.A1086C:p.E362D
chr15	56756285	T	G	-	0\1	-	427.77	nonsynonymous SNV	MNS1:NM_018365:exon2:c.A164C:p.Q55P
chr15	65157482	C	T	-	0\1	-	398.77	nonsynonymous SNV	PLEKHO2:NM_001195059:exon5:c.C718T:p.P240S,PLEKHO2:NM_025201:exon6:c.C868T:p.P290S
chr15	67984889	A	C	-	0\1	-	391.77	nonsynonymous SNV	MAP2K5:NM_001206804:exon14:c.A812C:p.Q271P,MAP2K5:NM_002757:exon14:c.A920C:p.Q307P,MAP2K5:NM_145160:exon14:c.A920C:p.Q307P
chr15	79058090	A	G	-	0\1	-	122.77	nonsynonymous SNV	ADAMTS7:NM_014272:exon19:c.T4163C:p.V1388A
chr15	80137560	T	C	-	0\1	-	595.77	nonsynonymous SNV	MTHFS:NM_001199758:exon3:c.A433G:p.T145A,MTHFS:NM_006441:exon3:c.A604G:p.T202A,ST20-MTHFS:NM_001199760:exon4:c.A532G:p.T178A
chr15	82555242	A	G	-	0\1	-	788.77	nonsynonymous SNV	FAM154B:NM_001008226:exon1:c.A22G:p.S8G
chr15	84611367	G	C	-	0\1	-	359.77	nonsynonymous SNV	ADAMTSL3:NM_207517:exon18:c.G2137C:p.G713R
chr15	84651057	G	A	-	0\1	-	371.77	nonsynonymous SNV	ADAMTSL3:NM_207517:exon21:c.G2677A:p.E893K
chr15	89386652	G	A	-	1\1	-	576.77	nonsynonymous SNV	ACAN:NM_001135:exon6:c.G824A:p.R275Q,ACAN:NM_013227:exon6:c.G824A:p.R275Q
chr15	90245174	T	A	-	0\1	-	553.77	nonsynonymous SNV	WDR93:NM_020212:exon2:c.T197A:p.L66H
chr16	10997750	C	A	-	0\1	-	343.77	nonsynonymous SNV	CIITA:NM_000246:exon9:c.C935A:p.T312K
chr16	11773662	C	G	-	0\1	-	523.77	nonsynonymous SNV	TXNDC11:NM_015914:exon12:c.G2266C:p.V756L
chr16	1279438	C	T	-	1\1	-	638.77	nonsynonymous SNV	TPSB2:NM_024164:exon4:c.G253A:p.A85T
chr16	1291597	C	G	-	0\1	-	1053.77	nonsynonymous SNV	TPSAB1:NM_003294:exon4:c.C396G:p.N132K
chr16	1394507	A	C	-	0\1	-	478.77	nonsynonymous SNV	BAIAP3:NM_001199096:exon17:c.A1532C:p.D511A,BAIAP3:NM_001199097:exon18:c.A1640C:p.D547A,BAIAP3:NM_001199098:exon18:c.A1571C:p.D524A,BAIAP3:NM_001199099:exon18:c.A1556C:p.D519A,BAIAP3:NM_003933:exon18:c.A1745C:p.D582A
chr16	15820863	C	T	-	0\1	-	481.77	nonsynonymous SNV	MYH11:NM_002474:exon28:c.G3700A:p.A1234T,MYH11:NM_022844:exon28:c.G3700A:p.A1234T,MYH11:NM_001040113:exon29:c.G3721A:p.A1241T,MYH11:NM_001040114:exon29:c.G3721A:p.A1241T
chr16	2164808	C	T	-	1\1	-	900.77	nonsynonymous SNV	PKD1:NM_000296:exon11:c.G2216A:p.R739Q,PKD1:NM_001009944:exon11:c.G2216A:p.R739Q
chr16	24804954	A	T	-	0\1	-	418.77	nonsynonymous SNV	TNRC6A:NM_014494:exon7:c.A3336T:p.Q1112H
chr16	31201442	G	A	-	0\1	-	437.77	nonsynonymous SNV	FUS:NM_001170634:exon11:c.G1145A:p.R382H,FUS:NM_001170937:exon11:c.G1136A:p.R379H,FUS:NM_004960:exon11:c.G1148A:p.R383H
chr16	31473275	A	G	-	0\1	-	386.77	nonsynonymous SNV	ARMC5:NM_001105247:exon2:c.A508G:p.I170V,ARMC5:NM_024742:exon2:c.A508G:p.I170V
chr16	336916	C	T	-	0\1	-	367.77	nonsynonymous SNV	PDIA2:NM_006849:exon10:c.C1504T:p.P502S
chr16	4431360	G	A	-	0\1	-	513.77	nonsynonymous SNV	VASN:NM_138440:exon2:c.G482A:p.R161Q
chr16	4812705	A	G	-	0\1	-	587.77	nonsynonymous SNV	ZNF500:NM_021646:exon3:c.T467C:p.F156S
chr16	4933939	G	C	-	0\1	-	590.77	nonsynonymous SNV	PPL:NM_002705:exon22:c.C4717G:p.Q1573E
chr16	56904587	C	G	-	1\1	-	467.77	nonsynonymous SNV	SLC12A3:NM_000339:exon6:c.C791G:p.A264G,SLC12A3:NM_001126107:exon6:c.C788G:p.A263G,SLC12A3:NM_001126108:exon6:c.C791G:p.A264G
chr16	67694135	C	T	-	0\1	-	407.77	nonsynonymous SNV	ACD:NM_001082486:exon1:c.G247A:p.V83I,ACD:NM_001082487:exon1:c.G247A:p.V83I,ACD:NM_022914:exon1:c.G247A:p.V83I
chr16	67983745	A	G	-	0\1	-	576.77	nonsynonymous SNV	SLC12A4:NM_001145962:exon12:c.T1712C:p.I571T,SLC12A4:NM_001145961:exon13:c.T1706C:p.I569T,SLC12A4:NM_001145963:exon13:c.T1688C:p.I563T,SLC12A4:NM_001145964:exon13:c.T1613C:p.I538T,SLC12A4:NM_005072:exon13:c.T1706C:p.I569T
chr16	70211226	T	C	-	0\1	-	250.77	nonsynonymous SNV	CLEC18C:NM_173619:exon3:c.T299C:p.L100P
chr16	70972595	T	C	-	0\1	-	333.77	nonsynonymous SNV	HYDIN:NM_001270974:exon44:c.A6917G:p.E2306G
chr16	71015329	G	T	-	0\1	-	416.77	nonsynonymous SNV	HYDIN:NM_001270974:exon29:c.C4475A:p.P1492H
chr16	71487206	T	C	-	0\1	-	373.77	nonsynonymous SNV	ZNF23:NM_145911:exon5:c.A82G:p.S28G
chr16	72162966	G	T	-	0\1	-	358.77	nonsynonymous SNV	PMFBP1:NM_031293:exon13:c.C1949A:p.T650K,PMFBP1:NM_001160213:exon14:c.C1514A:p.T505K
chr16	81208515	G	A	-	0\1	-	376.77	nonsynonymous SNV	PKD1L2:NM_001076780:exon16:c.C2588T:p.A863V
chr17	10346781	T	C	-	0\1	-	412.77	nonsynonymous SNV	MYH4:NM_017533:exon40:c.A5731G:p.K1911E
chr17	19642928	C	T	-	0\1	-	370.77	nonsynonymous SNV	ALDH3A1:NM_001135168:exon7:c.G1009A:p.G337R,ALDH3A1:NM_000691:exon8:c.G1009A:p.G337R,ALDH3A1:NM_001135167:exon8:c.G1009A:p.G337R
chr17	25628820	T	C	-	0\1	-	341.77	nonsynonymous SNV	WSB1:NM_015626:exon2:c.T47C:p.L16S
chr17	3101590	C	T	-	0\1	-	443.77	nonsynonymous SNV	OR1A2:NM_012352:exon1:c.C778T:p.R260C
chr17	38122680	G	T	-	0\1	-	441.77	nonsynonymous SNV	GSDMA:NM_178171:exon3:c.G382T:p.V128L
chr17	38122686	G	A	-	0\1	-	362.77	nonsynonymous SNV	GSDMA:NM_178171:exon3:c.G388A:p.E130K
chr17	38933388	A	C	-	0\1	-	575.77	nonsynonymous SNV	KRT27:NM_181537:exon8:c.T1243G:p.S415A
chr17	39340910	T	C	-	1\1	-	3116.77	nonsynonymous SNV	KRTAP4-1:NM_033060:exon1:c.A197G:p.H66R
chr17	39406427	T	C	-	0\1	-	156.77	nonsynonymous SNV	KRTAP9-4:NM_033191:exon1:c.T455C:p.F152S
chr17	39670912	G	C	-	1\1	-	493.77	nonsynonymous SNV	KRT15:NM_002275:exon7:c.C1262G:p.A421G
chr17	39913900	C	T	-	0\1	-	396.77	nonsynonymous SNV	JUP:NM_002230:exon11:c.G1910A:p.R637H,JUP:NM_021991:exon11:c.G1910A:p.R637H
chr17	42390802	G	A	-	0\1	-	560.77	nonsynonymous SNV	RUNDC3A:NM_001144825:exon4:c.G389A:p.R130Q,RUNDC3A:NM_001144826:exon4:c.G374A:p.R125Q,RUNDC3A:NM_006695:exon4:c.G389A:p.R130Q
chr17	43013535	C	A	-	0\1	-	357.77	nonsynonymous SNV	KIF18B:NM_001264573:exon2:c.G178T:p.G60C,KIF18B:NM_001265577:exon2:c.G178T:p.G60C
chr17	46894377	A	C	-	0\1	-	338.77	nonsynonymous SNV	TTLL6:NM_001130918:exon1:c.T58G:p.W20G
chr17	4856580	T	C	-	0\1	-	562.77	nonsynonymous SNV	ENO3:NM_001976:exon5:c.T254C:p.V85A,ENO3:NM_053013:exon5:c.T254C:p.V85A
chr17	48619249	C	A	-	0\1	-	456.77	nonsynonymous SNV	EPN3:NM_017957:exon10:c.C1630A:p.P544T
chr17	51900729	C	T	-	0\1	-	300.77	nonsynonymous SNV	KIF2B:NM_032559:exon1:c.C335T:p.A112V
chr17	59489893	T	C	-	1\1	-	632.77	nonsynonymous SNV	C17orf82:NM_203425:exon1:c.T557C:p.L186P
chr17	60814273	A	G	-	0\1	-	369.77	nonsynonymous SNV	MARCH10:NM_001100875:exon6:c.T956C:p.F319S,MARCH10:NM_152598:exon6:c.T956C:p.F319S
chr17	61903445	G	C	-	0\1	-	376.77	nonsynonymous SNV	FTSJ3:NM_017647:exon5:c.C271G:p.Q91E
chr17	62020348	T	C	-	1\1	-	529.77	nonsynonymous SNV	SCN4A:NM_000334:exon23:c.A4126G:p.N1376D
chr17	6406883	C	T	-	0\1	-	407.77	nonsynonymous SNV	PITPNM3:NM_001165966:exon3:c.G130A:p.A44T,PITPNM3:NM_031220:exon4:c.G238A:p.A80T
chr17	6515387	A	G	-	0\1	-	507.77	nonsynonymous SNV	KIAA0753:NM_014804:exon8:c.T1397C:p.L466P
chr17	72353745	G	T	-	0\1	-	379.77	nonsynonymous SNV	BTBD17:NM_001080466:exon3:c.C488A:p.A163E
chr17	74288410	C	T	-	0\1	-	444.77	nonsynonymous SNV	QRICH2:NM_032134:exon4:c.G1900A:p.G634S
chr17	76157266	T	C	-	0\1	-	336.77	nonsynonymous SNV	C17orf99:NM_001163075:exon3:c.T301C:p.W101R
chr18	43206985	A	G	-	1\1	-	493.77	nonsynonymous SNV	SLC14A2:NM_007163:exon4:c.A394G:p.I132V,SLC14A2:NM_001242692:exon5:c.A394G:p.I132V
chr18	43246156	G	A	-	1\1	-	590.77	nonsynonymous SNV	SLC14A2:NM_007163:exon12:c.G1529A:p.R510Q,SLC14A2:NM_001242692:exon13:c.G1529A:p.R510Q
chr18	47908556	G	A	-	0\1	-	405.77	nonsynonymous SNV	SKA1:NM_001039535:exon4:c.G271A:p.V91I,SKA1:NM_145060:exon4:c.G271A:p.V91I
chr18	48331553	T	C	-	0\1	-	377.77	nonsynonymous SNV	MRO:NM_001127174:exon4:c.A400G:p.T134A,MRO:NM_001127175:exon4:c.A442G:p.T148A,MRO:NM_001127176:exon4:c.A442G:p.T148A,MRO:NM_031939:exon5:c.A400G:p.T134A
chr18	658064	G	C	-	0\1	-	454.77	nonsynonymous SNV	C18orf56:NM_001012716:exon1:c.C184G:p.R62G
chr19	14769339	C	G	-	1\1	-	630.77	nonsynonymous SNV	EMR3:NM_032571:exon5:c.G379C:p.E127Q
chr19	15133762	G	C	-	1\1	-	544.77	nonsynonymous SNV	CCDC105:NM_173482:exon7:c.G1331C:p.S444T
chr19	17393015	C	T	-	1\1	-	486.77	nonsynonymous SNV	ANKLE1:NM_152363:exon2:c.C212T:p.A71V
chr19	19040312	G	C	-	1\1	-	658.77	nonsynonymous SNV	HOMER3:NM_001145724:exon8:c.C918G:p.S306R,HOMER3:NM_001145721:exon10:c.C1017G:p.S339R,HOMER3:NM_001145722:exon10:c.C1026G:p.S342R,HOMER3:NM_004838:exon10:c.C1026G:p.S342R
chr19	22154271	C	A	-	0\1	-	934.77	nonsynonymous SNV	ZNF208:NM_007153:exon4:c.G3565T:p.V1189L
chr19	22499181	G	T	-	0\1	-	277.77	nonsynonymous SNV	ZNF729:NM_001242680:exon4:c.G2962T:p.G988W
chr19	22952111	A	G	-	0\1	-	379.77	nonsynonymous SNV	ZNF99:NM_001080409:exon2:c.T19C:p.W7R
chr19	29704010	A	C	-	0\1	-	385.77	nonsynonymous SNV	UQCRFS1:NM_006003:exon1:c.T16G:p.S6A
chr19	33183291	G	A	-	1\1	-	497.77	nonsynonymous SNV	NUDT19:NM_001105570:exon1:c.G425A:p.R142Q
chr19	37488197	G	A	-	1\1	-	618.77	nonsynonymous SNV	ZNF568:NM_001204839:exon9:c.G1412A:p.C471Y,ZNF568:NM_001204838:exon10:c.G1604A:p.C535Y
chr19	41220029	G	A	-	0\1	-	625.77	nonsynonymous SNV	ADCK4:NM_001142555:exon4:c.C232T:p.R78C,ADCK4:NM_024876:exon4:c.C232T:p.R78C
chr19	42265889	G	T	-	0\1	-	537.77	nonsynonymous SNV	CEACAM6:NM_002483:exon4:c.G716T:p.G239V
chr19	44535999	G	T	-	0\1	-	356.77	nonsynonymous SNV	ZNF222:NM_001129996:exon4:c.G292T:p.V98F,ZNF222:NM_013360:exon4:c.G172T:p.V58F
chr19	45655333	T	C	-	0\1	-	374.77	nonsynonymous SNV	NKPD1:NM_198478:exon4:c.A2362G:p.R788G
chr19	47278859	C	G	-	0\1	-	495.77	nonsynonymous SNV	SLC1A5:NM_001145145:exon7:c.G928C:p.V310L,SLC1A5:NM_001145144:exon8:c.G850C:p.V284L,SLC1A5:NM_005628:exon8:c.G1534C:p.V512L
chr19	51323473	C	G	-	0\1	-	490.77	nonsynonymous SNV	KLK1:NM_002257:exon3:c.G433C:p.E145Q
chr19	51561806	C	A	-	0\1	-	473.77	nonsynonymous SNV	KLK13:NM_015596:exon4:c.G634T:p.D212Y
chr19	51738917	G	A	-	0\1	-	546.77	nonsynonymous SNV	CD33:NM_001082618:exon5:c.G529A:p.G177R,CD33:NM_001177608:exon6:c.G910A:p.G304R,CD33:NM_001772:exon6:c.G910A:p.G304R
chr19	52249672	A	C	-	0\1	-	404.77	nonsynonymous SNV	FPR1:NM_002029:exon2:c.T576G:p.N192K,FPR1:NM_001193306:exon3:c.T576G:p.N192K
chr19	54724683	C	T	-	0\1	-	807.77	nonsynonymous SNV	LILRB3:NM_001081450:exon6:c.G973A:p.V325I,LILRB3:NM_006864:exon6:c.G973A:p.V325I
chr19	54745682	C	T	-	0\1	-	203.77	nonsynonymous SNV	LILRA6:NM_024318:exon4:c.G428A:p.R143Q
chr19	55715309	C	T	-	0\1	-	417.77	nonsynonymous SNV	PTPRH:NM_002842:exon5:c.G727A:p.V243I
chr19	56041255	C	G	-	1\1	-	480.77	nonsynonymous SNV	SBK2:NM_001101401:exon4:c.G892C:p.A298P
chr19	56133551	C	T	-	0\1	-	445.77	nonsynonymous SNV	ZNF784:NM_203374:exon2:c.G538A:p.E180K
chr19	56953585	T	C	-	0\1	-	443.77	nonsynonymous SNV	ZNF667:NM_022103:exon5:c.A779G:p.K260R
chr19	57760018	G	A	-	0\1	-	513.77	nonsynonymous SNV	ZNF805:NM_001023563:exon3:c.G203A:p.G68E
chr19	57760057	G	A	-	0\1	-	433.77	nonsynonymous SNV	ZNF805:NM_001023563:exon3:c.G242A:p.G81D
chr19	58867671	C	A	-	0\1	-	333.77	nonsynonymous SNV	ZNF497:NM_001207009:exon2:c.G1331T:p.C444F,ZNF497:NM_198458:exon3:c.G1331T:p.C444F
chr19	58991900	G	A	-	0\1	-	380.77	nonsynonymous SNV	ZNF446:NM_017908:exon7:c.G1160A:p.R387H
chr19	9490814	C	T	-	1\1	-	486.77	nonsynonymous SNV	ZNF177:NM_001172651:exon5:c.C335T:p.T112M,ZNF559-ZNF177:NM_001202425:exon8:c.C335T:p.T112M,ZNF177:NM_003451:exon8:c.C335T:p.T112M,ZNF559-ZNF177:NM_001172650:exon11:c.C335T:p.T112M
chr19	984537	A	G	-	1\1	-	790.77	nonsynonymous SNV	WDR18:NM_024100:exon1:c.A184G:p.I62V
chr2	103335646	A	G	-	0\1	-	574.56	nonsynonymous SNV	MFSD9:NM_032718:exon6:c.T658C:p.W220R
chr2	108475958	A	G	-	0\1	-	358.77	nonsynonymous SNV	RGPD4:NM_182588:exon11:c.A1582G:p.R528G
chr2	108487330	A	G	-	0\1	-	363.77	nonsynonymous SNV	RGPD4:NM_182588:exon20:c.A2870G:p.N957S
chr2	113498566	A	G	-	0\1	-	453.77	nonsynonymous SNV	CKAP2L:NM_152515:exon8:c.T1841C:p.L614S
chr2	11359120	G	T	-	1\1	-	621.77	nonsynonymous SNV	ROCK2:NM_004850:exon10:c.C1292A:p.T431N
chr2	128321770	G	A	-	1\1	-	652.77	nonsynonymous SNV	MYO7B:NM_001080527:exon3:c.G61A:p.G21S
chr2	133174764	C	T	-	0\1	-	356.77	nonsynonymous SNV	GPR39:NM_001508:exon1:c.C149T:p.A50V
chr2	135893294	G	T	-	0\1	-	528.77	nonsynonymous SNV	RAB3GAP1:NM_001172435:exon17:c.G1715T:p.G572V,RAB3GAP1:NM_012233:exon17:c.G1715T:p.G572V
chr2	152404901	G	A	-	0\1	-	473.77	nonsynonymous SNV	NEB:NM_004543:exon103:c.C14939T:p.T4980I,NEB:NM_001164507:exon131:c.C20078T:p.T6693I,NEB:NM_001164508:exon131:c.C20078T:p.T6693I,NEB:NM_001271208:exon131:c.C20078T:p.T6693I
chr2	152476028	C	G	-	0\1	-	395.77	nonsynonymous SNV	NEB:NM_004543:exon69:c.G10044C:p.W3348C,NEB:NM_001164507:exon73:c.G10809C:p.W3603C,NEB:NM_001164508:exon73:c.G10809C:p.W3603C,NEB:NM_001271208:exon73:c.G10809C:p.W3603C
chr2	167334085	G	T	-	1\1	-	502.77	nonsynonymous SNV	SCN7A:NM_002976:exon2:c.C122A:p.T41N
chr2	168099775	C	G	-	0\1	-	352.77	nonsynonymous SNV	XIRP2:NM_001199144:exon7:c.C1207G:p.P403A,XIRP2:NM_152381:exon9:c.C1873G:p.P625A
chr2	168099796	T	C	-	0\1	-	462.77	nonsynonymous SNV	XIRP2:NM_001199144:exon7:c.T1228C:p.Y410H,XIRP2:NM_152381:exon9:c.T1894C:p.Y632H
chr2	168103304	G	A	-	0\1	-	523.77	nonsynonymous SNV	XIRP2:NM_001199144:exon7:c.G4736A:p.R1579H,XIRP2:NM_152381:exon9:c.G5402A:p.R1801H
chr2	168103925	A	G	-	0\1	-	323.77	nonsynonymous SNV	XIRP2:NM_001199144:exon7:c.A5357G:p.N1786S,XIRP2:NM_152381:exon9:c.A6023G:p.N2008S
chr2	168106246	G	A	-	0\1	-	420.77	nonsynonymous SNV	XIRP2:NM_001199144:exon7:c.G7678A:p.V2560I,XIRP2:NM_152381:exon9:c.G8344A:p.V2782I
chr2	170003432	T	G	-	1\1	-	802.77	nonsynonymous SNV	LRP2:NM_004525:exon69:c.A12628C:p.I4210L
chr2	171260797	A	G	-	0\1	-	374.77	nonsynonymous SNV	MYO3B:NM_001083615:exon20:c.A2318G:p.E773G,MYO3B:NM_138995:exon20:c.A2318G:p.E773G
chr2	178482094	C	T	-	1\1	-	2312.77	nonsynonymous SNV	TTC30A:NM_152275:exon1:c.G1336A:p.V446I
chr2	179397561	C	T	-	0\1	-	403.77	nonsynonymous SNV	TTN:NM_003319:exon186:c.G76586A:p.R25529H,TTN:NM_133432:exon187:c.G76961A:p.R25654H,TTN:NM_133437:exon187:c.G77162A:p.R25721H,TTN:NM_133378:exon307:c.G96077A:p.R32026H,TTN:NM_001256850:exon308:c.G98858A:p.R32953H,TTN:NM_001267550:exon358:c.G103781A:p.R34594H
chr2	179427536	T	C	-	0\1	-	392.77	nonsynonymous SNV	TTN:NM_003319:exon154:c.A56128G:p.I18710V,TTN:NM_133432:exon155:c.A56503G:p.I18835V,TTN:NM_133437:exon155:c.A56704G:p.I18902V,TTN:NM_133378:exon275:c.A75619G:p.I25207V,TTN:NM_001256850:exon276:c.A78400G:p.I26134V,TTN:NM_001267550:exon326:c.A83323G:p.I27775V
chr2	17942775	T	A	0\1	0\1	919.77	855.77	nonsynonymous SNV	GEN1:NM_001130009:exon3:c.T274A:p.S92T,GEN1:NM_182625:exon3:c.T274A:p.S92T
chr2	179430997	G	A	-	0\1	-	320.77	nonsynonymous SNV	TTN:NM_003319:exon154:c.C52667T:p.T17556M,TTN:NM_133432:exon155:c.C53042T:p.T17681M,TTN:NM_133437:exon155:c.C53243T:p.T17748M,TTN:NM_133378:exon275:c.C72158T:p.T24053M,TTN:NM_001256850:exon276:c.C74939T:p.T24980M,TTN:NM_001267550:exon326:c.C79862T:p.T26621M
chr2	179620951	C	T	-	1\1	-	490.77	nonsynonymous SNV	TTN:NM_133437:exon44:c.G10739A:p.G3580D,TTN:NM_001267550:exon46:c.G11252A:p.G3751D
chr2	187532417	G	A	-	1\1	-	585.77	nonsynonymous SNV	ITGAV:NM_001145000:exon22:c.G2239A:p.V747I,ITGAV:NM_001144999:exon24:c.G2209A:p.V737I,ITGAV:NM_002210:exon24:c.G2347A:p.V783I
chr2	191184475	A	G	-	0\1	-	410.77	nonsynonymous SNV	HIBCH:NM_014362:exon1:c.T2C:p.M1T,HIBCH:NM_198047:exon1:c.T2C:p.M1T
chr2	20818764	C	T	-	0\1	-	447.77	nonsynonymous SNV	HS1BP3:NM_022460:exon7:c.G1162A:p.A388T
chr2	209190632	T	G	-	0\1	-	466.77	nonsynonymous SNV	PIKFYVE:NM_015040:exon20:c.T3097G:p.S1033A
chr2	215876166	A	T	-	1\1	-	598.77	nonsynonymous SNV	ABCA12:NM_015657:exon9:c.T1375A:p.S459T,ABCA12:NM_173076:exon17:c.T2329A:p.S777T
chr2	219555262	G	A	-	0\1	-	355.77	nonsynonymous SNV	STK36:NM_001243313:exon14:c.G1748A:p.R583Q,STK36:NM_015690:exon14:c.G1748A:p.R583Q
chr2	220251685	T	G	-	0\1	-	384.77	nonsynonymous SNV	DNPEP:NM_012100:exon3:c.A148C:p.N50H
chr2	220439916	G	A	-	0\1	-	539.77	nonsynonymous SNV	INHA:NM_002191:exon2:c.G769A:p.A257T
chr2	228855866	G	C	-	0\1	-	362.77	nonsynonymous SNV	SPHKAP:NM_030623:exon10:c.C4722G:p.S1574R,SPHKAP:NM_001142644:exon11:c.C4809G:p.S1603R
chr2	231036860	C	T	-	0\1	-	448.77	nonsynonymous SNV	SP110:NM_004509:exon16:c.G1737A:p.M579I,SP110:NM_080424:exon16:c.G1737A:p.M579I
chr2	231865144	G	C	-	0\1	-	685.77	nonsynonymous SNV	SPATA3:NM_139073:exon2:c.G365C:p.C122S
chr2	234622310	C	T	-	0\1	-	352.77	nonsynonymous SNV	UGT1A5:NM_019078:exon1:c.C673T:p.H225Y
chr2	234637803	T	C	-	0\1	-	275.77	nonsynonymous SNV	UGT1A3:NM_019093:exon1:c.T31C:p.W11R
chr2	234854540	G	C	-	0\1	-	333.77	nonsynonymous SNV	TRPM8:NM_024080:exon7:c.G740C:p.R247T
chr2	234854552	A	G	-	0\1	-	330.77	nonsynonymous SNV	TRPM8:NM_024080:exon7:c.A752G:p.Y251C
chr2	240982257	A	G	-	0\1	-	203.77	nonsynonymous SNV	PRR21:NM_001080835:exon1:c.T143C:p.M48T
chr2	240985347	G	A	-	0\1	-	127.77	nonsynonymous SNV	OR6B3:NM_173351:exon1:c.C143T:p.T48I
chr2	241463453	C	A	-	0\1	-	311.77	nonsynonymous SNV	ANKMY1:NM_017844:exon6:c.G991T:p.V331L,ANKMY1:NM_016552:exon7:c.G1414T:p.V472L
chr2	242610773	T	A	-	0\1	-	324.77	nonsynonymous SNV	ATG4B:NM_013325:exon12:c.T1061A:p.L354Q,ATG4B:NM_178326:exon12:c.T1061A:p.L354Q
chr2	24439048	A	G	-	0\1	-	484.77	nonsynonymous SNV	ITSN2:NM_019595:exon31:c.T3779C:p.I1260T,ITSN2:NM_006277:exon32:c.T3860C:p.I1287T
chr2	27260469	G	A	-	0\1	-	392.77	nonsynonymous SNV	TMEM214:NM_001083590:exon8:c.G916A:p.V306M,TMEM214:NM_017727:exon9:c.G1051A:p.V351M
chr2	38604351	A	G	-	0\1	-	606.77	nonsynonymous SNV	ATL2:NM_001135673:exon1:c.T52C:p.W18R,ATL2:NM_022374:exon1:c.T52C:p.W18R
chr2	54870254	C	A	-	0\1	-	462.77	nonsynonymous SNV	SPTBN1:NM_178313:exon18:c.C3954A:p.D1318E,SPTBN1:NM_003128:exon19:c.C3993A:p.D1331E
chr2	74489318	G	A	-	0\1	-	439.77	nonsynonymous SNV	SLC4A5:NM_021196:exon6:c.C757T:p.H253Y,SLC4A5:NM_133478:exon11:c.C757T:p.H253Y
chr2	84924823	T	C	-	0\1	-	485.77	nonsynonymous SNV	DNAH6:NM_001370:exon47:c.T7649C:p.V2550A
chr2	86317037	G	C	-	0\1	-	521.77	nonsynonymous SNV	POLR1A:NM_015425:exon4:c.C448G:p.P150A
chr2	88424066	T	C	-	0\1	-	653.77	nonsynonymous SNV	FABP1:NM_001443:exon3:c.A280G:p.T94A
chr2	96072867	G	A	-	0\1	-	244.77	nonsynonymous SNV	FAHD2A:NM_016044:exon3:c.G424A:p.G142R
chr2	96795608	T	G	-	0\1	-	534.77	nonsynonymous SNV	ASTL:NM_001002036:exon8:c.A829C:p.K277Q
chr2	96795857	T	C	-	0\1	-	495.77	nonsynonymous SNV	ASTL:NM_001002036:exon7:c.A665G:p.Q222R
chr2	97833466	C	T	-	0\1	-	259.77	nonsynonymous SNV	ANKRD36:NM_001164315:exon22:c.C1595T:p.A532V
chr2	187532417	187532417	G	A	exonic	ITGAV	nonsynonymous	ITGAV:NM_001145000:exon22:c.G2239A:p.V747I,ITGAV:NM_001144999:exon24:c.G2209A:p.V737I,ITGAV:NM_002210:exon24:c.G2347A:p.V783I	Score=454;Name=lod=93	NA	0.99085	1	rs2230616	0.81	0.929698	N	0.47	T	0.001	B	0.99914	N	0.000288	N	2.85	23	Hom
chr20	3285140	T	C	-	0\1	-	262.77	nonsynonymous SNV	C20orf194:NM_001009984:exon21:c.A1729G:p.R577G
chr21	30250615	T	C	-	1\1	-	456.77	nonsynonymous SNV	N6AMT1:NM_182749:exon4:c.A353G:p.K118R,N6AMT1:NM_013240:exon5:c.A437G:p.K146R
chr21	30332911	C	T	-	1\1	-	713.77	nonsynonymous SNV	LTN1:NM_015565:exon12:c.G2419A:p.V807I
chr21	30341891	A	G	-	1\1	-	480.77	nonsynonymous SNV	LTN1:NM_015565:exon9:c.T1346C:p.L449S
chr21	43531008	T	C	-	1\1	-	601.77	nonsynonymous SNV	UMODL1:NM_001004416:exon11:c.T1676C:p.M559T,UMODL1:NM_001199527:exon11:c.T1460C:p.M487T,UMODL1:NM_001199528:exon11:c.T1460C:p.M487T,UMODL1:NM_173568:exon11:c.T1676C:p.M559T
chr21	45971152	G	A	-	0\1	-	62.77	nonsynonymous SNV	KRTAP10-2:NM_198693:exon1:c.C190T:p.P64S
chr21	47734659	G	A	-	1\1	-	630.77	nonsynonymous SNV	C21orf58:NM_058180:exon5:c.C580T:p.P194S
chr22	24034288	A	G	-	1\1	-	550.77	nonsynonymous SNV	RGL4:NM_153615:exon1:c.A71G:p.Q24R
chr22	30762140	G	A	-	1\1	-	736.77	nonsynonymous SNV	CCDC157:NM_001017437:exon3:c.G151A:p.D51N
chr22	30888494	C	T	-	1\1	-	620.77	nonsynonymous SNV	SEC14L4:NM_001161368:exon8:c.G631A:p.E211K,SEC14L4:NM_174977:exon8:c.G631A:p.E211K
chr22	30888527	C	T	-	1\1	-	580.77	nonsynonymous SNV	SEC14L4:NM_001161368:exon8:c.G598A:p.V200M,SEC14L4:NM_174977:exon8:c.G598A:p.V200M
chr22	30934816	T	C	-	1\1	-	480.77	nonsynonymous SNV	SEC14L6:NM_001193336:exon2:c.A128G:p.Q43R
chr22	32011225	T	C	-	1\1	-	512.77	nonsynonymous SNV	SFI1:NM_001258325:exon27:c.T3095C:p.L1032P,SFI1:NM_001258326:exon27:c.T3014C:p.L1005P,SFI1:NM_001258327:exon27:c.T2978C:p.L993P,SFI1:NM_014775:exon28:c.T3167C:p.L1056P,SFI1:NM_001007467:exon29:c.T3260C:p.L1087P
chr22	32200849	C	T	-	1\1	-	801.77	nonsynonymous SNV	DEPDC5:NM_001136029:exon16:c.C1165T:p.R389C,DEPDC5:NM_001007188:exon17:c.C1165T:p.R389C,DEPDC5:NM_001242896:exon17:c.C1165T:p.R389C,DEPDC5:NM_001242897:exon17:c.C1165T:p.R389C,DEPDC5:NM_014662:exon17:c.C1165T:p.R389C
chr22	33327396	C	A	-	0\1	-	538.77	nonsynonymous SNV	SYN3:NM_003490:exon3:c.G440T:p.R147I,SYN3:NM_133633:exon3:c.G440T:p.R147I,SYN3:NM_001135774:exon4:c.G440T:p.R147I
chr22	43529314	G	C	-	1\1	-	601.77	nonsynonymous SNV	MCAT:NM_173467:exon4:c.C908G:p.A303G
chr22	43610207	A	G	-	1\1	-	474.77	nonsynonymous SNV	SCUBE1:NM_173050:exon16:c.T1942C:p.S648P
chr22	45683304	G	C	-	1\1	-	721.77	nonsynonymous SNV	UPK3A:NM_006953:exon3:c.G460C:p.A154P
chr22	51183255	A	G	-	1\1	-	603.77	nonsynonymous SNV	ACR:NM_001097:exon5:c.A886G:p.M296V
chr3	10276163	T	A	-	0\1	-	313.77	nonsynonymous SNV	IRAK2:NM_001570:exon11:c.T1293A:p.D431E
chr3	112059768	C	G	-	0\1	-	325.77	nonsynonymous SNV	CD200:NM_005944:exon2:c.C32G:p.S11C,CD200:NM_001004196:exon3:c.C107G:p.S36C
chr3	119150836	C	T	-	0\1	-	572.77	nonsynonymous SNV	TMEM39A:NM_018266:exon9:c.G1459A:p.A487T
chr3	120500099	C	T	-	0\1	-	397.77	nonsynonymous SNV	GTF2E1:NM_005513:exon5:c.C1102T:p.R368C
chr3	12875443	G	A	-	0\1	-	691.77	nonsynonymous SNV	CAND2:NM_012298:exon13:c.G3322A:p.A1108T,CAND2:NM_001162499:exon15:c.G3673A:p.A1225T
chr3	167506937	C	G	-	1\1	-	619.77	nonsynonymous SNV	SERPINI1:NM_001122752:exon2:c.C21G:p.F7L,SERPINI1:NM_005025:exon2:c.C21G:p.F7L
chr3	195489009	C	A	-	1\1	-	613.77	nonsynonymous SNV	MUC4:NM_138297:exon12:c.G1600T:p.A534S,MUC4:NM_004532:exon13:c.G1753T:p.A585S,MUC4:NM_018406:exon14:c.G14461T:p.A4821S
chr3	195507010	A	G	-	0\1	-	58.77	nonsynonymous SNV	MUC4:NM_018406:exon2:c.T11441C:p.L3814P
chr3	195507518	C	G	-	0\1	-	112.77	nonsynonymous SNV	MUC4:NM_018406:exon2:c.G10933C:p.D3645H
chr3	195508558	A	G	-	0\1	-	138.77	nonsynonymous SNV	MUC4:NM_018406:exon2:c.T9893C:p.L3298P
chr3	195508846	A	G	-	0\1	-	99.77	nonsynonymous SNV	MUC4:NM_018406:exon2:c.T9605C:p.L3202P
chr3	195509651	G	A	-	0\1	-	271.77	nonsynonymous SNV	MUC4:NM_018406:exon2:c.C8800T:p.L2934F
chr3	195509689	G	A	-	0\1	-	96.77	nonsynonymous SNV	MUC4:NM_018406:exon2:c.C8762T:p.A2921V
chr3	195510396	A	C	-	1\1	-	213.77	nonsynonymous SNV	MUC4:NM_018406:exon2:c.T8055G:p.H2685Q
chr3	195510526	A	G	-	1\1	-	220.78	nonsynonymous SNV	MUC4:NM_018406:exon2:c.T7925C:p.L2642P
chr3	195513491	G	T	-	0\1	-	97.77	nonsynonymous SNV	MUC4:NM_018406:exon2:c.C4960A:p.P1654T
chr3	195513566	C	G	-	0\1	-	94.77	nonsynonymous SNV	MUC4:NM_018406:exon2:c.G4885C:p.D1629H
chr3	195514846	A	G	-	0\1	-	160.77	nonsynonymous SNV	MUC4:NM_018406:exon2:c.T3605C:p.L1202P
chr3	45052775	G	C	-	1\1	-	681.77	nonsynonymous SNV	EXOSC7:NM_015004:exon8:c.G820C:p.V274L
chr3	4774781	C	T	-	0\1	-	424.77	nonsynonymous SNV	ITPR1:NM_002222:exon39:c.C5041T:p.L1681F,ITPR1:NM_001099952:exon40:c.C5086T:p.L1696F,ITPR1:NM_001168272:exon42:c.C5185T:p.L1729F
chr3	49724183	C	G	-	0\1	-	105.77	nonsynonymous SNV	MST1:NM_020998:exon7:c.G781C:p.E261Q
chr4	113352397	G	A	-	0\1	-	428.77	nonsynonymous SNV	ALPK1:NM_001253884:exon10:c.G1460A:p.G487D,ALPK1:NM_001102406:exon11:c.G1694A:p.G565D,ALPK1:NM_025144:exon11:c.G1694A:p.G565D
chr4	151207127	C	T	-	0\1	-	515.77	nonsynonymous SNV	LRBA:NM_001199282:exon54:c.G8074A:p.A2692T,LRBA:NM_006726:exon55:c.G8110A:p.A2704T
chr4	153690842	T	C	-	0\1	-	476.77	nonsynonymous SNV	TIGD4:NM_145720:exon2:c.A1315G:p.I439V
chr4	154631543	A	T	-	1\1	-	436.77	nonsynonymous SNV	RNF175:NM_173662:exon9:c.T965A:p.I322N
chr4	17524570	C	G	-	0\1	-	658.77	nonsynonymous SNV	CLRN2:NM_001079827:exon2:c.C337G:p.L113V
chr4	185587165	A	G	-	1\1	-	699.77	nonsynonymous SNV	CCDC111:NM_152683:exon6:c.A503G:p.Q168R
chr4	187540040	C	T	-	0\1	-	543.77	nonsynonymous SNV	FAT1:NM_005245:exon10:c.G7700A:p.R2567H
chr4	41015899	C	T	-	0\1	-	523.77	nonsynonymous SNV	APBB2:NM_001166050:exon6:c.G536A:p.R179Q,APBB2:NM_004307:exon6:c.G536A:p.R179Q,APBB2:NM_173075:exon6:c.G536A:p.R179Q
chr4	4199138	C	A	-	0\1	-	639.77	nonsynonymous SNV	OTOP1:NM_177998:exon5:c.G1423T:p.A475S
chr4	42400112	G	T	-	0\1	-	448.77	nonsynonymous SNV	SHISA3:NM_001080505:exon1:c.G39T:p.W13C
chr4	68380215	G	A	-	1\1	-	611.77	nonsynonymous SNV	CENPC1:NM_001812:exon8:c.C1021T:p.L341F
chr4	996165	G	A	-	0\1	-	554.77	nonsynonymous SNV	IDUA:NM_000203:exon8:c.G1081A:p.A361T
chr5	102433409	G	A	-	1\1	-	499.77	nonsynonymous SNV	GIN1:NM_017676:exon5:c.C716T:p.T239M
chr5	123983915	G	T	-	0\1	-	498.77	nonsynonymous SNV	ZNF608:NM_020747:exon4:c.C2162A:p.T721N
chr5	132150948	T	G	-	1\1	-	525.77	nonsynonymous SNV	SOWAHA:NM_175873:exon1:c.T1635G:p.F545L
chr5	140186990	G	A	-	0\1	-	70.77	nonsynonymous SNV	PCDHA4:NM_018907:exon1:c.G218A:p.G73D,PCDHA4:NM_031500:exon1:c.G218A:p.G73D
chr5	140221195	G	C	-	0\1	-	214.77	nonsynonymous SNV	PCDHA8:NM_018911:exon1:c.G289C:p.G97R,PCDHA8:NM_031856:exon1:c.G289C:p.G97R
chr5	140559914	T	C	-	0\1	-	397.77	nonsynonymous SNV	PCDHB8:NM_019120:exon1:c.T2299C:p.F767L
chr5	140590393	C	G	-	0\1	-	149.77	nonsynonymous SNV	PCDHB12:NM_018932:exon1:c.C1914G:p.H638Q
chr5	140763029	A	G	-	0\1	-	288.77	nonsynonymous SNV	PCDHGA7:NM_018920:exon1:c.A563G:p.E188G,PCDHGA7:NM_032087:exon1:c.A563G:p.E188G
chr5	140870516	A	G	-	0\1	-	447.77	nonsynonymous SNV	PCDHGC5:NM_018929:exon1:c.A1709G:p.D570G,PCDHGC5:NM_032407:exon1:c.A1709G:p.D570G
chr5	157164962	T	C	-	0\1	-	288.77	nonsynonymous SNV	THG1L:NM_017872:exon5:c.T695C:p.L232P
chr5	16711087	C	T	-	0\1	-	365.77	nonsynonymous SNV	MYO10:NM_012334:exon21:c.G2099A:p.R700Q
chr5	16769273	G	A	-	0\1	-	435.77	nonsynonymous SNV	MYO10:NM_012334:exon10:c.C970T:p.R324W
chr5	41049397	C	T	-	0\1	-	368.77	nonsynonymous SNV	HEATR7B2:NM_173489:exon14:c.G1486A:p.V496I
chr5	475104	A	G	-	0\1	-	426.77	nonsynonymous SNV	SLC9A3:NM_004174:exon16:c.T2395C:p.C799R
chr5	5460619	G	C	-	0\1	-	339.77	nonsynonymous SNV	KIAA0947:NM_015325:exon13:c.G1172C:p.C391S
chr5	71490962	A	G	-	0\1	-	587.77	nonsynonymous SNV	MAP1B:NM_005909:exon5:c.A1780G:p.I594V
chr5	78181423	C	T	-	0\1	-	506.77	nonsynonymous SNV	ARSB:NM_000046:exon5:c.G1126A:p.V376M,ARSB:NM_198709:exon6:c.G1126A:p.V376M
chr5	89979698	C	T	-	1\1	-	486.77	nonsynonymous SNV	GPR98:NM_032119:exon28:c.C5960T:p.P1987L
chr5	90024735	G	A	-	1\1	-	446.77	nonsynonymous SNV	GPR98:NM_032119:exon49:c.G10411A:p.E3471K
chr5	96086334	G	C	-	0\1	-	384.77	nonsynonymous SNV	CAST:NM_173060:exon17:c.G1157C:p.C386S,CAST:NM_001042440:exon18:c.G1349C:p.C450S,CAST:NM_001190442:exon19:c.G1184C:p.C395S
chr5	96124330	T	C	-	0\1	-	405.77	nonsynonymous SNV	ERAP1:NM_001040458:exon11:c.A1583G:p.K528R,ERAP1:NM_001198541:exon11:c.A1583G:p.K528R,ERAP1:NM_016442:exon11:c.A1583G:p.K528R
chr6	109894773	T	A	-	0\1	-	515.77	nonsynonymous SNV	AKD1:NM_001145128:exon21:c.A2216T:p.D739V
chr6	128040839	T	C	-	1\1	-	481.77	nonsynonymous SNV	THEMIS:NM_001010923:exon5:c.A1888G:p.I630V,THEMIS:NM_001164687:exon5:c.A1783G:p.I595V,THEMIS:NM_001164685:exon6:c.A2005G:p.I669V
chr6	139576736	C	T	-	0\1	-	417.77	nonsynonymous SNV	TXLNB:NM_153235:exon7:c.G1042A:p.V348M
chr6	154360797	A	G	-	0\1	-	397.77	nonsynonymous SNV	OPRM1:NM_000914:exon1:c.A118G:p.N40D,OPRM1:NM_001008503:exon1:c.A118G:p.N40D,OPRM1:NM_001008504:exon1:c.A118G:p.N40D,OPRM1:NM_001008505:exon1:c.A118G:p.N40D,OPRM1:NM_001145282:exon1:c.A118G:p.N40D,OPRM1:NM_001145283:exon1:c.A118G:p.N40D,OPRM1:NM_001145284:exon1:c.A118G:p.N40D,OPRM1:NM_001145285:exon1:c.A118G:p.N40D,OPRM1:NM_001145286:exon1:c.A118G:p.N40D,OPRM1:NM_001145279:exon3:c.A397G:p.N133D
chr6	155450670	G	A	-	0\1	-	517.77	nonsynonymous SNV	TIAM2:NM_012454:exon3:c.G313A:p.G105S
chr6	155451352	G	A	-	0\1	-	403.77	nonsynonymous SNV	TIAM2:NM_012454:exon3:c.G995A:p.R332H
chr6	160969629	A	G	-	0\1	-	476.77	nonsynonymous SNV	LPA:NM_005577:exon32:c.T5036C:p.M1679T
chr6	16290761	T	A	-	0\1	-	416.77	nonsynonymous SNV	GMPR:NM_006877:exon8:c.T766A:p.F256I
chr6	166862258	C	G	-	0\1	-	383.77	nonsynonymous SNV	RPS6KA2:NM_021135:exon14:c.G1286C:p.C429S,RPS6KA2:NM_001006932:exon15:c.G1310C:p.C437S
chr6	170862300	G	C	-	0\1	-	386.77	nonsynonymous SNV	PSMB1:NM_002793:exon1:c.C31G:p.P11A
chr6	41708938	C	G	-	1\1	-	522.77	nonsynonymous SNV	PGC:NM_001166424:exon7:c.G723C:p.Q241H
chr6	52617731	C	G	-	0\1	-	379.77	nonsynonymous SNV	GSTA2:NM_000846:exon5:c.G335C:p.S112T
chr6	56480500	T	C	-	0\1	-	402.77	nonsynonymous SNV	DST:NM_001723:exon24:c.A7765G:p.I2589V
chr6	76660397	T	C	-	0\1	-	514.77	nonsynonymous SNV	IMPG1:NM_001563:exon13:c.A1706G:p.K569R
chr6	87994101	G	A	-	0\1	-	503.77	nonsynonymous SNV	GJB7:NM_198568:exon3:c.C530T:p.T177M
chr6	97058574	G	A	-	1\1	-	467.77	nonsynonymous SNV	FHL5:NM_001170807:exon5:c.G631A:p.V211M,FHL5:NM_020482:exon6:c.G631A:p.V211M
chr7	100465824	G	A	-	0\1	-	438.77	nonsynonymous SNV	TRIP6:NM_003302:exon3:c.G332A:p.R111Q
chr7	100637763	C	G	-	1\1	-	2767.77	nonsynonymous SNV	MUC12:NM_001164462:exon2:c.C3919G:p.P1307A
chr7	112723698	G	T	-	0\1	-	471.77	nonsynonymous SNV	GPR85:NM_001146266:exon2:c.C1079A:p.S360Y,GPR85:NM_001146265:exon3:c.C1079A:p.S360Y,GPR85:NM_001146267:exon3:c.C1079A:p.S360Y,GPR85:NM_018970:exon3:c.C1079A:p.S360Y
chr7	124387015	A	C	-	0\1	-	536.77	nonsynonymous SNV	GPR37:NM_005302:exon2:c.T1406G:p.I469S
chr7	128323034	A	G	-	1\1	-	435.77	nonsynonymous SNV	FAM71F2:NM_001012454:exon5:c.A751G:p.I251V,FAM71F2:NM_001128926:exon5:c.A724G:p.I242V
chr7	129938598	G	T	-	0\1	-	257.77	nonsynonymous SNV	CPA4:NM_001163446:exon2:c.G81T:p.L27F,CPA4:NM_016352:exon2:c.G81T:p.L27F
chr7	149480638	C	T	-	0\1	-	480.77	nonsynonymous SNV	SSPO:NM_198455:exon17:c.C2344T:p.R782C
chr7	156742501	C	G	-	0\1	-	368.77	nonsynonymous SNV	NOM1:NM_138400:exon1:c.C70G:p.R24G
chr7	158672619	A	G	-	1\1	-	439.77	nonsynonymous SNV	WDR60:NM_018051:exon5:c.A818G:p.Q273R
chr7	44147485	C	A	-	0\1	-	499.77	nonsynonymous SNV	AEBP1:NM_001129:exon5:c.C817A:p.P273T
chr7	48081095	G	T	-	0\1	-	428.77	nonsynonymous SNV	C7orf57:NM_001100159:exon3:c.G220T:p.A74S
chr7	4841470	T	C	-	1\1	-	573.77	nonsynonymous SNV	RADIL:NM_018059:exon12:c.A2656G:p.S886G
chr7	5410425	G	C	-	0\1	-	363.77	nonsynonymous SNV	TNRC18:NM_001080495:exon11:c.C3800G:p.A1267G
chr7	73097720	G	C	-	1\1	-	643.84	nonsynonymous SNV	DNAJC30:NM_032317:exon1:c.C34G:p.L12V
chr7	76144483	A	G	-	0\1	-	439.77	nonsynonymous SNV	UPK3B:NM_030570:exon4:c.A878G:p.Q293R,UPK3B:NM_182684:exon6:c.A793G:p.K265E
chr7	82582846	C	T	-	0\1	-	433.77	nonsynonymous SNV	PCLO:NM_014510:exon5:c.G7423A:p.V2475I,PCLO:NM_033026:exon5:c.G7423A:p.V2475I
chr7	89938680	C	T	-	1\1	-	382.77	nonsynonymous SNV	C7orf63:NM_001039706:exon22:c.C2654T:p.T885M,C7orf63:NM_001160138:exon22:c.C2600T:p.T867M
chr7	99702947	G	A	-	0\1	-	553.77	nonsynonymous SNV	AP4M1:NM_004722:exon10:c.G812A:p.R271H
chr7	99956444	A	G	-	0\1	-	105.77	nonsynonymous SNV	PILRB:NM_178238:exon2:c.A196G:p.N66D
chr8	108970367	A	G	-	1\1	-	762.77	nonsynonymous SNV	RSPO2:NM_178565:exon5:c.T557C:p.L186P
chr8	12043032	C	A	-	0\1	-	99.77	nonsynonymous SNV	FAM86B1:NM_001083537:exon6:c.G643T:p.V215L
chr8	124710729	C	T	-	0\1	-	364.77	nonsynonymous SNV	ANXA13:NM_004306:exon4:c.G257A:p.R86H,ANXA13:NM_001003954:exon5:c.G380A:p.R127H
chr8	130789698	G	A	-	0\1	-	427.77	nonsynonymous SNV	GSDMC:NM_031415:exon2:c.C136T:p.R46C
chr8	131124559	T	C	-	1\1	-	509.77	nonsynonymous SNV	ASAP1:NM_018482:exon24:c.A2182G:p.I728V,ASAP1:NM_001247996:exon25:c.A2161G:p.I721V
chr8	144358381	G	A	-	0\1	-	461.77	nonsynonymous SNV	GLI4:NM_138465:exon4:c.G538A:p.A180T
chr8	144689146	C	T	-	0\1	-	413.77	nonsynonymous SNV	PYCRL:NM_023078:exon3:c.G349A:p.V117M
chr8	145007187	G	A	-	0\1	-	634.77	nonsynonymous SNV	PLEC:NM_201378:exon14:c.C1469T:p.A490V,PLEC:NM_201379:exon14:c.C1445T:p.A482V,PLEC:NM_201380:exon14:c.C1922T:p.A641V,PLEC:NM_201381:exon14:c.C1415T:p.A472V,PLEC:NM_201382:exon14:c.C1511T:p.A504V,PLEC:NM_201383:exon14:c.C1523T:p.A508V,PLEC:NM_201384:exon14:c.C1511T:p.A504V,PLEC:NM_000445:exon15:c.C1592T:p.A531V
chr8	19218766	A	G	-	0\1	-	369.77	nonsynonymous SNV	SH2D4A:NM_001174160:exon5:c.A512G:p.E171G,SH2D4A:NM_001174159:exon6:c.A647G:p.E216G,SH2D4A:NM_022071:exon6:c.A647G:p.E216G
chr8	21958973	G	A	-	0\1	-	370.77	nonsynonymous SNV	FAM160B2:NM_022749:exon13:c.G1639A:p.E547K
chr8	22570935	T	C	-	0\1	-	383.77	nonsynonymous SNV	PEBP4:NM_144962:exon7:c.A632G:p.E211G
chr8	33356074	A	G	-	1\1	-	614.77	nonsynonymous SNV	MAK16:NM_032509:exon10:c.A830G:p.Q277R
chr8	6302183	G	C	-	0\1	-	489.77	nonsynonymous SNV	MCPH1:NM_001172575:exon7:c.G796C:p.D266H,MCPH1:NM_001172574:exon8:c.G940C:p.D314H,MCPH1:NM_024596:exon8:c.G940C:p.D314H
chr8	86574385	C	T	-	0\1	-	123.77	nonsynonymous SNV	REXO1L1:NM_172239:exon1:c.G1342A:p.A448T
chr9	114174415	T	C	-	1\1	-	490.77	nonsynonymous SNV	KIAA0368:NM_001080398:exon22:c.A2627G:p.N876S
chr9	133884820	T	G	-	1\1	-	495.77	nonsynonymous SNV	LAMC3:NM_006059:exon1:c.T219G:p.H73Q
chr9	138678253	G	A	-	1\1	-	511.77	nonsynonymous SNV	KCNT1:NM_020822:exon29:c.G3388A:p.A1130T
chr9	65505560	G	A	-	1\1	-	107.9	nonsynonymous SNV	FAM75A5:NM_001113541:exon4:c.C2000T:p.P667L,FAM75A7:NM_015667:exon4:c.C2000T:p.P667L
chr9	84609353	T	C	-	0\1	-	502.77	nonsynonymous SNV	FAM75D1:NM_001001670:exon4:c.T3968C:p.V1323A
chr9	133884820	133884820	T	G	exonic	LAMC3	nonsynonymous	LAMC3:NM_006059:exon1:c.T219G:p.H73Q	Score=458;Name=lod=97	NA	0.565948	0.85	rs3739512	0.58	0.840423	N	0.59	T	0	B	0.953092	N	3e-06	N	2.4	21	Hom
chrX	118281538	C	A	-	1\1	-	576.77	nonsynonymous SNV	KIAA1210:NM_020721:exon2:c.G308T:p.G103V
chrX	135313034	T	G	-	1\1	-	444.77	nonsynonymous SNV	MAP7D3:NM_001173517:exon8:c.A1400C:p.E467A,MAP7D3:NM_001173516:exon9:c.A1451C:p.E484A,MAP7D3:NM_024597:exon9:c.A1505C:p.E502A
chrX	142717709	G	A	-	1\1	-	614.77	nonsynonymous SNV	SLITRK4:NM_001184749:exon2:c.C1216T:p.L406F,SLITRK4:NM_001184750:exon2:c.C1216T:p.L406F,SLITRK4:NM_173078:exon2:c.C1216T:p.L406F
chrX	148627384	A	G	-	1\1	-	523.77	nonsynonymous SNV	CXorf40A:NM_001171909:exon3:c.A208G:p.T70A,CXorf40A:NM_001171907:exon4:c.A208G:p.T70A,CXorf40A:NM_001171908:exon4:c.A208G:p.T70A,CXorf40A:NM_178124:exon4:c.A208G:p.T70A
chrX	23928489	C	T	-	1\1	-	704.77	nonsynonymous SNV	CXorf58:NM_001169574:exon2:c.C70T:p.R24C,CXorf58:NM_152761:exon2:c.C70T:p.R24C
chrX	2724760	T	C	-	1\1	-	438.77	nonsynonymous SNV	XG:NM_001141919:exon8:c.T392C:p.L131P
chrX	35974240	C	A	-	1\1	-	646.77	nonsynonymous SNV	CXorf22:NM_152632:exon8:c.C1337A:p.T446K
chrX	6451929	C	T	-	0\1	-	285.77	nonsynonymous SNV	VCX3A:NM_016379:exon3:c.G418A:p.V140M
