# Supplementary material for: Multiomics Landscape Uncovers the Molecular Mechanism of the Malignant Evolution of Lung Adenocarcinoma Cells to Chronic Low Dose Cadmium Exposure
Source: Front Oncol. 2021 Nov 11;11:654687. doi: 10.3389/fonc.2021.654687 (PMC8631903; doi:10.3389/fonc.2021.654687)
Supplement: Supplementary file 5 [file Table_4.xls]

transcript	Gene	Length	H1_COUNT	M0_COUNT	H1_RPKM	M0_RPKM	Web
ENST00000221169.5	ENSG00000104725.9	4083	48	18	0.121182	0.0525524	http://asia.ensembl.org/Homo_sapiens/Transcript/Idhistory?t=ENST00000221169
ENST00000222396.5	ENSG00000226472.3	616	12	5	0.200807	0.0967585	http://asia.ensembl.org/Homo_sapiens/Transcript/Idhistory?t=ENST00000222396
ENST00000225973.5	ENSG00000267267.1	2778	15	8	0.0556592	0.0343287	http://asia.ensembl.org/Homo_sapiens/Transcript/Idhistory?t=ENST00000225973
ENST00000230113.3	ENSG00000235200.1	408	0	0	0	0	http://asia.ensembl.org/Homo_sapiens/Transcript/Idhistory?t=ENST00000230113
ENST00000233139.1	ENSG00000049319.2	2372	3	2	0.0130372	0.0100511	http://asia.ensembl.org/Homo_sapiens/Transcript/Idhistory?t=ENST00000233139
ENST00000235290.3	ENSG00000231607.4	1294	109	80	0.868301	0.73698	http://asia.ensembl.org/Homo_sapiens/Transcript/Idhistory?t=ENST00000235290
ENST00000237177.6	ENSG00000118412.8	6719	1408	1180	2.16011	2.09352	http://asia.ensembl.org/Homo_sapiens/Transcript/Idhistory?t=ENST00000237177
ENST00000244820.2	ENSG00000124835.2	2231	3	11	0.0138612	0.058775	http://asia.ensembl.org/Homo_sapiens/Transcript/Idhistory?t=ENST00000244820
ENST00000244906.6	ENSG00000124915.6	927	66	30	0.733909	0.385781	http://asia.ensembl.org/Homo_sapiens/Transcript/Idhistory?t=ENST00000244906
ENST00000246027.8	ENSG00000088970.11	2129	647	502	3.13261	2.81079	http://asia.ensembl.org/Homo_sapiens/Transcript/Idhistory?t=ENST00000246027
ENST00000250776.5	ENSG00000129816.5	910	0	0	0	0	http://asia.ensembl.org/Homo_sapiens/Transcript/Idhistory?t=ENST00000250776
ENST00000250805.5	ENSG00000129845.5	910	0	0	0	0	http://asia.ensembl.org/Homo_sapiens/Transcript/Idhistory?t=ENST00000250805
ENST00000253470.4	ENSG00000180910.7	837	0	0	0	0	http://asia.ensembl.org/Homo_sapiens/Transcript/Idhistory?t=ENST00000253470
ENST00000253803.2	ENSG00000131484.3	333	14	4	0.433373	0.143191	http://asia.ensembl.org/Homo_sapiens/Transcript/Idhistory?t=ENST00000253803
ENST00000253838.3	ENSG00000131538.6	491	0	0	0	0	http://asia.ensembl.org/Homo_sapiens/Transcript/Idhistory?t=ENST00000253838
ENST00000253848.3	ENSG00000131548.6	491	0	0	0	0	http://asia.ensembl.org/Homo_sapiens/Transcript/Idhistory?t=ENST00000253848
ENST00000255183.4	ENSG00000132832.5	1001	16	11	0.164765	0.130996	http://asia.ensembl.org/Homo_sapiens/Transcript/Idhistory?t=ENST00000255183
ENST00000258817.2	ENSG00000136315.3	605	0	0	0	0	http://asia.ensembl.org/Homo_sapiens/Transcript/Idhistory?t=ENST00000258817
ENST00000261406.6	ENSG00000272062.1	1069	1328	892	12.8056	9.94688	http://asia.ensembl.org/Homo_sapiens/Transcript/Idhistory?t=ENST00000261406
ENST00000262089.4	ENSG00000197558.7	7315	215	217	0.302972	0.353627	http://asia.ensembl.org/Homo_sapiens/Transcript/Idhistory?t=ENST00000262089
ENST00000262354.4	ENSG00000228592.1	1725	4	0	0.0239028	0	http://asia.ensembl.org/Homo_sapiens/Transcript/Idhistory?t=ENST00000262354
ENST00000262952.6	ENSG00000034063.9	3895	1846	1005	4.88542	3.0758	http://asia.ensembl.org/Homo_sapiens/Transcript/Idhistory?t=ENST00000262952
ENST00000265616.5	ENSG00000104691.10	1439	394	366	2.82237	3.03194	http://asia.ensembl.org/Homo_sapiens/Transcript/Idhistory?t=ENST00000265616
ENST00000269201.6	ENSG00000132204.9	343	8	5	0.240422	0.17377	http://asia.ensembl.org/Homo_sapiens/Transcript/Idhistory?t=ENST00000269201
ENST00000273083.3	ENSG00000144596.7	7751	242	161	0.321837	0.24761	http://asia.ensembl.org/Homo_sapiens/Transcript/Idhistory?t=ENST00000273083
ENST00000276770.4	ENSG00000147753.5	1367	0	0	0	0	http://asia.ensembl.org/Homo_sapiens/Transcript/Idhistory?t=ENST00000276770
ENST00000276779.4	ENSG00000147761.4	1367	0	0	0	0	http://asia.ensembl.org/Homo_sapiens/Transcript/Idhistory?t=ENST00000276779
ENST00000279067.3	ENSG00000149656.4	928	4	5	0.0444314	0.0642276	http://asia.ensembl.org/Homo_sapiens/Transcript/Idhistory?t=ENST00000279067
ENST00000281228.8	ENSG00000253917.3	899	56	45	0.642105	0.596695	http://asia.ensembl.org/Homo_sapiens/Transcript/Idhistory?t=ENST00000281228
ENST00000285718.7	ENSG00000270726.1	1604	0	0	0	0	http://asia.ensembl.org/Homo_sapiens/Transcript/Idhistory?t=ENST00000285718
ENST00000289890.7	ENSG00000226438.1	558	52	86	0.96061	1.83723	http://asia.ensembl.org/Homo_sapiens/Transcript/Idhistory?t=ENST00000289890
ENST00000291374.7	ENSG00000214039.4	3569	0	0	0	0	http://asia.ensembl.org/Homo_sapiens/Transcript/Idhistory?t=ENST00000291374
ENST00000294715.2	ENSG00000232527.3	268	135	73	5.19251	3.24704	http://asia.ensembl.org/Homo_sapiens/Transcript/Idhistory?t=ENST00000294715
ENST00000295052.3	ENSG00000162947.4	1832	0	0	0	0	http://asia.ensembl.org/Homo_sapiens/Transcript/Idhistory?t=ENST00000295052
ENST00000295549.4	ENSG00000163364.5	1407	145	71	1.06231	0.601539	http://asia.ensembl.org/Homo_sapiens/Transcript/Idhistory?t=ENST00000295549
ENST00000297163.3	ENSG00000164621.5	1816	49	59	0.278137	0.38729	http://asia.ensembl.org/Homo_sapiens/Transcript/Idhistory?t=ENST00000297163
ENST00000297801.3	ENSG00000135253.9	4249	3	8	0.00727801	0.0224441	http://asia.ensembl.org/Homo_sapiens/Transcript/Idhistory?t=ENST00000297801
ENST00000299997.4	ENSG00000166770.6	660	1	0	0.0156183	0	http://asia.ensembl.org/Homo_sapiens/Transcript/Idhistory?t=ENST00000299997
ENST00000300167.6	ENSG00000166917.7	384	0	2	0	0.0620867	http://asia.ensembl.org/Homo_sapiens/Transcript/Idhistory?t=ENST00000300167
ENST00000300458.1	ENSG00000167117.4	2763	9	2	0.0335768	0.00862877	http://asia.ensembl.org/Homo_sapiens/Transcript/Idhistory?t=ENST00000300458
ENST00000301683.3	ENSG00000213373.3	1958	0	0	0	0	http://asia.ensembl.org/Homo_sapiens/Transcript/Idhistory?t=ENST00000301683
ENST00000303002.7	ENSG00000186148.7	1208	0	0	0	0	http://asia.ensembl.org/Homo_sapiens/Transcript/Idhistory?t=ENST00000303002
ENST00000304233.3	ENSG00000170983.3	2150	2	2	0.00958892	0.011089	http://asia.ensembl.org/Homo_sapiens/Transcript/Idhistory?t=ENST00000304233
ENST00000304425.3	ENSG00000171889.3	745	1109	1097	15.3445	17.553	http://asia.ensembl.org/Homo_sapiens/Transcript/Idhistory?t=ENST00000304425
ENST00000304488.4	ENSG00000168367.5	1588	0	0	0	0	http://asia.ensembl.org/Homo_sapiens/Transcript/Idhistory?t=ENST00000304488
ENST00000304751.9	ENSG00000215241.3	795	82	55	1.06322	0.824699	http://asia.ensembl.org/Homo_sapiens/Transcript/Idhistory?t=ENST00000304751
ENST00000305248.4	ENSG00000218839.3	590	0	0	0	0	http://asia.ensembl.org/Homo_sapiens/Transcript/Idhistory?t=ENST00000305248
ENST00000305709.5	ENSG00000170161.6	2541	143	141	0.580109	0.661476	http://asia.ensembl.org/Homo_sapiens/Transcript/Idhistory?t=ENST00000305709
ENST00000306533.8	ENSG00000255689.1	376	0	0	0	0	http://asia.ensembl.org/Homo_sapiens/Transcript/Idhistory?t=ENST00000306533
ENST00000306641.1	ENSG00000240450.1	795	0	0	0	0	http://asia.ensembl.org/Homo_sapiens/Transcript/Idhistory?t=ENST00000306641
ENST00000306853.1	ENSG00000244231.1	795	0	0	0	0	http://asia.ensembl.org/Homo_sapiens/Transcript/Idhistory?t=ENST00000306853
ENST00000307533.6	ENSG00000170846.11	2311	736	569	3.28289	2.93503	http://asia.ensembl.org/Homo_sapiens/Transcript/Idhistory?t=ENST00000307533
ENST00000307548.2	ENSG00000171671.6	1683	1	4	0.00612483	0.0283319	http://asia.ensembl.org/Homo_sapiens/Transcript/Idhistory?t=ENST00000307548
ENST00000308604.5	ENSG00000172965.9	552	428	267	7.9925	5.76596	http://asia.ensembl.org/Homo_sapiens/Transcript/Idhistory?t=ENST00000308604
ENST00000309331.4	ENSG00000174680.5	813	3	2	0.0380372	0.0293251	http://asia.ensembl.org/Homo_sapiens/Transcript/Idhistory?t=ENST00000309331
ENST00000309874.2	ENSG00000174171.4	2900	4	5	0.0142181	0.0205528	http://asia.ensembl.org/Homo_sapiens/Transcript/Idhistory?t=ENST00000309874
ENST00000310358.7	ENSG00000152268.8	5372	32	48	0.0614033	0.106514	http://asia.ensembl.org/Homo_sapiens/Transcript/Idhistory?t=ENST00000310358
ENST00000310916.3	ENSG00000175147.7	2962	33	61	0.114844	0.245496	http://asia.ensembl.org/Homo_sapiens/Transcript/Idhistory?t=ENST00000310916
ENST00000311990.4	ENSG00000241014.1	1887	89	101	0.486179	0.638042	http://asia.ensembl.org/Homo_sapiens/Transcript/Idhistory?t=ENST00000311990
ENST00000313064.2	ENSG00000181798.2	1282	36	34	0.289463	0.316148	http://asia.ensembl.org/Homo_sapiens/Transcript/Idhistory?t=ENST00000313064
ENST00000313156.3	ENSG00000175873.3	2067	85	48	0.423893	0.276822	http://asia.ensembl.org/Homo_sapiens/Transcript/Idhistory?t=ENST00000313156
ENST00000313495.2	ENSG00000179136.2	2953	0	4	0	0.0161472	http://asia.ensembl.org/Homo_sapiens/Transcript/Idhistory?t=ENST00000313495
ENST00000313807.4	ENSG00000179523.4	2863	213	181	0.766896	0.753628	http://asia.ensembl.org/Homo_sapiens/Transcript/Idhistory?t=ENST00000313807
ENST00000314140.1	ENSG00000179600.2	390	1	0	0.026431	0	http://asia.ensembl.org/Homo_sapiens/Transcript/Idhistory?t=ENST00000314140
ENST00000314315.3	ENSG00000180846.4	1252	12	8	0.0987995	0.0761703	http://asia.ensembl.org/Homo_sapiens/Transcript/Idhistory?t=ENST00000314315
ENST00000314481.3	ENSG00000175967.3	2255	0	1	0	0.00528632	http://asia.ensembl.org/Homo_sapiens/Transcript/Idhistory?t=ENST00000314481
ENST00000314629.5	ENSG00000175699.8	1721	1	0	0.00598959	0	http://asia.ensembl.org/Homo_sapiens/Transcript/Idhistory?t=ENST00000314629
ENST00000314957.3	ENSG00000177738.3	2388	231	178	0.997139	0.888557	http://asia.ensembl.org/Homo_sapiens/Transcript/Idhistory?t=ENST00000314957
ENST00000315293.2	ENSG00000182021.5	2566	4	6	0.0160687	0.0278737	http://asia.ensembl.org/Homo_sapiens/Transcript/Idhistory?t=ENST00000315293
ENST00000315302.2	ENSG00000177822.3	2260	56	131	0.255422	0.690976	http://asia.ensembl.org/Homo_sapiens/Transcript/Idhistory?t=ENST00000315302
ENST00000315707.3	ENSG00000178977.3	2082	86	55	0.42579	0.314907	http://asia.ensembl.org/Homo_sapiens/Transcript/Idhistory?t=ENST00000315707
ENST00000316045.5	ENSG00000177853.10	3453	1700	1428	5.07493	4.92982	http://asia.ensembl.org/Homo_sapiens/Transcript/Idhistory?t=ENST00000316045
ENST00000316148.4	ENSG00000177699.4	1900	0	0	0	0	http://asia.ensembl.org/Homo_sapiens/Transcript/Idhistory?t=ENST00000316148
ENST00000316347.7	ENSG00000012171.13	2922	1056	1961	3.7253	8.00013	http://asia.ensembl.org/Homo_sapiens/Transcript/Idhistory?t=ENST00000316347
ENST00000316786.1	ENSG00000179082.3	3145	8	8	0.0262209	0.0303228	http://asia.ensembl.org/Homo_sapiens/Transcript/Idhistory?t=ENST00000316786
ENST00000316807.2	ENSG00000180458.2	3267	0	0	0	0	http://asia.ensembl.org/Homo_sapiens/Transcript/Idhistory?t=ENST00000316807
ENST00000316962.7	ENSG00000176395.8	2034	2	5	0.0101358	0.0293035	http://asia.ensembl.org/Homo_sapiens/Transcript/Idhistory?t=ENST00000316962
ENST00000317008.4	ENSG00000178412.4	1111	0	0	0	0	http://asia.ensembl.org/Homo_sapiens/Transcript/Idhistory?t=ENST00000317008
ENST00000317114.1	ENSG00000177337.3	1966	571	717	2.99385	4.34746	http://asia.ensembl.org/Homo_sapiens/Transcript/Idhistory?t=ENST00000317114
ENST00000317122.1	ENSG00000179743.2	2468	252	367	1.05253	1.77264	http://asia.ensembl.org/Homo_sapiens/Transcript/Idhistory?t=ENST00000317122
ENST00000317292.3	ENSG00000176840.7	710	1	0	0.0145184	0	http://asia.ensembl.org/Homo_sapiens/Transcript/Idhistory?t=ENST00000317292
ENST00000317596.3	ENSG00000180712.3	2153	1	2	0.00478778	0.0110735	http://asia.ensembl.org/Homo_sapiens/Transcript/Idhistory?t=ENST00000317596
ENST00000317726.4	ENSG00000175898.4	1760	114	98	0.667683	0.663763	http://asia.ensembl.org/Homo_sapiens/Transcript/Idhistory?t=ENST00000317726
ENST00000318186.3	ENSG00000180769.4	1594	26	20	0.168137	0.149569	http://asia.ensembl.org/Homo_sapiens/Transcript/Idhistory?t=ENST00000318186
ENST00000318291.4	ENSG00000177406.4	2194	494	508	2.32096	2.76011	http://asia.ensembl.org/Homo_sapiens/Transcript/Idhistory?t=ENST00000318291
ENST00000319426.3	ENSG00000223477.3	486	616	282	13.0654	6.91692	http://asia.ensembl.org/Homo_sapiens/Transcript/Idhistory?t=ENST00000319426
ENST00000319682.2	ENSG00000179447.2	1789	0	0	0	0	http://asia.ensembl.org/Homo_sapiens/Transcript/Idhistory?t=ENST00000319682
ENST00000319701.2	ENSG00000179452.2	259	0	1	0	0.0460257	http://asia.ensembl.org/Homo_sapiens/Transcript/Idhistory?t=ENST00000319701
ENST00000320165.5	ENSG00000206114.5	1066	1	2	0.00966987	0.0223652	http://asia.ensembl.org/Homo_sapiens/Transcript/Idhistory?t=ENST00000320165
ENST00000320202.4	ENSG00000181995.7	852	0	0	0	0	http://asia.ensembl.org/Homo_sapiens/Transcript/Idhistory?t=ENST00000320202
ENST00000320322.2	ENSG00000178107.2	358	0	2	0	0.0665958	http://asia.ensembl.org/Homo_sapiens/Transcript/Idhistory?t=ENST00000320322
ENST00000320372.9	ENSG00000178248.10	1578	1	0	0.00653237	0	http://asia.ensembl.org/Homo_sapiens/Transcript/Idhistory?t=ENST00000320372
ENST00000321214.2	ENSG00000180422.3	2243	81	24	0.372249	0.12755	http://asia.ensembl.org/Homo_sapiens/Transcript/Idhistory?t=ENST00000321214
ENST00000321336.1	ENSG00000177133.6	664	5	7	0.0776211	0.125669	http://asia.ensembl.org/Homo_sapiens/Transcript/Idhistory?t=ENST00000321336
ENST00000321399.3	ENSG00000177133.6	2226	2	5	0.00926153	0.0267759	http://asia.ensembl.org/Homo_sapiens/Transcript/Idhistory?t=ENST00000321399
ENST00000321517.3	ENSG00000175611.7	1269	291	228	2.36379	2.14177	http://asia.ensembl.org/Homo_sapiens/Transcript/Idhistory?t=ENST00000321517
ENST00000321800.7	ENSG00000177338.9	708	2	0	0.0291189	0	http://asia.ensembl.org/Homo_sapiens/Transcript/Idhistory?t=ENST00000321800
ENST00000322220.1	ENSG00000181211.1	1839	0	0	0	0	http://asia.ensembl.org/Homo_sapiens/Transcript/Idhistory?t=ENST00000322220
ENST00000322227.2	ENSG00000177369.4	2317	0	0	0	0	http://asia.ensembl.org/Homo_sapiens/Transcript/Idhistory?t=ENST00000322227
ENST00000322353.3	ENSG00000214184.3	558	30	35	0.554198	0.747711	http://asia.ensembl.org/Homo_sapiens/Transcript/Idhistory?t=ENST00000322353
ENST00000322982.3	ENSG00000176734.3	4961	13	4	0.0270117	0.00961149	http://asia.ensembl.org/Homo_sapiens/Transcript/Idhistory?t=ENST00000322982
ENST00000323355.3	ENSG00000179676.6	873	1	0	0.0118077	0	http://asia.ensembl.org/Homo_sapiens/Transcript/Idhistory?t=ENST00000323355
ENST00000323380.4	ENSG00000179141.4	1114	0	0	0	0	http://asia.ensembl.org/Homo_sapiens/Transcript/Idhistory?t=ENST00000323380
ENST00000323689.9	ENSG00000242791.2	331	5	0	0.155711	0	http://asia.ensembl.org/Homo_sapiens/Transcript/Idhistory?t=ENST00000323689
ENST00000324348.7	ENSG00000179859.7	2529	90	82	0.366836	0.386514	http://asia.ensembl.org/Homo_sapiens/Transcript/Idhistory?t=ENST00000324348
ENST00000324446.3	ENSG00000176728.3	1495	0	0	0	0	http://asia.ensembl.org/Homo_sapiens/Transcript/Idhistory?t=ENST00000324446
ENST00000324630.5	ENSG00000254495.1	394	4	0	0.104651	0	http://asia.ensembl.org/Homo_sapiens/Transcript/Idhistory?t=ENST00000324630
ENST00000324988.3	ENSG00000178457.3	607	0	0	0	0	http://asia.ensembl.org/Homo_sapiens/Transcript/Idhistory?t=ENST00000324988
ENST00000325042.2	ENSG00000179428.2	1364	24	12	0.181374	0.104874	http://asia.ensembl.org/Homo_sapiens/Transcript/Idhistory?t=ENST00000325042
ENST00000325660.3	ENSG00000177993.3	2170	9	12	0.0427524	0.0659206	http://asia.ensembl.org/Homo_sapiens/Transcript/Idhistory?t=ENST00000325660
ENST00000325723.6	ENSG00000186526.7	1292	2	3	0.0159568	0.0276795	http://asia.ensembl.org/Homo_sapiens/Transcript/Idhistory?t=ENST00000325723
ENST00000325963.8	ENSG00000223779.4	5057	2	0	0.00407676	0	http://asia.ensembl.org/Homo_sapiens/Transcript/Idhistory?t=ENST00000325963
ENST00000326227.5	ENSG00000110347.7	1865	1	0	0.00552712	0	http://asia.ensembl.org/Homo_sapiens/Transcript/Idhistory?t=ENST00000326227
ENST00000326341.4	ENSG00000178803.6	2553	35	39	0.141317	0.182102	http://asia.ensembl.org/Homo_sapiens/Transcript/Idhistory?t=ENST00000326341
ENST00000326677.5	ENSG00000177410.8	504	3004	2434	61.4395	57.5692	http://asia.ensembl.org/Homo_sapiens/Transcript/Idhistory?t=ENST00000326677
ENST00000326734.1	ENSG00000177757.1	1944	5	11	0.0265126	0.0674522	http://asia.ensembl.org/Homo_sapiens/Transcript/Idhistory?t=ENST00000326734
ENST00000326989.5	ENSG00000180279.5	936	8	2	0.0881033	0.0254715	http://asia.ensembl.org/Homo_sapiens/Transcript/Idhistory?t=ENST00000326989
ENST00000326995.5	ENSG00000031544.9	1991	18	44	0.0931921	0.26344	http://asia.ensembl.org/Homo_sapiens/Transcript/Idhistory?t=ENST00000326995
ENST00000328344.2	ENSG00000182586.3	530	0	0	0	0	http://asia.ensembl.org/Homo_sapiens/Transcript/Idhistory?t=ENST00000328344
ENST00000328819.4	ENSG00000185700.6	531	0	0	0	0	http://asia.ensembl.org/Homo_sapiens/Transcript/Idhistory?t=ENST00000328819
ENST00000329244.5	ENSG00000231439.3	1080	4	7	0.0381781	0.0772635	http://asia.ensembl.org/Homo_sapiens/Transcript/Idhistory?t=ENST00000329244
ENST00000329536.8	ENSG00000185044.9	300	16	30	0.549765	1.19206	http://asia.ensembl.org/Homo_sapiens/Transcript/Idhistory?t=ENST00000329536
ENST00000329684.3	ENSG00000183385.5	531	0	0	0	0	http://asia.ensembl.org/Homo_sapiens/Transcript/Idhistory?t=ENST00000329684
ENST00000329743.3	ENSG00000185837.3	339	43	28	1.30752	0.984596	http://asia.ensembl.org/Homo_sapiens/Transcript/Idhistory?t=ENST00000329743
ENST00000330148.2	ENSG00000182366.5	4013	0	4	0	0.011882	http://asia.ensembl.org/Homo_sapiens/Transcript/Idhistory?t=ENST00000330148
ENST00000330337.2	ENSG00000184991.2	659	0	0	0	0	http://asia.ensembl.org/Homo_sapiens/Transcript/Idhistory?t=ENST00000330337
ENST00000330602.2	ENSG00000183822.2	994	1	2	0.0103703	0.0239852	http://asia.ensembl.org/Homo_sapiens/Transcript/Idhistory?t=ENST00000330602
ENST00000330825.3	ENSG00000170919.11	2869	65	81	0.23354	0.336554	http://asia.ensembl.org/Homo_sapiens/Transcript/Idhistory?t=ENST00000330825
ENST00000331096.2	ENSG00000185847.3	364	0	0	0	0	http://asia.ensembl.org/Homo_sapiens/Transcript/Idhistory?t=ENST00000331096
ENST00000331787.2	ENSG00000176728.3	515	2	8	0.0400314	0.185175	http://asia.ensembl.org/Homo_sapiens/Transcript/Idhistory?t=ENST00000331787
ENST00000331856.2	ENSG00000182109.3	2241	94	134	0.432378	0.712792	http://asia.ensembl.org/Homo_sapiens/Transcript/Idhistory?t=ENST00000331856
ENST00000331944.6	ENSG00000222041.6	529	1545	985	30.1058	22.1963	http://asia.ensembl.org/Homo_sapiens/Transcript/Idhistory?t=ENST00000331944
ENST00000332012.5	ENSG00000185168.5	2023	97	60	0.494258	0.353554	http://asia.ensembl.org/Homo_sapiens/Transcript/Idhistory?t=ENST00000332012
ENST00000332440.3	ENSG00000185186.4	579	16	10	0.284852	0.205883	http://asia.ensembl.org/Homo_sapiens/Transcript/Idhistory?t=ENST00000332440
ENST00000332468.4	ENSG00000241528.1	1443	121	146	0.864365	1.20611	http://asia.ensembl.org/Homo_sapiens/Transcript/Idhistory?t=ENST00000332468
ENST00000332587.4	ENSG00000185433.4	1476	0	0	0	0	http://asia.ensembl.org/Homo_sapiens/Transcript/Idhistory?t=ENST00000332587
ENST00000332935.6	ENSG00000183308.6	820	49	33	0.615971	0.479733	http://asia.ensembl.org/Homo_sapiens/Transcript/Idhistory?t=ENST00000332935
ENST00000332965.3	ENSG00000182057.4	1242	21	19	0.174291	0.182361	http://asia.ensembl.org/Homo_sapiens/Transcript/Idhistory?t=ENST00000332965
ENST00000333145.5	ENSG00000189223.8	2319	17	42	0.075566	0.215898	http://asia.ensembl.org/Homo_sapiens/Transcript/Idhistory?t=ENST00000333145
ENST00000333482.4	ENSG00000249021.1	706	0	0	0	0	http://asia.ensembl.org/Homo_sapiens/Transcript/Idhistory?t=ENST00000333482
ENST00000333487.2	ENSG00000184068.2	2989	402	441	1.38637	1.75878	http://asia.ensembl.org/Homo_sapiens/Transcript/Idhistory?t=ENST00000333487
ENST00000333666.1	ENSG00000182376.2	2137	19	25	0.0916489	0.139455	http://asia.ensembl.org/Homo_sapiens/Transcript/Idhistory?t=ENST00000333666
ENST00000333854.2	ENSG00000182873.4	1253	8	16	0.0658138	0.152219	http://asia.ensembl.org/Homo_sapiens/Transcript/Idhistory?t=ENST00000333854
ENST00000334095.4	ENSG00000160336.10	3681	520	162	1.45618	0.524625	http://asia.ensembl.org/Homo_sapiens/Transcript/Idhistory?t=ENST00000334095
ENST00000334146.3	ENSG00000186594.7	1365	238	358	1.79731	3.12644	http://asia.ensembl.org/Homo_sapiens/Transcript/Idhistory?t=ENST00000334146
ENST00000334165.4	ENSG00000186842.4	1778	18	11	0.104356	0.0737498	http://asia.ensembl.org/Homo_sapiens/Transcript/Idhistory?t=ENST00000334165
ENST00000334298.3	ENSG00000187156.4	1657	0	0	0	0	http://asia.ensembl.org/Homo_sapiens/Transcript/Idhistory?t=ENST00000334298
ENST00000334389.4	ENSG00000186369.5	1962	0	0	0	0	http://asia.ensembl.org/Homo_sapiens/Transcript/Idhistory?t=ENST00000334389
ENST00000334566.5	ENSG00000187012.6	481	1	0	0.0214305	0	http://asia.ensembl.org/Homo_sapiens/Transcript/Idhistory?t=ENST00000334566
ENST00000334697.3	ENSG00000132204.9	548	6	10	0.112862	0.21753	http://asia.ensembl.org/Homo_sapiens/Transcript/Idhistory?t=ENST00000334697
ENST00000335106.1	ENSG00000187008.2	5193	30	30	0.0595499	0.0688657	http://asia.ensembl.org/Homo_sapiens/Transcript/Idhistory?t=ENST00000335106
ENST00000335142.5	ENSG00000186615.6	1465	76	59	0.534754	0.480081	http://asia.ensembl.org/Homo_sapiens/Transcript/Idhistory?t=ENST00000335142
ENST00000335577.4	ENSG00000228463.4	510	2	6	0.0404239	0.140243	http://asia.ensembl.org/Homo_sapiens/Transcript/Idhistory?t=ENST00000335577
ENST00000336905.3	ENSG00000204588.5	2271	22	2	0.0998582	0.0104981	http://asia.ensembl.org/Homo_sapiens/Transcript/Idhistory?t=ENST00000336905
ENST00000338498.5	ENSG00000188070.8	186	32	16	1.77343	1.02543	http://asia.ensembl.org/Homo_sapiens/Transcript/Idhistory?t=ENST00000338498
ENST00000338526.6	ENSG00000189295.8	1496	2	0	0.0137809	0	http://asia.ensembl.org/Homo_sapiens/Transcript/Idhistory?t=ENST00000338526
ENST00000338573.5	ENSG00000189149.7	1661	83	59	0.515094	0.423431	http://asia.ensembl.org/Homo_sapiens/Transcript/Idhistory?t=ENST00000338573
ENST00000339037.3	ENSG00000163364.5	838	72	40	0.885659	0.569005	http://asia.ensembl.org/Homo_sapiens/Transcript/Idhistory?t=ENST00000339037
ENST00000339092.2	ENSG00000188971.3	3657	282	311	0.794881	1.01376	http://asia.ensembl.org/Homo_sapiens/Transcript/Idhistory?t=ENST00000339092
ENST00000340301.5	ENSG00000270580.1	547	96	112	1.8091	2.44079	http://asia.ensembl.org/Homo_sapiens/Transcript/Idhistory?t=ENST00000340301
ENST00000340444.1	ENSG00000188525.3	2412	0	3	0	0.0148267	http://asia.ensembl.org/Homo_sapiens/Transcript/Idhistory?t=ENST00000340444
ENST00000340510.4	ENSG00000188185.7	3049	80	50	0.270465	0.195485	http://asia.ensembl.org/Homo_sapiens/Transcript/Idhistory?t=ENST00000340510
ENST00000340585.6	ENSG00000249429.1	560	0	0	0	0	http://asia.ensembl.org/Homo_sapiens/Transcript/Idhistory?t=ENST00000340585
ENST00000340644.4	ENSG00000189419.5	1563	27	13	0.178067	0.0991481	http://asia.ensembl.org/Homo_sapiens/Transcript/Idhistory?t=ENST00000340644
ENST00000340779.3	ENSG00000189316.3	1062	4	0	0.0388252	0	http://asia.ensembl.org/Homo_sapiens/Transcript/Idhistory?t=ENST00000340779
ENST00000341011.7	ENSG00000188825.9	2303	98	123	0.438642	0.636665	http://asia.ensembl.org/Homo_sapiens/Transcript/Idhistory?t=ENST00000341011
ENST00000341403.5	ENSG00000104691.10	1316	355	335	2.78068	3.03451	http://asia.ensembl.org/Homo_sapiens/Transcript/Idhistory?t=ENST00000341403
ENST00000342757.2	ENSG00000188660.3	3004	26	21	0.0892178	0.0833334	http://asia.ensembl.org/Homo_sapiens/Transcript/Idhistory?t=ENST00000342757
ENST00000342892.4	ENSG00000204380.2	4067	189	200	0.479033	0.586213	http://asia.ensembl.org/Homo_sapiens/Transcript/Idhistory?t=ENST00000342892
ENST00000342963.2	ENSG00000241269.1	583	22	30	0.388984	0.613412	http://asia.ensembl.org/Homo_sapiens/Transcript/Idhistory?t=ENST00000342963
ENST00000342990.3	ENSG00000189229.10	246	0	0	0	0	http://asia.ensembl.org/Homo_sapiens/Transcript/Idhistory?t=ENST00000342990
ENST00000343087.4	ENSG00000223502.1	421	2	0	0.0489695	0	http://asia.ensembl.org/Homo_sapiens/Transcript/Idhistory?t=ENST00000343087
ENST00000343987.2	ENSG00000244567.1	1262	30	38	0.245042	0.358942	http://asia.ensembl.org/Homo_sapiens/Transcript/Idhistory?t=ENST00000343987
ENST00000344686.2	ENSG00000006062.9	4465	3180	1605	7.34148	4.28503	http://asia.ensembl.org/Homo_sapiens/Transcript/Idhistory?t=ENST00000344686
ENST00000344893.3	ENSG00000197332.7	3381	39	21	0.118904	0.0740413	http://asia.ensembl.org/Homo_sapiens/Transcript/Idhistory?t=ENST00000344893
ENST00000345111.3	ENSG00000189238.4	2126	0	0	0	0	http://asia.ensembl.org/Homo_sapiens/Transcript/Idhistory?t=ENST00000345111
ENST00000352271.6	ENSG00000224220.1	414	8	11	0.19919	0.316732	http://asia.ensembl.org/Homo_sapiens/Transcript/Idhistory?t=ENST00000352271
ENST00000352367.6	ENSG00000187621.10	3398	2	2	0.00606715	0.00701627	http://asia.ensembl.org/Homo_sapiens/Transcript/Idhistory?t=ENST00000352367
ENST00000354425.4	ENSG00000203593.3	629	1	4	0.0163881	0.075807	http://asia.ensembl.org/Homo_sapiens/Transcript/Idhistory?t=ENST00000354425
ENST00000354432.3	ENSG00000196893.3	1489	0	1	0	0.00800581	http://asia.ensembl.org/Homo_sapiens/Transcript/Idhistory?t=ENST00000354432
ENST00000354527.2	ENSG00000196566.2	744	15	22	0.207824	0.352492	http://asia.ensembl.org/Homo_sapiens/Transcript/Idhistory?t=ENST00000354527
ENST00000354541.3	ENSG00000232110.3	495	4	9	0.0832977	0.216739	http://asia.ensembl.org/Homo_sapiens/Transcript/Idhistory?t=ENST00000354541
ENST00000354642.2	ENSG00000197099.3	490	0	0	0	0	http://asia.ensembl.org/Homo_sapiens/Transcript/Idhistory?t=ENST00000354642
ENST00000354756.3	ENSG00000259439.1	2275	56	48	0.253738	0.251513	http://asia.ensembl.org/Homo_sapiens/Transcript/Idhistory?t=ENST00000354756
ENST00000355189.3	ENSG00000224141.1	673	0	1	0	0.0177127	http://asia.ensembl.org/Homo_sapiens/Transcript/Idhistory?t=ENST00000355189
ENST00000355345.4	ENSG00000204844.7	477	0	0	0	0	http://asia.ensembl.org/Homo_sapiens/Transcript/Idhistory?t=ENST00000355345
ENST00000355358.1	ENSG00000197308.4	2214	3	1	0.0139676	0.00538421	http://asia.ensembl.org/Homo_sapiens/Transcript/Idhistory?t=ENST00000355358
ENST00000355500.1	ENSG00000196559.3	2738	15	17	0.0564724	0.0740142	http://asia.ensembl.org/Homo_sapiens/Transcript/Idhistory?t=ENST00000355500
ENST00000355837.3	ENSG00000196295.6	3036	110	149	0.373481	0.585038	http://asia.ensembl.org/Homo_sapiens/Transcript/Idhistory?t=ENST00000355837
ENST00000355869.2	ENSG00000250748.2	874	2	0	0.0235883	0	http://asia.ensembl.org/Homo_sapiens/Transcript/Idhistory?t=ENST00000355869
ENST00000355909.3	ENSG00000197176.3	1670	0	2	0	0.0142762	http://asia.ensembl.org/Homo_sapiens/Transcript/Idhistory?t=ENST00000355909
ENST00000356006.3	ENSG00000198358.4	2136	1	1	0.00482588	0.00558083	http://asia.ensembl.org/Homo_sapiens/Transcript/Idhistory?t=ENST00000356006
ENST00000356047.3	ENSG00000235493.1	755	0	0	0	0	http://asia.ensembl.org/Homo_sapiens/Transcript/Idhistory?t=ENST00000356047
ENST00000356133.3	ENSG00000198491.3	2674	2	0	0.00770986	0	http://asia.ensembl.org/Homo_sapiens/Transcript/Idhistory?t=ENST00000356133
ENST00000356328.3	ENSG00000198106.7	1209	4	17	0.0341045	0.167619	http://asia.ensembl.org/Homo_sapiens/Transcript/Idhistory?t=ENST00000356328
ENST00000356499.2	ENSG00000214559.3	397	10	15	0.25965	0.450402	http://asia.ensembl.org/Homo_sapiens/Transcript/Idhistory?t=ENST00000356499
ENST00000356672.3	ENSG00000224713.2	2355	720	648	3.15152	3.28008	http://asia.ensembl.org/Homo_sapiens/Transcript/Idhistory?t=ENST00000356672
ENST00000356684.3	ENSG00000198468.3	2525	48	34	0.195956	0.160516	http://asia.ensembl.org/Homo_sapiens/Transcript/Idhistory?t=ENST00000356684
ENST00000356911.4	ENSG00000197463.8	847	2	0	0.0243402	0	http://asia.ensembl.org/Homo_sapiens/Transcript/Idhistory?t=ENST00000356911
ENST00000357045.4	ENSG00000237655.1	590	191	114	3.33702	2.30331	http://asia.ensembl.org/Homo_sapiens/Transcript/Idhistory?t=ENST00000357045
ENST00000357046.4	ENSG00000243967.3	1606	6	2	0.0385109	0.0148451	http://asia.ensembl.org/Homo_sapiens/Transcript/Idhistory?t=ENST00000357046
ENST00000357168.2	ENSG00000187621.10	1939	2	5	0.0106324	0.0307392	http://asia.ensembl.org/Homo_sapiens/Transcript/Idhistory?t=ENST00000357168
ENST00000357401.3	ENSG00000197934.4	3412	3	1	0.00906338	0.00349374	http://asia.ensembl.org/Homo_sapiens/Transcript/Idhistory?t=ENST00000357401
ENST00000357591.2	ENSG00000196810.4	911	140	114	1.58412	1.49172	http://asia.ensembl.org/Homo_sapiens/Transcript/Idhistory?t=ENST00000357591
ENST00000357671.6	ENSG00000232686.1	463	13	16	0.289428	0.411945	http://asia.ensembl.org/Homo_sapiens/Transcript/Idhistory?t=ENST00000357671
ENST00000357876.5	ENSG00000239664.2	498	0	0	0	0	http://asia.ensembl.org/Homo_sapiens/Transcript/Idhistory?t=ENST00000357876
ENST00000358073.2	ENSG00000243155.1	2424	407	281	1.73077	1.38189	http://asia.ensembl.org/Homo_sapiens/Transcript/Idhistory?t=ENST00000358073
ENST00000358234.4	ENSG00000197813.4	573	21	28	0.377783	0.58251	http://asia.ensembl.org/Homo_sapiens/Transcript/Idhistory?t=ENST00000358234
ENST00000358393.1	ENSG00000196421.3	1466	59	54	0.414855	0.439096	http://asia.ensembl.org/Homo_sapiens/Transcript/Idhistory?t=ENST00000358393
ENST00000358469.4	ENSG00000196589.4	510	0	0	0	0	http://asia.ensembl.org/Homo_sapiens/Transcript/Idhistory?t=ENST00000358469
ENST00000358481.5	ENSG00000256049.2	2396	3	1	0.0129066	0.00497523	http://asia.ensembl.org/Homo_sapiens/Transcript/Idhistory?t=ENST00000358481
ENST00000358533.2	ENSG00000237491.3	1194	8	4	0.0690659	0.0399352	http://asia.ensembl.org/Homo_sapiens/Transcript/Idhistory?t=ENST00000358533
ENST00000358772.4	ENSG00000197085.7	550	0	0	0	0	http://asia.ensembl.org/Homo_sapiens/Transcript/Idhistory?t=ENST00000358772
ENST00000359074.4	ENSG00000174365.15	1031	260	197	2.59952	2.27776	http://asia.ensembl.org/Homo_sapiens/Transcript/Idhistory?t=ENST00000359074
ENST00000359253.2	ENSG00000175699.8	1275	1	0	0.00808477	0	http://asia.ensembl.org/Homo_sapiens/Transcript/Idhistory?t=ENST00000359253
ENST00000359454.6	ENSG00000196553.9	1083	2	11	0.0190362	0.121078	http://asia.ensembl.org/Homo_sapiens/Transcript/Idhistory?t=ENST00000359454
ENST00000359491.1	ENSG00000214770.2	1717	98	63	0.588347	0.437391	http://asia.ensembl.org/Homo_sapiens/Transcript/Idhistory?t=ENST00000359491
ENST00000359760.5	ENSG00000198221.7	2238	7	6	0.0322416	0.0319588	http://asia.ensembl.org/Homo_sapiens/Transcript/Idhistory?t=ENST00000359760
ENST00000359823.2	ENSG00000197644.2	200	0	0	0	0	http://asia.ensembl.org/Homo_sapiens/Transcript/Idhistory?t=ENST00000359823
ENST00000359838.3	ENSG00000196634.3	453	0	0	0	0	http://asia.ensembl.org/Homo_sapiens/Transcript/Idhistory?t=ENST00000359838
ENST00000359859.2	ENSG00000226287.3	736	1	5	0.0140056	0.0809827	http://asia.ensembl.org/Homo_sapiens/Transcript/Idhistory?t=ENST00000359859
ENST00000359888.2	ENSG00000196960.3	2582	116	167	0.463105	0.77101	http://asia.ensembl.org/Homo_sapiens/Transcript/Idhistory?t=ENST00000359888
ENST00000359906.2	ENSG00000172250.10	1346	355	252	2.7187	2.2318	http://asia.ensembl.org/Homo_sapiens/Transcript/Idhistory?t=ENST00000359906
ENST00000359941.5	ENSG00000182165.12	855	673	490	8.11385	6.83172	http://asia.ensembl.org/Homo_sapiens/Transcript/Idhistory?t=ENST00000359941
ENST00000360083.3	ENSG00000196096.3	1727	1	0	0.00596878	0	http://asia.ensembl.org/Homo_sapiens/Transcript/Idhistory?t=ENST00000360083
ENST00000360166.3	ENSG00000197291.4	1678	4	0	0.0245723	0	http://asia.ensembl.org/Homo_sapiens/Transcript/Idhistory?t=ENST00000360166
ENST00000360485.3	ENSG00000251301.2	471	0	0	0	0	http://asia.ensembl.org/Homo_sapiens/Transcript/Idhistory?t=ENST00000360485
ENST00000360528.2	ENSG00000198671.2	600	0	0	0	0	http://asia.ensembl.org/Homo_sapiens/Transcript/Idhistory?t=ENST00000360528
ENST00000360785.3	ENSG00000198547.3	3456	18	13	0.0536879	0.0448404	http://asia.ensembl.org/Homo_sapiens/Transcript/Idhistory?t=ENST00000360785
ENST00000360899.2	ENSG00000196273.3	1627	0	1	0	0.00732676	http://asia.ensembl.org/Homo_sapiens/Transcript/Idhistory?t=ENST00000360899
ENST00000360902.1	ENSG00000242687.2	3398	287	322	0.870636	1.12962	http://asia.ensembl.org/Homo_sapiens/Transcript/Idhistory?t=ENST00000360902
ENST00000362058.2	ENSG00000215908.5	2029	213	206	1.08212	1.21028	http://asia.ensembl.org/Homo_sapiens/Transcript/Idhistory?t=ENST00000362058
ENST00000362077.4	ENSG00000214955.4	641	183	204	2.94287	3.79378	http://asia.ensembl.org/Homo_sapiens/Transcript/Idhistory?t=ENST00000362077
ENST00000362188.1	ENSG00000249532.2	73	1	5	0.141207	0.816483	http://asia.ensembl.org/Homo_sapiens/Transcript/Idhistory?t=ENST00000362188
ENST00000362190.1	ENSG00000186594.7	95	18	24	1.95311	3.01153	http://asia.ensembl.org/Homo_sapiens/Transcript/Idhistory?t=ENST00000362190
ENST00000362219.2	ENSG00000166917.7	110	0	0	0	0	http://asia.ensembl.org/Homo_sapiens/Transcript/Idhistory?t=ENST00000362219
ENST00000362227.1	ENSG00000223749.3	98	119	366	12.517	44.52	http://asia.ensembl.org/Homo_sapiens/Transcript/Idhistory?t=ENST00000362227
ENST00000362279.1	ENSG00000215417.6	71	0	3	0	0.503689	http://asia.ensembl.org/Homo_sapiens/Transcript/Idhistory?t=ENST00000362279
ENST00000362310.2	ENSG00000215417.6	92	8	17	0.896355	2.20273	http://asia.ensembl.org/Homo_sapiens/Transcript/Idhistory?t=ENST00000362310
ENST00000362428.1	ENSG00000264940.2	216	110	169	5.24949	9.3268	http://asia.ensembl.org/Homo_sapiens/Transcript/Idhistory?t=ENST00000362428
ENST00000362512.1	ENSG00000270022.2	150	547	823	37.5902	65.4046	http://asia.ensembl.org/Homo_sapiens/Transcript/Idhistory?t=ENST00000362512
ENST00000362567.2	ENSG00000233016.2	130	3704	3959	293.701	363.03	http://asia.ensembl.org/Homo_sapiens/Transcript/Idhistory?t=ENST00000362567
ENST00000362582.1	ENSG00000196756.7	128	12	7	0.966383	0.65191	http://asia.ensembl.org/Homo_sapiens/Transcript/Idhistory?t=ENST00000362582
ENST00000362684.1	ENSG00000228549.2	144	0	0	0	0	http://asia.ensembl.org/Homo_sapiens/Transcript/Idhistory?t=ENST00000362684
ENST00000362793.1	ENSG00000262202.3	216	8763	9884	418.193	545.48	http://asia.ensembl.org/Homo_sapiens/Transcript/Idhistory?t=ENST00000362793
ENST00000362805.1	ENSG00000254911.2	70	130	133	19.1436	22.6492	http://asia.ensembl.org/Homo_sapiens/Transcript/Idhistory?t=ENST00000362805
ENST00000363023.1	ENSG00000253733.2	116	0	0	0	0	http://asia.ensembl.org/Homo_sapiens/Transcript/Idhistory?t=ENST00000363023
ENST00000363046.1	ENSG00000269900.2	264	3370770	2791866	131614	126064	http://asia.ensembl.org/Homo_sapiens/Transcript/Idhistory?t=ENST00000363046
ENST00000363146.1	ENSG00000234741.3	82	255	309	32.0556	44.9205	http://asia.ensembl.org/Homo_sapiens/Transcript/Idhistory?t=ENST00000363146
ENST00000363312.1	ENSG00000270141.2	438	26492	18137	623.474	493.618	http://asia.ensembl.org/Homo_sapiens/Transcript/Idhistory?t=ENST00000363312
ENST00000363315.1	ENSG00000163597.10	78	50	40	6.60775	6.11315	http://asia.ensembl.org/Homo_sapiens/Transcript/Idhistory?t=ENST00000363315
ENST00000363358.1	ENSG00000224078.7	82	0	0	0	0	http://asia.ensembl.org/Homo_sapiens/Transcript/Idhistory?t=ENST00000363358
ENST00000363359.1	ENSG00000265185.2	216	996	1053	47.5317	58.1132	http://asia.ensembl.org/Homo_sapiens/Transcript/Idhistory?t=ENST00000363359
ENST00000363572.1	ENSG00000231297.2	72	0	0	0	0	http://asia.ensembl.org/Homo_sapiens/Transcript/Idhistory?t=ENST00000363572
ENST00000363673.1	ENSG00000260682.2	318	3161	3934	102.465	147.471	http://asia.ensembl.org/Homo_sapiens/Transcript/Idhistory?t=ENST00000363673
ENST00000363840.1	ENSG00000234741.3	77	546	636	73.0937	98.4614	http://asia.ensembl.org/Homo_sapiens/Transcript/Idhistory?t=ENST00000363840
ENST00000363859.1	ENSG00000234741.3	85	412	418	49.9639	58.6215	http://asia.ensembl.org/Homo_sapiens/Transcript/Idhistory?t=ENST00000363859
ENST00000363981.1	ENSG00000255717.2	72	233	181	33.3581	29.9672	http://asia.ensembl.org/Homo_sapiens/Transcript/Idhistory?t=ENST00000363981
ENST00000364084.1	ENSG00000234741.3	80	133	96	17.1372	14.3048	http://asia.ensembl.org/Homo_sapiens/Transcript/Idhistory?t=ENST00000364084
ENST00000364329.1	ENSG00000254911.2	80	162	163	20.8739	24.2883	http://asia.ensembl.org/Homo_sapiens/Transcript/Idhistory?t=ENST00000364329
ENST00000364546.1	ENSG00000235408.2	134	312	329	24.0009	29.2679	http://asia.ensembl.org/Homo_sapiens/Transcript/Idhistory?t=ENST00000364546
ENST00000364729.1	ENSG00000225091.2	134	1774	2436	136.467	216.707	http://asia.ensembl.org/Homo_sapiens/Transcript/Idhistory?t=ENST00000364729
ENST00000364799.1	ENSG00000255717.2	71	91	83	13.2118	13.9354	http://asia.ensembl.org/Homo_sapiens/Transcript/Idhistory?t=ENST00000364799
ENST00000364822.2	ENSG00000234741.3	82	301	273	37.8382	39.687	http://asia.ensembl.org/Homo_sapiens/Transcript/Idhistory?t=ENST00000364822
ENST00000364849.1	ENSG00000245910.4	89	387	281	44.8228	37.6371	http://asia.ensembl.org/Homo_sapiens/Transcript/Idhistory?t=ENST00000364849
ENST00000364880.1	ENSG00000262074.3	216	6272	6847	299.316	377.873	http://asia.ensembl.org/Homo_sapiens/Transcript/Idhistory?t=ENST00000364880
ENST00000364938.1	ENSG00000242125.2	206	55017	63240	2753.01	3659.52	http://asia.ensembl.org/Homo_sapiens/Transcript/Idhistory?t=ENST00000364938
ENST00000364968.1	ENSG00000163597.10	72	7	1	1.00218	0.165565	http://asia.ensembl.org/Homo_sapiens/Transcript/Idhistory?t=ENST00000364968
ENST00000364995.1	ENSG00000203875.6	70	364	302	53.602	51.4291	http://asia.ensembl.org/Homo_sapiens/Transcript/Idhistory?t=ENST00000364995
ENST00000365032.1	ENSG00000174365.15	132	25	8	1.95229	0.722463	http://asia.ensembl.org/Homo_sapiens/Transcript/Idhistory?t=ENST00000365032
ENST00000365067.1	ENSG00000224078.7	82	0	0	0	0	http://asia.ensembl.org/Homo_sapiens/Transcript/Idhistory?t=ENST00000365067
ENST00000365160.1	ENSG00000270123.2	101	96	9	9.79779	1.06224	http://asia.ensembl.org/Homo_sapiens/Transcript/Idhistory?t=ENST00000365160
ENST00000365172.1	ENSG00000175061.13	72	1460	1258	209.025	208.28	http://asia.ensembl.org/Homo_sapiens/Transcript/Idhistory?t=ENST00000365172
ENST00000365306.1	ENSG00000224078.7	82	0	0	0	0	http://asia.ensembl.org/Homo_sapiens/Transcript/Idhistory?t=ENST00000365306
ENST00000365494.1	ENSG00000263934.2	216	2031338	2125220	96940.8	117287	http://asia.ensembl.org/Homo_sapiens/Transcript/Idhistory?t=ENST00000365494
ENST00000365524.1	ENSG00000234741.3	77	275	317	36.8146	49.0759	http://asia.ensembl.org/Homo_sapiens/Transcript/Idhistory?t=ENST00000365524
ENST00000365607.1	ENSG00000255717.2	63	137	104	22.416	19.6785	http://asia.ensembl.org/Homo_sapiens/Transcript/Idhistory?t=ENST00000365607
ENST00000366097.2	ENSG00000203266.2	770	0	0	0	0	http://asia.ensembl.org/Homo_sapiens/Transcript/Idhistory?t=ENST00000366097
ENST00000366105.2	ENSG00000234222.2	377	8	9	0.218739	0.284578	http://asia.ensembl.org/Homo_sapiens/Transcript/Idhistory?t=ENST00000366105
ENST00000366109.2	ENSG00000203279.3	578	6	9	0.107004	0.185616	http://asia.ensembl.org/Homo_sapiens/Transcript/Idhistory?t=ENST00000366109
ENST00000366110.3	ENSG00000203280.3	950	12	6	0.130207	0.0752883	http://asia.ensembl.org/Homo_sapiens/Transcript/Idhistory?t=ENST00000366110
ENST00000366134.2	ENSG00000233785.1	672	30	29	0.460182	0.514433	http://asia.ensembl.org/Homo_sapiens/Transcript/Idhistory?t=ENST00000366134
ENST00000366136.2	ENSG00000203307.2	594	4	1	0.0694147	0.0200684	http://asia.ensembl.org/Homo_sapiens/Transcript/Idhistory?t=ENST00000366136
ENST00000366140.2	ENSG00000225964.1	799	1	1	0.0129012	0.0149195	http://asia.ensembl.org/Homo_sapiens/Transcript/Idhistory?t=ENST00000366140
ENST00000366152.3	ENSG00000203325.3	624	3	6	0.0495581	0.114622	http://asia.ensembl.org/Homo_sapiens/Transcript/Idhistory?t=ENST00000366152
ENST00000366153.2	ENSG00000203327.2	916	6	10	0.0675202	0.130138	http://asia.ensembl.org/Homo_sapiens/Transcript/Idhistory?t=ENST00000366153
ENST00000366167.2	ENSG00000228010.1	564	3	2	0.0548302	0.0422718	http://asia.ensembl.org/Homo_sapiens/Transcript/Idhistory?t=ENST00000366167
ENST00000366181.2	ENSG00000203356.2	2366	0	0	0	0	http://asia.ensembl.org/Homo_sapiens/Transcript/Idhistory?t=ENST00000366181
ENST00000366185.2	ENSG00000232593.2	1063	46	41	0.44607	0.45978	http://asia.ensembl.org/Homo_sapiens/Transcript/Idhistory?t=ENST00000366185
ENST00000366187.2	ENSG00000231312.2	523	43	59	0.84751	1.34478	http://asia.ensembl.org/Homo_sapiens/Transcript/Idhistory?t=ENST00000366187
ENST00000366188.2	ENSG00000203364.2	410	0	1	0	0.0290747	http://asia.ensembl.org/Homo_sapiens/Transcript/Idhistory?t=ENST00000366188
ENST00000366189.3	ENSG00000249684.1	511	4	3	0.0806895	0.0699842	http://asia.ensembl.org/Homo_sapiens/Transcript/Idhistory?t=ENST00000366189
ENST00000366195.2	ENSG00000203372.2	419	0	0	0	0	http://asia.ensembl.org/Homo_sapiens/Transcript/Idhistory?t=ENST00000366195
ENST00000366209.2	ENSG00000203386.2	779	0	1	0	0.0153025	http://asia.ensembl.org/Homo_sapiens/Transcript/Idhistory?t=ENST00000366209
ENST00000366218.2	ENSG00000203395.2	1416	0	2	0	0.0168371	http://asia.ensembl.org/Homo_sapiens/Transcript/Idhistory?t=ENST00000366218
ENST00000366224.2	ENSG00000203402.2	477	0	0	0	0	http://asia.ensembl.org/Homo_sapiens/Transcript/Idhistory?t=ENST00000366224
ENST00000366234.3	ENSG00000179818.8	884	56	68	0.653001	0.916973	http://asia.ensembl.org/Homo_sapiens/Transcript/Idhistory?t=ENST00000366234
ENST00000366253.2	ENSG00000203434.2	575	0	0	0	0	http://asia.ensembl.org/Homo_sapiens/Transcript/Idhistory?t=ENST00000366253
ENST00000366259.2	ENSG00000203441.2	872	8	11	0.0945696	0.150375	http://asia.ensembl.org/Homo_sapiens/Transcript/Idhistory?t=ENST00000366259
ENST00000366278.2	ENSG00000229498.1	1711	8	2	0.0481968	0.0139341	http://asia.ensembl.org/Homo_sapiens/Transcript/Idhistory?t=ENST00000366278
ENST00000366287.4	ENSG00000240401.3	1110	70	43	0.650059	0.461791	http://asia.ensembl.org/Homo_sapiens/Transcript/Idhistory?t=ENST00000366287
ENST00000366293.2	ENSG00000160336.10	647	46	21	0.732878	0.386914	http://asia.ensembl.org/Homo_sapiens/Transcript/Idhistory?t=ENST00000366293
ENST00000366308.2	ENSG00000242042.1	964	0	0	0	0	http://asia.ensembl.org/Homo_sapiens/Transcript/Idhistory?t=ENST00000366308
ENST00000366312.2	ENSG00000229401.1	656	0	1	0	0.0181717	http://asia.ensembl.org/Homo_sapiens/Transcript/Idhistory?t=ENST00000366312
ENST00000366314.4	ENSG00000179219.5	1566	2	2	0.0131649	0.0152243	http://asia.ensembl.org/Homo_sapiens/Transcript/Idhistory?t=ENST00000366314
ENST00000366321.2	ENSG00000203506.3	582	7	7	0.12398	0.143375	http://asia.ensembl.org/Homo_sapiens/Transcript/Idhistory?t=ENST00000366321
ENST00000366360.2	ENSG00000270072.1	430	0	1	0	0.0277224	http://asia.ensembl.org/Homo_sapiens/Transcript/Idhistory?t=ENST00000366360
ENST00000366365.2	ENSG00000234912.5	1028	6073	3838	60.8959	44.5053	http://asia.ensembl.org/Homo_sapiens/Transcript/Idhistory?t=ENST00000366365
ENST00000366376.2	ENSG00000203565.2	452	0	0	0	0	http://asia.ensembl.org/Homo_sapiens/Transcript/Idhistory?t=ENST00000366376
ENST00000366397.3	ENSG00000203588.3	542	4	1	0.0760744	0.0219938	http://asia.ensembl.org/Homo_sapiens/Transcript/Idhistory?t=ENST00000366397
ENST00000366405.2	ENSG00000231611.1	598	12	10	0.206851	0.199342	http://asia.ensembl.org/Homo_sapiens/Transcript/Idhistory?t=ENST00000366405
ENST00000366408.3	ENSG00000203601.3	1129	1	0	0.00913028	0	http://asia.ensembl.org/Homo_sapiens/Transcript/Idhistory?t=ENST00000366408
ENST00000366424.2	ENSG00000203635.2	1641	1	2	0.00628159	0.0145285	http://asia.ensembl.org/Homo_sapiens/Transcript/Idhistory?t=ENST00000366424
ENST00000366437.3	ENSG00000230937.5	888	0	0	0	0	http://asia.ensembl.org/Homo_sapiens/Transcript/Idhistory?t=ENST00000366437
ENST00000366441.2	ENSG00000235257.3	895	11	9	0.126692	0.119872	http://asia.ensembl.org/Homo_sapiens/Transcript/Idhistory?t=ENST00000366441
ENST00000366446.4	ENSG00000223482.3	819	56	37	0.704826	0.53854	http://asia.ensembl.org/Homo_sapiens/Transcript/Idhistory?t=ENST00000366446
ENST00000366527.3	ENSG00000188206.5	5007	1432	1563	2.94811	3.72118	http://asia.ensembl.org/Homo_sapiens/Transcript/Idhistory?t=ENST00000366527
ENST00000367207.3	ENSG00000176754.8	1891	3	0	0.0163534	0	http://asia.ensembl.org/Homo_sapiens/Transcript/Idhistory?t=ENST00000367207
ENST00000367276.4	ENSG00000225511.2	738	53	25	0.740283	0.403816	http://asia.ensembl.org/Homo_sapiens/Transcript/Idhistory?t=ENST00000367276
ENST00000367355.1	ENSG00000203721.1	1417	9	30	0.0654713	0.252378	http://asia.ensembl.org/Homo_sapiens/Transcript/Idhistory?t=ENST00000367355
ENST00000367356.1	ENSG00000203721.1	759	13	16	0.176555	0.251292	http://asia.ensembl.org/Homo_sapiens/Transcript/Idhistory?t=ENST00000367356
ENST00000367477.3	ENSG00000233452.2	2927	100	120	0.352172	0.488718	http://asia.ensembl.org/Homo_sapiens/Transcript/Idhistory?t=ENST00000367477
ENST00000367563.3	ENSG00000203729.4	740	0	0	0	0	http://asia.ensembl.org/Homo_sapiens/Transcript/Idhistory?t=ENST00000367563
ENST00000367716.3	ENSG00000203739.3	1815	30	20	0.170382	0.131357	http://asia.ensembl.org/Homo_sapiens/Transcript/Idhistory?t=ENST00000367716
ENST00000368974.3	ENSG00000203801.4	1117	0	3	0	0.0320161	http://asia.ensembl.org/Homo_sapiens/Transcript/Idhistory?t=ENST00000368974
ENST00000369027.4	ENSG00000231149.2	266	0	0	0	0	http://asia.ensembl.org/Homo_sapiens/Transcript/Idhistory?t=ENST00000369027
ENST00000369120.2	ENSG00000203808.6	324	5	3	0.159075	0.110376	http://asia.ensembl.org/Homo_sapiens/Transcript/Idhistory?t=ENST00000369120
ENST00000369122.3	ENSG00000203808.6	1716	17	19	0.10212	0.131989	http://asia.ensembl.org/Homo_sapiens/Transcript/Idhistory?t=ENST00000369122
ENST00000369123.3	ENSG00000203809.5	575	0	1	0	0.0207316	http://asia.ensembl.org/Homo_sapiens/Transcript/Idhistory?t=ENST00000369123
ENST00000369381.2	ENSG00000203849.5	5786	210	93	0.374127	0.191604	http://asia.ensembl.org/Homo_sapiens/Transcript/Idhistory?t=ENST00000369381
ENST00000369391.3	ENSG00000233547.1	460	55	39	1.23249	1.01066	http://asia.ensembl.org/Homo_sapiens/Transcript/Idhistory?t=ENST00000369391
ENST00000369491.1	ENSG00000203865.4	773	72	87	0.960132	1.34165	http://asia.ensembl.org/Homo_sapiens/Transcript/Idhistory?t=ENST00000369491
ENST00000369492.4	ENSG00000203865.4	1011	76	104	0.774891	1.22626	http://asia.ensembl.org/Homo_sapiens/Transcript/Idhistory?t=ENST00000369492
ENST00000369605.4	ENSG00000203875.6	981	3721	3037	39.0993	36.9042	http://asia.ensembl.org/Homo_sapiens/Transcript/Idhistory?t=ENST00000369605
ENST00000369843.3	ENSG00000228703.1	688	253	199	3.79062	3.44798	http://asia.ensembl.org/Homo_sapiens/Transcript/Idhistory?t=ENST00000369843
ENST00000369884.4	ENSG00000203886.4	491	0	0	0	0	http://asia.ensembl.org/Homo_sapiens/Transcript/Idhistory?t=ENST00000369884
ENST00000369989.2	ENSG00000203897.3	535	0	0	0	0	http://asia.ensembl.org/Homo_sapiens/Transcript/Idhistory?t=ENST00000369989
ENST00000370257.1	ENSG00000203900.2	3264	2	1	0.00631623	0.00365216	http://asia.ensembl.org/Homo_sapiens/Transcript/Idhistory?t=ENST00000370257
ENST00000370292.3	ENSG00000184324.11	789	0	0	0	0	http://asia.ensembl.org/Homo_sapiens/Transcript/Idhistory?t=ENST00000370292
ENST00000370341.3	ENSG00000125514.5	1631	0	0	0	0	http://asia.ensembl.org/Homo_sapiens/Transcript/Idhistory?t=ENST00000370341
ENST00000370438.2	ENSG00000238039.1	655	25	29	0.393438	0.527784	http://asia.ensembl.org/Homo_sapiens/Transcript/Idhistory?t=ENST00000370438
ENST00000371162.4	ENSG00000172965.9	2044	39	61	0.196681	0.355753	http://asia.ensembl.org/Homo_sapiens/Transcript/Idhistory?t=ENST00000371162
ENST00000371169.1	ENSG00000203971.1	1854	0	0	0	0	http://asia.ensembl.org/Homo_sapiens/Transcript/Idhistory?t=ENST00000371169
ENST00000371192.1	ENSG00000177853.10	8269	3288	2714	4.0988	3.91252	http://asia.ensembl.org/Homo_sapiens/Transcript/Idhistory?t=ENST00000371192
ENST00000371390.1	ENSG00000203987.2	3222	4	5	0.0127971	0.0184988	http://asia.ensembl.org/Homo_sapiens/Transcript/Idhistory?t=ENST00000371390
ENST00000371487.3	ENSG00000240535.3	550	0	2	0	0.0433478	http://asia.ensembl.org/Homo_sapiens/Transcript/Idhistory?t=ENST00000371487
ENST00000371639.3	ENSG00000203999.4	2281	360	562	1.62688	2.93705	http://asia.ensembl.org/Homo_sapiens/Transcript/Idhistory?t=ENST00000371639
ENST00000371743.3	ENSG00000177410.8	1008	3279	2624	33.532	31.0315	http://asia.ensembl.org/Homo_sapiens/Transcript/Idhistory?t=ENST00000371743
ENST00000371813.4	ENSG00000204011.4	336	0	2	0	0.0709562	http://asia.ensembl.org/Homo_sapiens/Transcript/Idhistory?t=ENST00000371813
ENST00000371970.2	ENSG00000204025.2	2806	1	2	0.00367359	0.00849654	http://asia.ensembl.org/Homo_sapiens/Transcript/Idhistory?t=ENST00000371970
ENST00000372173.5	ENSG00000226711.2	678	54	48	0.820998	0.84394	http://asia.ensembl.org/Homo_sapiens/Transcript/Idhistory?t=ENST00000372173
ENST00000372490.3	ENSG00000204055.4	2047	6880	3082	34.6456	17.9479	http://asia.ensembl.org/Homo_sapiens/Transcript/Idhistory?t=ENST00000372490
ENST00000373170.2	ENSG00000204091.3	1165	0	0	0	0	http://asia.ensembl.org/Homo_sapiens/Transcript/Idhistory?t=ENST00000373170
ENST00000373171.2	ENSG00000204092.2	554	0	0	0	0	http://asia.ensembl.org/Homo_sapiens/Transcript/Idhistory?t=ENST00000373171
ENST00000373226.2	ENSG00000232335.1	539	40	39	0.764979	0.862533	http://asia.ensembl.org/Homo_sapiens/Transcript/Idhistory?t=ENST00000373226
ENST00000373384.4	ENSG00000255289.1	529	0	0	0	0	http://asia.ensembl.org/Homo_sapiens/Transcript/Idhistory?t=ENST00000373384
ENST00000373508.1	ENSG00000204117.1	2112	0	0	0	0	http://asia.ensembl.org/Homo_sapiens/Transcript/Idhistory?t=ENST00000373508
ENST00000373524.1	ENSG00000204119.1	381	0	0	0	0	http://asia.ensembl.org/Homo_sapiens/Transcript/Idhistory?t=ENST00000373524
ENST00000373527.1	ENSG00000204119.1	453	0	0	0	0	http://asia.ensembl.org/Homo_sapiens/Transcript/Idhistory?t=ENST00000373527
ENST00000373604.4	ENSG00000224066.1	642	25	31	0.401405	0.575608	http://asia.ensembl.org/Homo_sapiens/Transcript/Idhistory?t=ENST00000373604
ENST00000374014.3	ENSG00000204148.3	769	2	0	0.0268091	0	http://asia.ensembl.org/Homo_sapiens/Transcript/Idhistory?t=ENST00000374014
ENST00000374432.3	ENSG00000204187.5	1121	0	0	0	0	http://asia.ensembl.org/Homo_sapiens/Transcript/Idhistory?t=ENST00000374432
ENST00000374801.3	ENSG00000204250.3	590	0	0	0	0	http://asia.ensembl.org/Homo_sapiens/Transcript/Idhistory?t=ENST00000374801
ENST00000374922.4	ENSG00000204272.6	1529	652	463	4.3956	3.60972	http://asia.ensembl.org/Homo_sapiens/Transcript/Idhistory?t=ENST00000374922
ENST00000374945.1	ENSG00000204277.1	2934	3	2	0.01054	0.00812587	http://asia.ensembl.org/Homo_sapiens/Transcript/Idhistory?t=ENST00000374945
ENST00000374976.2	ENSG00000204282.3	2937	29	24	0.101782	0.0974108	http://asia.ensembl.org/Homo_sapiens/Transcript/Idhistory?t=ENST00000374976
ENST00000375204.2	ENSG00000254876.1	3161	5	10	0.0163051	0.0377116	http://asia.ensembl.org/Homo_sapiens/Transcript/Idhistory?t=ENST00000375204
ENST00000375206.2	ENSG00000255036.1	6269	5	20	0.00822148	0.0380305	http://asia.ensembl.org/Homo_sapiens/Transcript/Idhistory?t=ENST00000375206
ENST00000375987.3	ENSG00000204460.3	2213	0	0	0	0	http://asia.ensembl.org/Homo_sapiens/Transcript/Idhistory?t=ENST00000375987
ENST00000376025.2	ENSG00000204466.5	7406	2	2	0.00278371	0.00321919	http://asia.ensembl.org/Homo_sapiens/Transcript/Idhistory?t=ENST00000376025
ENST00000376398.2	ENSG00000125804.9	5070	3	3	0.00609946	0.00705364	http://asia.ensembl.org/Homo_sapiens/Transcript/Idhistory?t=ENST00000376398
ENST00000376445.3	ENSG00000226465.1	320	12	9	0.386553	0.335268	http://asia.ensembl.org/Homo_sapiens/Transcript/Idhistory?t=ENST00000376445
ENST00000376482.3	ENSG00000235077.1	342	2	5	0.0602812	0.174278	http://asia.ensembl.org/Homo_sapiens/Transcript/Idhistory?t=ENST00000376482
ENST00000376593.2	ENSG00000204581.2	3026	0	3	0	0.0118182	http://asia.ensembl.org/Homo_sapiens/Transcript/Idhistory?t=ENST00000376593
ENST00000376608.4	ENSG00000204583.5	613	2	2	0.0336316	0.0388928	http://asia.ensembl.org/Homo_sapiens/Transcript/Idhistory?t=ENST00000376608
ENST00000376609.1	ENSG00000204584.1	2100	51	38	0.250339	0.215707	http://asia.ensembl.org/Homo_sapiens/Transcript/Idhistory?t=ENST00000376609
ENST00000376617.3	ENSG00000256943.1	1766	36	59	0.210131	0.398255	http://asia.ensembl.org/Homo_sapiens/Transcript/Idhistory?t=ENST00000376617
ENST00000376620.3	ENSG00000177553.6	1868	0	0	0	0	http://asia.ensembl.org/Homo_sapiens/Transcript/Idhistory?t=ENST00000376620
ENST00000376678.2	ENSG00000204603.2	2473	1	4	0.00416825	0.0192813	http://asia.ensembl.org/Homo_sapiens/Transcript/Idhistory?t=ENST00000376678
ENST00000376797.3	ENSG00000204623.4	3270	17	36	0.0535894	0.131236	http://asia.ensembl.org/Homo_sapiens/Transcript/Idhistory?t=ENST00000376797
ENST00000376800.3	ENSG00000204625.6	659	1	4	0.015642	0.072356	http://asia.ensembl.org/Homo_sapiens/Transcript/Idhistory?t=ENST00000376800
ENST00000376926.4	ENSG00000006062.9	1476	508	288	3.54777	2.32598	http://asia.ensembl.org/Homo_sapiens/Transcript/Idhistory?t=ENST00000376926
ENST00000377121.1	ENSG00000204684.2	1666	0	0	0	0	http://asia.ensembl.org/Homo_sapiens/Transcript/Idhistory?t=ENST00000377121
ENST00000377178.3	ENSG00000204706.9	1504	2	0	0.0137076	0	http://asia.ensembl.org/Homo_sapiens/Transcript/Idhistory?t=ENST00000377178
ENST00000377300.3	ENSG00000204754.3	1925	0	0	0	0	http://asia.ensembl.org/Homo_sapiens/Transcript/Idhistory?t=ENST00000377300
ENST00000377469.1	ENSG00000204792.2	3662	0	0	0	0	http://asia.ensembl.org/Homo_sapiens/Transcript/Idhistory?t=ENST00000377469
ENST00000377512.1	ENSG00000229746.1	1722	0	0	0	0	http://asia.ensembl.org/Homo_sapiens/Transcript/Idhistory?t=ENST00000377512
ENST00000377518.3	ENSG00000204802.3	2541	115	78	0.466521	0.365923	http://asia.ensembl.org/Homo_sapiens/Transcript/Idhistory?t=ENST00000377518
ENST00000377540.1	ENSG00000204815.4	1551	61	55	0.405412	0.422718	http://asia.ensembl.org/Homo_sapiens/Transcript/Idhistory?t=ENST00000377540
ENST00000377547.3	ENSG00000235659.1	439	15	5	0.352213	0.13577	http://asia.ensembl.org/Homo_sapiens/Transcript/Idhistory?t=ENST00000377547
ENST00000377597.2	ENSG00000204832.5	1811	1	2	0.00569193	0.0131647	http://asia.ensembl.org/Homo_sapiens/Transcript/Idhistory?t=ENST00000377597
ENST00000377680.3	ENSG00000204860.4	3437	1622	1286	4.86462	4.46027	http://asia.ensembl.org/Homo_sapiens/Transcript/Idhistory?t=ENST00000377680
ENST00000377977.3	ENSG00000204929.7	1266	5	2	0.0407112	0.018832	http://asia.ensembl.org/Homo_sapiens/Transcript/Idhistory?t=ENST00000377977
ENST00000378016.2	ENSG00000197558.7	15583	486	497	0.321487	0.380194	http://asia.ensembl.org/Homo_sapiens/Transcript/Idhistory?t=ENST00000378016
ENST00000378140.3	ENSG00000204971.3	477	0	0	0	0	http://asia.ensembl.org/Homo_sapiens/Transcript/Idhistory?t=ENST00000378140
ENST00000378340.1	ENSG00000205015.1	1326	6	2	0.0466429	0.0179799	http://asia.ensembl.org/Homo_sapiens/Transcript/Idhistory?t=ENST00000378340
ENST00000378417.1	ENSG00000205037.2	3468	6	6	0.0178341	0.020624	http://asia.ensembl.org/Homo_sapiens/Transcript/Idhistory?t=ENST00000378417
ENST00000378428.3	ENSG00000239652.1	578	5	2	0.0891703	0.0412479	http://asia.ensembl.org/Homo_sapiens/Transcript/Idhistory?t=ENST00000378428
ENST00000378432.1	ENSG00000205041.1	1462	226	77	1.59345	0.627832	http://asia.ensembl.org/Homo_sapiens/Transcript/Idhistory?t=ENST00000378432
ENST00000378479.1	ENSG00000205054.2	1095	2	2	0.0188276	0.0217729	http://asia.ensembl.org/Homo_sapiens/Transcript/Idhistory?t=ENST00000378479
ENST00000379050.2	ENSG00000170919.11	631	45	43	0.735125	0.812342	http://asia.ensembl.org/Homo_sapiens/Transcript/Idhistory?t=ENST00000379050
ENST00000379053.4	ENSG00000205181.5	6113	2	3	0.00337251	0.00585015	http://asia.ensembl.org/Homo_sapiens/Transcript/Idhistory?t=ENST00000379053
ENST00000379256.3	ENSG00000181800.5	2468	2	0	0.00835339	0	http://asia.ensembl.org/Homo_sapiens/Transcript/Idhistory?t=ENST00000379256
ENST00000379317.1	ENSG00000205231.1	3532	4	1	0.0116739	0.00337504	http://asia.ensembl.org/Homo_sapiens/Transcript/Idhistory?t=ENST00000379317
ENST00000379640.1	ENSG00000205325.1	2998	0	0	0	0	http://asia.ensembl.org/Homo_sapiens/Transcript/Idhistory?t=ENST00000379640
ENST00000379915.4	ENSG00000260729.1	4374	3482	2263	8.20593	6.16745	http://asia.ensembl.org/Homo_sapiens/Transcript/Idhistory?t=ENST00000379915
ENST00000379928.4	ENSG00000238221.1	500	168	175	3.46352	4.17223	http://asia.ensembl.org/Homo_sapiens/Transcript/Idhistory?t=ENST00000379928
ENST00000379963.1	ENSG00000205414.1	2469	3	5	0.012525	0.0241406	http://asia.ensembl.org/Homo_sapiens/Transcript/Idhistory?t=ENST00000379963
ENST00000380008.1	ENSG00000205424.1	3466	6	6	0.0178444	0.0206359	http://asia.ensembl.org/Homo_sapiens/Transcript/Idhistory?t=ENST00000380008
ENST00000380106.2	ENSG00000205444.2	484	0	0	0	0	http://asia.ensembl.org/Homo_sapiens/Transcript/Idhistory?t=ENST00000380106
ENST00000380145.1	ENSG00000205452.4	1802	0	0	0	0	http://asia.ensembl.org/Homo_sapiens/Transcript/Idhistory?t=ENST00000380145
ENST00000380154.5	ENSG00000104691.10	1328	372	348	2.88751	3.12378	http://asia.ensembl.org/Homo_sapiens/Transcript/Idhistory?t=ENST00000380154
ENST00000380387.3	ENSG00000205500.4	1966	5	3	0.0262159	0.0181902	http://asia.ensembl.org/Homo_sapiens/Transcript/Idhistory?t=ENST00000380387
ENST00000380601.2	ENSG00000205537.2	1287	11	7	0.0881033	0.0648365	http://asia.ensembl.org/Homo_sapiens/Transcript/Idhistory?t=ENST00000380601
ENST00000380640.2	ENSG00000122043.6	392	0	2	0	0.0608196	http://asia.ensembl.org/Homo_sapiens/Transcript/Idhistory?t=ENST00000380640
ENST00000380711.3	ENSG00000205559.3	578	33	40	0.588524	0.824958	http://asia.ensembl.org/Homo_sapiens/Transcript/Idhistory?t=ENST00000380711
ENST00000380722.1	ENSG00000205562.1	1747	0	2	0	0.013647	http://asia.ensembl.org/Homo_sapiens/Transcript/Idhistory?t=ENST00000380722
ENST00000380888.3	ENSG00000205611.3	3328	6	4	0.0185843	0.0143277	http://asia.ensembl.org/Homo_sapiens/Transcript/Idhistory?t=ENST00000380888
ENST00000380931.2	ENSG00000205622.5	3823	2	0	0.00539267	0	http://asia.ensembl.org/Homo_sapiens/Transcript/Idhistory?t=ENST00000380931
ENST00000380970.2	ENSG00000205628.2	3484	0	2	0	0.00684308	http://asia.ensembl.org/Homo_sapiens/Transcript/Idhistory?t=ENST00000380970
ENST00000380981.2	ENSG00000205632.2	3426	0	0	0	0	http://asia.ensembl.org/Homo_sapiens/Transcript/Idhistory?t=ENST00000380981
ENST00000380990.1	ENSG00000205634.1	4185	0	3	0	0.00854527	http://asia.ensembl.org/Homo_sapiens/Transcript/Idhistory?t=ENST00000380990
ENST00000381010.3	ENSG00000205636.3	387	0	0	0	0	http://asia.ensembl.org/Homo_sapiens/Transcript/Idhistory?t=ENST00000381010
ENST00000381078.1	ENSG00000205653.1	2007	0	0	0	0	http://asia.ensembl.org/Homo_sapiens/Transcript/Idhistory?t=ENST00000381078
ENST00000381105.2	ENSG00000205662.2	2118	32	36	0.155741	0.202617	http://asia.ensembl.org/Homo_sapiens/Transcript/Idhistory?t=ENST00000381105
ENST00000381106.4	ENSG00000205663.5	1099	162	100	1.51948	1.08468	http://asia.ensembl.org/Homo_sapiens/Transcript/Idhistory?t=ENST00000381106
ENST00000381108.3	ENSG00000234449.2	2198	6	3	0.0281385	0.0162702	http://asia.ensembl.org/Homo_sapiens/Transcript/Idhistory?t=ENST00000381108
ENST00000381181.1	ENSG00000237945.2	2261	2	5	0.00911817	0.0263614	http://asia.ensembl.org/Homo_sapiens/Transcript/Idhistory?t=ENST00000381181
ENST00000381217.2	ENSG00000205682.2	2079	0	0	0	0	http://asia.ensembl.org/Homo_sapiens/Transcript/Idhistory?t=ENST00000381217
ENST00000381301.3	ENSG00000205696.4	625	2	1	0.0329859	0.019073	http://asia.ensembl.org/Homo_sapiens/Transcript/Idhistory?t=ENST00000381301
ENST00000381361.3	ENSG00000099869.6	2061	37	26	0.185055	0.150382	http://asia.ensembl.org/Homo_sapiens/Transcript/Idhistory?t=ENST00000381361
ENST00000381363.4	ENSG00000099869.6	1867	24	19	0.132509	0.121313	http://asia.ensembl.org/Homo_sapiens/Transcript/Idhistory?t=ENST00000381363
ENST00000381475.3	ENSG00000215863.2	2210	3	0	0.0139929	0	http://asia.ensembl.org/Homo_sapiens/Transcript/Idhistory?t=ENST00000381475
ENST00000381790.3	ENSG00000248932.1	494	9	6	0.187799	0.144785	http://asia.ensembl.org/Homo_sapiens/Transcript/Idhistory?t=ENST00000381790
ENST00000381796.1	ENSG00000205790.1	3071	208	184	0.698171	0.71423	http://asia.ensembl.org/Homo_sapiens/Transcript/Idhistory?t=ENST00000381796
ENST00000381977.3	ENSG00000205821.3	490	2	4	0.0420738	0.0973114	http://asia.ensembl.org/Homo_sapiens/Transcript/Idhistory?t=ENST00000381977
ENST00000382007.1	ENSG00000205830.1	2509	1	0	0.00410844	0	http://asia.ensembl.org/Homo_sapiens/Transcript/Idhistory?t=ENST00000382007
ENST00000382045.3	ENSG00000205837.3	2131	0	0	0	0	http://asia.ensembl.org/Homo_sapiens/Transcript/Idhistory?t=ENST00000382045
ENST00000382133.4	ENSG00000205861.7	805	19	9	0.243296	0.133274	http://asia.ensembl.org/Homo_sapiens/Transcript/Idhistory?t=ENST00000382133
ENST00000382166.2	ENSG00000205865.4	1067	0	1	0	0.0111721	http://asia.ensembl.org/Homo_sapiens/Transcript/Idhistory?t=ENST00000382166
ENST00000382167.2	ENSG00000205866.2	1432	0	0	0	0	http://asia.ensembl.org/Homo_sapiens/Transcript/Idhistory?t=ENST00000382167
ENST00000382189.2	ENSG00000005206.11	1004	353	313	3.62426	3.7163	http://asia.ensembl.org/Homo_sapiens/Transcript/Idhistory?t=ENST00000382189
ENST00000382215.3	ENSG00000205885.3	2086	521	667	2.57455	3.81164	http://asia.ensembl.org/Homo_sapiens/Transcript/Idhistory?t=ENST00000382215
ENST00000382225.3	ENSG00000205890.3	3061	0	7	0	0.0272605	http://asia.ensembl.org/Homo_sapiens/Transcript/Idhistory?t=ENST00000382225
ENST00000382265.3	ENSG00000237975.2	1794	0	0	0	0	http://asia.ensembl.org/Homo_sapiens/Transcript/Idhistory?t=ENST00000382265
ENST00000382313.2	ENSG00000205913.2	3523	61	78	0.178482	0.263926	http://asia.ensembl.org/Homo_sapiens/Transcript/Idhistory?t=ENST00000382313
ENST00000382488.2	ENSG00000205959.3	3204	23	21	0.0739969	0.0781316	http://asia.ensembl.org/Homo_sapiens/Transcript/Idhistory?t=ENST00000382488
ENST00000382641.1	ENSG00000206028.1	2613	3	6	0.0118348	0.0273723	http://asia.ensembl.org/Homo_sapiens/Transcript/Idhistory?t=ENST00000382641
ENST00000382849.2	ENSG00000206113.3	2790	0	4	0	0.0170905	http://asia.ensembl.org/Homo_sapiens/Transcript/Idhistory?t=ENST00000382849
ENST00000382897.2	ENSG00000206129.3	2558	1	2	0.00402974	0.00932029	http://asia.ensembl.org/Homo_sapiens/Transcript/Idhistory?t=ENST00000382897
ENST00000383019.2	ENSG00000206187.3	1967	0	0	0	0	http://asia.ensembl.org/Homo_sapiens/Transcript/Idhistory?t=ENST00000383019
ENST00000383025.2	ENSG00000224078.7	713	246	140	3.55651	2.34066	http://asia.ensembl.org/Homo_sapiens/Transcript/Idhistory?t=ENST00000383025
ENST00000383038.3	ENSG00000206195.5	1394	387	304	2.86171	2.59962	http://asia.ensembl.org/Homo_sapiens/Transcript/Idhistory?t=ENST00000383038
ENST00000383058.4	ENSG00000232633.3	1352	2	2	0.0152486	0.0176341	http://asia.ensembl.org/Homo_sapiens/Transcript/Idhistory?t=ENST00000383058
ENST00000383140.3	ENSG00000100181.16	971	2	0	0.0212319	0	http://asia.ensembl.org/Homo_sapiens/Transcript/Idhistory?t=ENST00000383140
ENST00000383461.2	ENSG00000206417.4	2600	33	21	0.130833	0.0962821	http://asia.ensembl.org/Homo_sapiens/Transcript/Idhistory?t=ENST00000383461
ENST00000383795.1	ENSG00000144596.7	2646	38	14	0.148038	0.0630722	http://asia.ensembl.org/Homo_sapiens/Transcript/Idhistory?t=ENST00000383795
ENST00000383808.2	ENSG00000206567.5	1897	86	66	0.467314	0.41474	http://asia.ensembl.org/Homo_sapiens/Transcript/Idhistory?t=ENST00000383808
ENST00000383834.2	ENSG00000206573.4	3119	347	263	1.14681	1.00517	http://asia.ensembl.org/Homo_sapiens/Transcript/Idhistory?t=ENST00000383834
ENST00000383926.1	ENSG00000255717.2	65	82	59	13.004	10.8203	http://asia.ensembl.org/Homo_sapiens/Transcript/Idhistory?t=ENST00000383926
ENST00000384096.1	ENSG00000269893.2	131	1658	1807	130.464	164.432	http://asia.ensembl.org/Homo_sapiens/Transcript/Idhistory?t=ENST00000384096
ENST00000384147.1	ENSG00000255717.2	75	109	107	14.9811	17.0068	http://asia.ensembl.org/Homo_sapiens/Transcript/Idhistory?t=ENST00000384147
ENST00000384215.1	ENSG00000232956.4	133	441	494	34.1794	44.2767	http://asia.ensembl.org/Homo_sapiens/Transcript/Idhistory?t=ENST00000384215
ENST00000384229.1	ENSG00000175061.13	71	200	217	29.0369	36.4335	http://asia.ensembl.org/Homo_sapiens/Transcript/Idhistory?t=ENST00000384229
ENST00000384290.1	ENSG00000228439.3	109	1	1	0.0945696	0.109364	http://asia.ensembl.org/Homo_sapiens/Transcript/Idhistory?t=ENST00000384290
ENST00000384338.1	ENSG00000203875.6	75	364	321	50.0286	51.0204	http://asia.ensembl.org/Homo_sapiens/Transcript/Idhistory?t=ENST00000384338
ENST00000384342.1	ENSG00000197989.9	135	403	467	30.7715	41.2366	http://asia.ensembl.org/Homo_sapiens/Transcript/Idhistory?t=ENST00000384342
ENST00000384423.1	ENSG00000264772.2	137	3461	3452	260.411	300.365	http://asia.ensembl.org/Homo_sapiens/Transcript/Idhistory?t=ENST00000384423
ENST00000384430.1	ENSG00000224078.7	92	55	30	6.16244	3.88717	http://asia.ensembl.org/Homo_sapiens/Transcript/Idhistory?t=ENST00000384430
ENST00000384507.1	ENSG00000261069.2	92	444	255	49.7477	33.0409	http://asia.ensembl.org/Homo_sapiens/Transcript/Idhistory?t=ENST00000384507
ENST00000384529.1	ENSG00000261069.2	92	478	294	53.5572	38.0942	http://asia.ensembl.org/Homo_sapiens/Transcript/Idhistory?t=ENST00000384529
ENST00000384581.1	ENSG00000197989.9	130	159	135	12.6076	12.3791	http://asia.ensembl.org/Homo_sapiens/Transcript/Idhistory?t=ENST00000384581
ENST00000384584.1	ENSG00000197989.9	132	159	141	12.4166	12.7334	http://asia.ensembl.org/Homo_sapiens/Transcript/Idhistory?t=ENST00000384584
ENST00000384693.1	ENSG00000255717.2	70	75	69	11.0444	11.7504	http://asia.ensembl.org/Homo_sapiens/Transcript/Idhistory?t=ENST00000384693
ENST00000384706.1	ENSG00000255717.2	75	135	118	18.5546	18.7552	http://asia.ensembl.org/Homo_sapiens/Transcript/Idhistory?t=ENST00000384706
ENST00000384733.1	ENSG00000224078.7	96	22	16	2.36227	1.98677	http://asia.ensembl.org/Homo_sapiens/Transcript/Idhistory?t=ENST00000384733
ENST00000384756.1	ENSG00000255717.2	126	1891	1766	154.703	167.078	http://asia.ensembl.org/Homo_sapiens/Transcript/Idhistory?t=ENST00000384756
ENST00000384829.1	ENSG00000215417.6	87	2	1	0.236968	0.137019	http://asia.ensembl.org/Homo_sapiens/Transcript/Idhistory?t=ENST00000384829
ENST00000384835.1	ENSG00000265206.2	87	0	0	0	0	http://asia.ensembl.org/Homo_sapiens/Transcript/Idhistory?t=ENST00000384835
ENST00000384838.1	ENSG00000245526.4	87	0	0	0	0	http://asia.ensembl.org/Homo_sapiens/Transcript/Idhistory?t=ENST00000384838
ENST00000384864.1	ENSG00000229719.2	85	0	0	0	0	http://asia.ensembl.org/Homo_sapiens/Transcript/Idhistory?t=ENST00000384864
ENST00000384878.1	ENSG00000215417.6	82	14	21	1.75992	3.05285	http://asia.ensembl.org/Homo_sapiens/Transcript/Idhistory?t=ENST00000384878
ENST00000384886.1	ENSG00000264066.3	86	0	0	0	0	http://asia.ensembl.org/Homo_sapiens/Transcript/Idhistory?t=ENST00000384886
ENST00000384891.1	ENSG00000230937.5	110	0	0	0	0	http://asia.ensembl.org/Homo_sapiens/Transcript/Idhistory?t=ENST00000384891
ENST00000384961.1	ENSG00000265142.2	85	1	2	0.121272	0.280486	http://asia.ensembl.org/Homo_sapiens/Transcript/Idhistory?t=ENST00000384961
ENST00000384967.1	ENSG00000269936.2	88	0	0	0	0	http://asia.ensembl.org/Homo_sapiens/Transcript/Idhistory?t=ENST00000384967
ENST00000384990.1	ENSG00000269842.2	87	0	0	0	0	http://asia.ensembl.org/Homo_sapiens/Transcript/Idhistory?t=ENST00000384990
ENST00000384994.1	ENSG00000245532.4	100	86	154	8.86495	18.3578	http://asia.ensembl.org/Homo_sapiens/Transcript/Idhistory?t=ENST00000384994
ENST00000385007.1	ENSG00000236901.3	98	4	5	0.420738	0.608196	http://asia.ensembl.org/Homo_sapiens/Transcript/Idhistory?t=ENST00000385007
ENST00000385012.1	ENSG00000215417.6	84	14	8	1.71801	1.1353	http://asia.ensembl.org/Homo_sapiens/Transcript/Idhistory?t=ENST00000385012
ENST00000385043.1	ENSG00000257178.2	110	2	1	0.18742	0.10837	http://asia.ensembl.org/Homo_sapiens/Transcript/Idhistory?t=ENST00000385043
ENST00000385052.1	ENSG00000265142.2	88	1	3	0.117137	0.406386	http://asia.ensembl.org/Homo_sapiens/Transcript/Idhistory?t=ENST00000385052
ENST00000385056.1	ENSG00000267532.2	112	6	1	0.552219	0.106434	http://asia.ensembl.org/Homo_sapiens/Transcript/Idhistory?t=ENST00000385056
ENST00000385059.1	ENSG00000264066.3	72	0	0	0	0	http://asia.ensembl.org/Homo_sapiens/Transcript/Idhistory?t=ENST00000385059
ENST00000385060.1	ENSG00000234883.2	65	1	0	0.158586	0	http://asia.ensembl.org/Homo_sapiens/Transcript/Idhistory?t=ENST00000385060
ENST00000385194.1	ENSG00000267532.2	87	2	0	0.236968	0	http://asia.ensembl.org/Homo_sapiens/Transcript/Idhistory?t=ENST00000385194
ENST00000385201.1	ENSG00000253522.2	99	4	2	0.416488	0.240821	http://asia.ensembl.org/Homo_sapiens/Transcript/Idhistory?t=ENST00000385201
ENST00000385215.1	ENSG00000268649.2	80	0	0	0	0	http://asia.ensembl.org/Homo_sapiens/Transcript/Idhistory?t=ENST00000385215
ENST00000385223.1	ENSG00000225206.4	102	2	2	0.202119	0.233738	http://asia.ensembl.org/Homo_sapiens/Transcript/Idhistory?t=ENST00000385223
ENST00000385233.2	ENSG00000215417.6	80	2	3	0.257702	0.447024	http://asia.ensembl.org/Homo_sapiens/Transcript/Idhistory?t=ENST00000385233
ENST00000385250.1	ENSG00000227195.3	93	0	1	0	0.128179	http://asia.ensembl.org/Homo_sapiens/Transcript/Idhistory?t=ENST00000385250
ENST00000385275.1	ENSG00000253230.2	85	0	0	0	0	http://asia.ensembl.org/Homo_sapiens/Transcript/Idhistory?t=ENST00000385275
ENST00000385578.2	ENSG00000234741.3	72	878	812	125.701	134.438	http://asia.ensembl.org/Homo_sapiens/Transcript/Idhistory?t=ENST00000385578
ENST00000386683.1	ENSG00000270704.2	67	43	43	6.61564	7.65056	http://asia.ensembl.org/Homo_sapiens/Transcript/Idhistory?t=ENST00000386683
ENST00000386972.1	ENSG00000267519.2	73	6	6	0.84724	0.979779	http://asia.ensembl.org/Homo_sapiens/Transcript/Idhistory?t=ENST00000386972
ENST00000387069.1	ENSG00000270103.2	134	1161	1328	89.3111	118.139	http://asia.ensembl.org/Homo_sapiens/Transcript/Idhistory?t=ENST00000387069
ENST00000388909.4	ENSG00000237718.1	522	5	6	0.0987365	0.137019	http://asia.ensembl.org/Homo_sapiens/Transcript/Idhistory?t=ENST00000388909
ENST00000389261.3	ENSG00000125804.9	583	3	4	0.0530433	0.0817883	http://asia.ensembl.org/Homo_sapiens/Transcript/Idhistory?t=ENST00000389261
ENST00000389594.3	ENSG00000196553.9	1142	2	12	0.0180527	0.125261	http://asia.ensembl.org/Homo_sapiens/Transcript/Idhistory?t=ENST00000389594
ENST00000389640.4	ENSG00000237233.2	863	0	2	0	0.0276261	http://asia.ensembl.org/Homo_sapiens/Transcript/Idhistory?t=ENST00000389640
ENST00000389897.3	ENSG00000203288.3	992	21	19	0.218216	0.228319	http://asia.ensembl.org/Homo_sapiens/Transcript/Idhistory?t=ENST00000389897
ENST00000390168.4	ENSG00000130600.11	95	1	2	0.108506	0.250961	http://asia.ensembl.org/Homo_sapiens/Transcript/Idhistory?t=ENST00000390168
ENST00000390329.2	ENSG00000211683.2	674	16	33	0.244702	0.583652	http://asia.ensembl.org/Homo_sapiens/Transcript/Idhistory?t=ENST00000390329
ENST00000390540.2	ENSG00000254140.1	577	0	0	0	0	http://asia.ensembl.org/Homo_sapiens/Transcript/Idhistory?t=ENST00000390540
ENST00000390846.1	ENSG00000237002.2	128	0	0	0	0	http://asia.ensembl.org/Homo_sapiens/Transcript/Idhistory?t=ENST00000390846
ENST00000390982.1	ENSG00000224078.7	71	0	0	0	0	http://asia.ensembl.org/Homo_sapiens/Transcript/Idhistory?t=ENST00000390982
ENST00000391065.1	ENSG00000265369.2	213	4	1	0.193579	0.0559655	http://asia.ensembl.org/Homo_sapiens/Transcript/Idhistory?t=ENST00000391065
ENST00000391079.1	ENSG00000175061.13	73	508	330	71.733	53.8879	http://asia.ensembl.org/Homo_sapiens/Transcript/Idhistory?t=ENST00000391079
ENST00000391185.1	ENSG00000233016.2	132	173	169	13.5098	15.262	http://asia.ensembl.org/Homo_sapiens/Transcript/Idhistory?t=ENST00000391185
ENST00000391200.1	ENSG00000264043.2	128	0	0	0	0	http://asia.ensembl.org/Homo_sapiens/Transcript/Idhistory?t=ENST00000391200
ENST00000391359.2	ENSG00000212663.2	544	0	0	0	0	http://asia.ensembl.org/Homo_sapiens/Transcript/Idhistory?t=ENST00000391359
ENST00000391625.2	ENSG00000212939.2	3894	0	1	0	0.00306129	http://asia.ensembl.org/Homo_sapiens/Transcript/Idhistory?t=ENST00000391625
ENST00000391707.2	ENSG00000226179.1	428	0	0	0	0	http://asia.ensembl.org/Homo_sapiens/Transcript/Idhistory?t=ENST00000391707
ENST00000392227.2	ENSG00000227392.1	1124	0	1	0	0.0106056	http://asia.ensembl.org/Homo_sapiens/Transcript/Idhistory?t=ENST00000392227
ENST00000392471.2	ENSG00000225807.1	570	0	0	0	0	http://asia.ensembl.org/Homo_sapiens/Transcript/Idhistory?t=ENST00000392471
ENST00000392688.2	ENSG00000237975.2	2995	3	5	0.0103253	0.0199009	http://asia.ensembl.org/Homo_sapiens/Transcript/Idhistory?t=ENST00000392688
ENST00000392929.2	ENSG00000224043.3	544	11	3	0.208436	0.0657389	http://asia.ensembl.org/Homo_sapiens/Transcript/Idhistory?t=ENST00000392929
ENST00000393264.2	ENSG00000213279.2	2379	0	0	0	0	http://asia.ensembl.org/Homo_sapiens/Transcript/Idhistory?t=ENST00000393264
ENST00000393507.2	ENSG00000233175.2	377	82	41	2.24208	1.29641	http://asia.ensembl.org/Homo_sapiens/Transcript/Idhistory?t=ENST00000393507
ENST00000394183.2	ENSG00000254577.1	183	19	16	1.07024	1.04224	http://asia.ensembl.org/Homo_sapiens/Transcript/Idhistory?t=ENST00000394183
ENST00000394240.3	ENSG00000256904.1	386	0	1	0	0.0308825	http://asia.ensembl.org/Homo_sapiens/Transcript/Idhistory?t=ENST00000394240
ENST00000394742.3	ENSG00000247498.4	400	0	2	0	0.0596032	http://asia.ensembl.org/Homo_sapiens/Transcript/Idhistory?t=ENST00000394742
ENST00000394793.2	ENSG00000239920.1	535	1	1	0.0192675	0.0222816	http://asia.ensembl.org/Homo_sapiens/Transcript/Idhistory?t=ENST00000394793
ENST00000394864.2	ENSG00000227540.1	635	96	84	1.55839	1.5769	http://asia.ensembl.org/Homo_sapiens/Transcript/Idhistory?t=ENST00000394864
ENST00000395539.2	ENSG00000224281.3	3062	4642	3260	15.6271	12.6915	http://asia.ensembl.org/Homo_sapiens/Transcript/Idhistory?t=ENST00000395539
ENST00000395900.1	ENSG00000183242.7	3828	22	30	0.0592419	0.093422	http://asia.ensembl.org/Homo_sapiens/Transcript/Idhistory?t=ENST00000395900
ENST00000396164.1	ENSG00000145063.10	1635	2	0	0.0126093	0	http://asia.ensembl.org/Homo_sapiens/Transcript/Idhistory?t=ENST00000396164
ENST00000396407.1	ENSG00000160336.10	593	41	17	0.712701	0.341739	http://asia.ensembl.org/Homo_sapiens/Transcript/Idhistory?t=ENST00000396407
ENST00000396588.2	ENSG00000236432.3	2214	24	25	0.111741	0.134605	http://asia.ensembl.org/Homo_sapiens/Transcript/Idhistory?t=ENST00000396588
ENST00000396880.3	ENSG00000236447.2	487	8	11	0.169332	0.269255	http://asia.ensembl.org/Homo_sapiens/Transcript/Idhistory?t=ENST00000396880
ENST00000396885.2	ENSG00000229372.1	699	50	42	0.737345	0.716262	http://asia.ensembl.org/Homo_sapiens/Transcript/Idhistory?t=ENST00000396885
ENST00000397057.2	ENSG00000213963.2	5202	100	172	0.198156	0.394147	http://asia.ensembl.org/Homo_sapiens/Transcript/Idhistory?t=ENST00000397057
ENST00000397094.1	ENSG00000213971.3	1989	22	49	0.114016	0.293671	http://asia.ensembl.org/Homo_sapiens/Transcript/Idhistory?t=ENST00000397094
ENST00000397184.2	ENSG00000228107.1	596	13	16	0.224841	0.320017	http://asia.ensembl.org/Homo_sapiens/Transcript/Idhistory?t=ENST00000397184
ENST00000397264.3	ENSG00000232807.1	640	267	191	4.3004	3.55757	http://asia.ensembl.org/Homo_sapiens/Transcript/Idhistory?t=ENST00000397264
ENST00000397346.3	ENSG00000214043.3	2458	0	2	0	0.00969947	http://asia.ensembl.org/Homo_sapiens/Transcript/Idhistory?t=ENST00000397346
ENST00000397365.3	ENSG00000167459.11	466	0	0	0	0	http://asia.ensembl.org/Homo_sapiens/Transcript/Idhistory?t=ENST00000397365
ENST00000397381.3	ENSG00000214049.5	2313	13	4	0.0579356	0.020615	http://asia.ensembl.org/Homo_sapiens/Transcript/Idhistory?t=ENST00000397381
ENST00000397549.2	ENSG00000214105.2	4192	5	7	0.012295	0.0199057	http://asia.ensembl.org/Homo_sapiens/Transcript/Idhistory?t=ENST00000397549
ENST00000397644.2	ENSG00000214145.2	416	18	22	0.446023	0.630419	http://asia.ensembl.org/Homo_sapiens/Transcript/Idhistory?t=ENST00000397644
ENST00000397645.2	ENSG00000214146.2	1615	3	5	0.0191481	0.036906	http://asia.ensembl.org/Homo_sapiens/Transcript/Idhistory?t=ENST00000397645
ENST00000397787.1	ENSG00000183535.5	3425	32	15	0.0963091	0.0522072	http://asia.ensembl.org/Homo_sapiens/Transcript/Idhistory?t=ENST00000397787
ENST00000397864.2	ENSG00000226798.1	791	0	0	0	0	http://asia.ensembl.org/Homo_sapiens/Transcript/Idhistory?t=ENST00000397864
ENST00000398043.2	ENSG00000214293.4	528	72	54	1.40565	1.21916	http://asia.ensembl.org/Homo_sapiens/Transcript/Idhistory?t=ENST00000398043
ENST00000398142.3	ENSG00000214336.3	1340	9	2	0.0692334	0.017792	http://asia.ensembl.org/Homo_sapiens/Transcript/Idhistory?t=ENST00000398142
ENST00000398173.3	ENSG00000214347.5	644	2	3	0.0320127	0.055531	http://asia.ensembl.org/Homo_sapiens/Transcript/Idhistory?t=ENST00000398173
ENST00000398177.1	ENSG00000214353.3	2145	59	33	0.283532	0.183395	http://asia.ensembl.org/Homo_sapiens/Transcript/Idhistory?t=ENST00000398177
ENST00000398216.2	ENSG00000241180.1	443	20	23	0.465376	0.618905	http://asia.ensembl.org/Homo_sapiens/Transcript/Idhistory?t=ENST00000398216
ENST00000398240.2	ENSG00000034063.9	4059	1826	1003	4.63724	2.94565	http://asia.ensembl.org/Homo_sapiens/Transcript/Idhistory?t=ENST00000398240
ENST00000398275.4	ENSG00000214401.4	517	13	17	0.259198	0.391975	http://asia.ensembl.org/Homo_sapiens/Transcript/Idhistory?t=ENST00000398275
ENST00000398377.3	ENSG00000239533.2	1060	2	0	0.0194492	0	http://asia.ensembl.org/Homo_sapiens/Transcript/Idhistory?t=ENST00000398377
ENST00000398460.3	ENSG00000214548.10	3382	90	13	0.274313	0.0458215	http://asia.ensembl.org/Homo_sapiens/Transcript/Idhistory?t=ENST00000398460
ENST00000398461.1	ENSG00000214548.10	3452	588	84	1.75584	0.290074	http://asia.ensembl.org/Homo_sapiens/Transcript/Idhistory?t=ENST00000398461
ENST00000398474.3	ENSG00000214548.10	1721	325	45	1.94662	0.311696	http://asia.ensembl.org/Homo_sapiens/Transcript/Idhistory?t=ENST00000398474
ENST00000398518.2	ENSG00000214548.10	1674	464	79	2.8572	0.562563	http://asia.ensembl.org/Homo_sapiens/Transcript/Idhistory?t=ENST00000398518
ENST00000398554.1	ENSG00000214546.3	616	8	0	0.133871	0	http://asia.ensembl.org/Homo_sapiens/Transcript/Idhistory?t=ENST00000398554
ENST00000398669.2	ENSG00000214614.2	1839	0	0	0	0	http://asia.ensembl.org/Homo_sapiens/Transcript/Idhistory?t=ENST00000398669
ENST00000398777.3	ENSG00000240152.2	546	0	0	0	0	http://asia.ensembl.org/Homo_sapiens/Transcript/Idhistory?t=ENST00000398777
ENST00000398796.2	ENSG00000214691.6	1803	26	22	0.148647	0.145454	http://asia.ensembl.org/Homo_sapiens/Transcript/Idhistory?t=ENST00000398796
ENST00000398804.3	ENSG00000236200.1	592	67	67	1.16662	1.34913	http://asia.ensembl.org/Homo_sapiens/Transcript/Idhistory?t=ENST00000398804
ENST00000398840.2	ENSG00000031544.9	2102	36	41	0.176542	0.232515	http://asia.ensembl.org/Homo_sapiens/Transcript/Idhistory?t=ENST00000398840
ENST00000398849.2	ENSG00000214719.6	1411	617	407	4.5075	3.43849	http://asia.ensembl.org/Homo_sapiens/Transcript/Idhistory?t=ENST00000398849
ENST00000398859.3	ENSG00000214725.3	756	2	8	0.0272701	0.126144	http://asia.ensembl.org/Homo_sapiens/Transcript/Idhistory?t=ENST00000398859
ENST00000398878.3	ENSG00000198106.7	6046	118	157	0.201183	0.30955	http://asia.ensembl.org/Homo_sapiens/Transcript/Idhistory?t=ENST00000398878
ENST00000398957.1	ENSG00000214773.1	1428	3	4	0.0216556	0.0333912	http://asia.ensembl.org/Homo_sapiens/Transcript/Idhistory?t=ENST00000398957
ENST00000399003.1	ENSG00000214797.3	2805	0	0	0	0	http://asia.ensembl.org/Homo_sapiens/Transcript/Idhistory?t=ENST00000399003
ENST00000399123.2	ENSG00000256452.1	158	2	0	0.130482	0	http://asia.ensembl.org/Homo_sapiens/Transcript/Idhistory?t=ENST00000399123
ENST00000399152.2	ENSG00000251176.1	404	0	1	0	0.0295066	http://asia.ensembl.org/Homo_sapiens/Transcript/Idhistory?t=ENST00000399152
ENST00000399186.2	ENSG00000214888.2	2014	0	0	0	0	http://asia.ensembl.org/Homo_sapiens/Transcript/Idhistory?t=ENST00000399186
ENST00000399196.1	ENSG00000214894.2	2052	25	32	0.125586	0.185897	http://asia.ensembl.org/Homo_sapiens/Transcript/Idhistory?t=ENST00000399196
ENST00000399342.2	ENSG00000214970.3	583	0	0	0	0	http://asia.ensembl.org/Homo_sapiens/Transcript/Idhistory?t=ENST00000399342
ENST00000399446.2	ENSG00000215022.3	382	1	2	0.0269845	0.0624118	http://asia.ensembl.org/Homo_sapiens/Transcript/Idhistory?t=ENST00000399446
ENST00000399447.3	ENSG00000231890.2	659	1	6	0.015642	0.108534	http://asia.ensembl.org/Homo_sapiens/Transcript/Idhistory?t=ENST00000399447
ENST00000399449.3	ENSG00000242288.6	3810	253	241	0.6845	0.754036	http://asia.ensembl.org/Homo_sapiens/Transcript/Idhistory?t=ENST00000399449
ENST00000399492.2	ENSG00000215039.2	1094	26	41	0.244982	0.446752	http://asia.ensembl.org/Homo_sapiens/Transcript/Idhistory?t=ENST00000399492
ENST00000399508.2	ENSG00000244393.3	956	71	78	0.765559	0.972605	http://asia.ensembl.org/Homo_sapiens/Transcript/Idhistory?t=ENST00000399508
ENST00000399539.3	ENSG00000237517.4	727	9	13	0.12761	0.213161	http://asia.ensembl.org/Homo_sapiens/Transcript/Idhistory?t=ENST00000399539
ENST00000399543.1	ENSG00000215068.3	2423	263	273	1.11887	1.3431	http://asia.ensembl.org/Homo_sapiens/Transcript/Idhistory?t=ENST00000399543
ENST00000399711.1	ENSG00000215162.1	2173	0	0	0	0	http://asia.ensembl.org/Homo_sapiens/Transcript/Idhistory?t=ENST00000399711
ENST00000399751.2	ENSG00000215190.4	1621	109	52	0.693141	0.382402	http://asia.ensembl.org/Homo_sapiens/Transcript/Idhistory?t=ENST00000399751
ENST00000399760.2	ENSG00000215196.4	2941	42	26	0.147208	0.105385	http://asia.ensembl.org/Homo_sapiens/Transcript/Idhistory?t=ENST00000399760
ENST00000399866.3	ENSG00000215241.3	517	6	5	0.11963	0.115287	http://asia.ensembl.org/Homo_sapiens/Transcript/Idhistory?t=ENST00000399866
ENST00000399869.1	ENSG00000215246.4	3482	8	15	0.0236831	0.0513526	http://asia.ensembl.org/Homo_sapiens/Transcript/Idhistory?t=ENST00000399869
ENST00000399886.2	ENSG00000215256.3	857	195	126	2.34548	1.75263	http://asia.ensembl.org/Homo_sapiens/Transcript/Idhistory?t=ENST00000399886
ENST00000399894.2	ENSG00000231527.1	579	7	6	0.124623	0.12353	http://asia.ensembl.org/Homo_sapiens/Transcript/Idhistory?t=ENST00000399894
ENST00000399966.4	ENSG00000185203.7	1054	0	0	0	0	http://asia.ensembl.org/Homo_sapiens/Transcript/Idhistory?t=ENST00000399966
ENST00000400172.3	ENSG00000250312.2	1453	8	9	0.0567548	0.0738375	http://asia.ensembl.org/Homo_sapiens/Transcript/Idhistory?t=ENST00000400172
ENST00000400178.2	ENSG00000215386.6	700	13	0	0.191436	0	http://asia.ensembl.org/Homo_sapiens/Transcript/Idhistory?t=ENST00000400178
ENST00000400192.4	ENSG00000244306.5	996	9	4	0.0931454	0.0478741	http://asia.ensembl.org/Homo_sapiens/Transcript/Idhistory?t=ENST00000400192
ENST00000400221.1	ENSG00000215403.1	992	0	0	0	0	http://asia.ensembl.org/Homo_sapiens/Transcript/Idhistory?t=ENST00000400221
ENST00000400282.2	ENSG00000215417.6	931	151	122	1.67188	1.5621	http://asia.ensembl.org/Homo_sapiens/Transcript/Idhistory?t=ENST00000400282
ENST00000400306.2	ENSG00000203585.3	1766	0	0	0	0	http://asia.ensembl.org/Homo_sapiens/Transcript/Idhistory?t=ENST00000400306
ENST00000400353.2	ENSG00000237945.2	2090	0	2	0	0.0114073	http://asia.ensembl.org/Homo_sapiens/Transcript/Idhistory?t=ENST00000400353
ENST00000400362.2	ENSG00000215447.3	1460	579	564	4.08793	4.60496	http://asia.ensembl.org/Homo_sapiens/Transcript/Idhistory?t=ENST00000400362
ENST00000400385.2	ENSG00000215458.4	4598	30	36	0.0672559	0.0933326	http://asia.ensembl.org/Homo_sapiens/Transcript/Idhistory?t=ENST00000400385
ENST00000400430.2	ENSG00000215483.4	702	1	0	0.0146839	0	http://asia.ensembl.org/Homo_sapiens/Transcript/Idhistory?t=ENST00000400430
ENST00000400431.2	ENSG00000215483.4	183	0	0	0	0	http://asia.ensembl.org/Homo_sapiens/Transcript/Idhistory?t=ENST00000400431
ENST00000400432.3	ENSG00000230058.1	444	1	1	0.0232164	0.0268483	http://asia.ensembl.org/Homo_sapiens/Transcript/Idhistory?t=ENST00000400432
ENST00000400436.2	ENSG00000174365.15	2652	469	349	1.82296	1.56874	http://asia.ensembl.org/Homo_sapiens/Transcript/Idhistory?t=ENST00000400436
ENST00000400476.2	ENSG00000248451.1	392	0	0	0	0	http://asia.ensembl.org/Homo_sapiens/Transcript/Idhistory?t=ENST00000400476
ENST00000400540.1	ENSG00000122043.6	1031	0	2	0	0.0231244	http://asia.ensembl.org/Homo_sapiens/Transcript/Idhistory?t=ENST00000400540
ENST00000400578.2	ENSG00000250136.1	392	0	0	0	0	http://asia.ensembl.org/Homo_sapiens/Transcript/Idhistory?t=ENST00000400578
ENST00000400581.2	ENSG00000215560.2	1562	0	0	0	0	http://asia.ensembl.org/Homo_sapiens/Transcript/Idhistory?t=ENST00000400581
ENST00000400593.2	ENSG00000100181.16	1430	2	2	0.0144169	0.0166722	http://asia.ensembl.org/Homo_sapiens/Transcript/Idhistory?t=ENST00000400593
ENST00000400755.3	ENSG00000230880.2	601	3	2	0.0514547	0.0396694	http://asia.ensembl.org/Homo_sapiens/Transcript/Idhistory?t=ENST00000400755
ENST00000400768.2	ENSG00000215692.2	472	190	133	4.14944	3.359	http://asia.ensembl.org/Homo_sapiens/Transcript/Idhistory?t=ENST00000400768
ENST00000400831.2	ENSG00000203688.4	2557	0	0	0	0	http://asia.ensembl.org/Homo_sapiens/Transcript/Idhistory?t=ENST00000400831
ENST00000400864.3	ENSG00000215765.3	1294	4	6	0.0318643	0.0552735	http://asia.ensembl.org/Homo_sapiens/Transcript/Idhistory?t=ENST00000400864
ENST00000400873.3	ENSG00000215769.4	2861	284	187	1.02324	0.779154	http://asia.ensembl.org/Homo_sapiens/Transcript/Idhistory?t=ENST00000400873
ENST00000400892.2	ENSG00000242349.1	936	4	0	0.0440517	0	http://asia.ensembl.org/Homo_sapiens/Transcript/Idhistory?t=ENST00000400892
ENST00000400902.4	ENSG00000255118.1	485	13	15	0.276299	0.36868	http://asia.ensembl.org/Homo_sapiens/Transcript/Idhistory?t=ENST00000400902
ENST00000400946.2	ENSG00000215808.2	1537	11	12	0.0737729	0.0930695	http://asia.ensembl.org/Homo_sapiens/Transcript/Idhistory?t=ENST00000400946
ENST00000400985.3	ENSG00000215841.3	262	5	2	0.196719	0.0909973	http://asia.ensembl.org/Homo_sapiens/Transcript/Idhistory?t=ENST00000400985
ENST00000401008.2	ENSG00000215859.4	3498	26	23	0.0766181	0.0783805	http://asia.ensembl.org/Homo_sapiens/Transcript/Idhistory?t=ENST00000401008
ENST00000401018.1	ENSG00000215866.3	1819	0	2	0	0.0131068	http://asia.ensembl.org/Homo_sapiens/Transcript/Idhistory?t=ENST00000401018
ENST00000401043.3	ENSG00000215881.3	374	0	0	0	0	http://asia.ensembl.org/Homo_sapiens/Transcript/Idhistory?t=ENST00000401043
ENST00000401276.1	ENSG00000260778.2	94	13	13	1.42559	1.6486	http://asia.ensembl.org/Homo_sapiens/Transcript/Idhistory?t=ENST00000401276
ENST00000402410.2	ENSG00000223911.1	412	18	7	0.450353	0.202535	http://asia.ensembl.org/Homo_sapiens/Transcript/Idhistory?t=ENST00000402410
ENST00000403371.2	ENSG00000220925.2	513	365	248	7.33421	5.76281	http://asia.ensembl.org/Homo_sapiens/Transcript/Idhistory?t=ENST00000403371
ENST00000404210.2	ENSG00000218510.3	1045	908	523	8.95669	5.96603	http://asia.ensembl.org/Homo_sapiens/Transcript/Idhistory?t=ENST00000404210
ENST00000404616.2	ENSG00000217258.2	494	3	4	0.0625997	0.0965235	http://asia.ensembl.org/Homo_sapiens/Transcript/Idhistory?t=ENST00000404616
ENST00000404665.2	ENSG00000175147.7	2780	29	57	0.10753	0.244416	http://asia.ensembl.org/Homo_sapiens/Transcript/Idhistory?t=ENST00000404665
ENST00000404689.2	ENSG00000220908.2	593	0	0	0	0	http://asia.ensembl.org/Homo_sapiens/Transcript/Idhistory?t=ENST00000404689
ENST00000405650.1	ENSG00000049319.2	4647	4	2	0.0088729	0.00513047	http://asia.ensembl.org/Homo_sapiens/Transcript/Idhistory?t=ENST00000405650
ENST00000405979.2	ENSG00000186530.13	4886	35	12	0.0738402	0.0292771	http://asia.ensembl.org/Homo_sapiens/Transcript/Idhistory?t=ENST00000405979
ENST00000406892.2	ENSG00000219665.4	1257	0	2	0	0.0189668	http://asia.ensembl.org/Homo_sapiens/Transcript/Idhistory?t=ENST00000406892
ENST00000407042.3	ENSG00000267104.1	1948	26	30	0.137582	0.183583	http://asia.ensembl.org/Homo_sapiens/Transcript/Idhistory?t=ENST00000407042
ENST00000407635.2	ENSG00000219159.3	3398	0	0	0	0	http://asia.ensembl.org/Homo_sapiens/Transcript/Idhistory?t=ENST00000407635
ENST00000407889.2	ENSG00000236782.1	694	457	322	6.78789	5.53091	http://asia.ensembl.org/Homo_sapiens/Transcript/Idhistory?t=ENST00000407889
ENST00000408051.1	ENSG00000267588.2	138	0	0	0	0	http://asia.ensembl.org/Homo_sapiens/Transcript/Idhistory?t=ENST00000408051
ENST00000408163.1	ENSG00000261709.2	128	0	0	0	0	http://asia.ensembl.org/Homo_sapiens/Transcript/Idhistory?t=ENST00000408163
ENST00000408206.1	ENSG00000258498.2	136	1	1	0.0757948	0.0876518	http://asia.ensembl.org/Homo_sapiens/Transcript/Idhistory?t=ENST00000408206
ENST00000408365.1	ENSG00000227518.2	138	0	0	0	0	http://asia.ensembl.org/Homo_sapiens/Transcript/Idhistory?t=ENST00000408365
ENST00000408388.1	ENSG00000249859.3	67	22	13	3.38474	2.31296	http://asia.ensembl.org/Homo_sapiens/Transcript/Idhistory?t=ENST00000408388
ENST00000408472.1	ENSG00000254144.2	289	203	226	7.24063	9.32203	http://asia.ensembl.org/Homo_sapiens/Transcript/Idhistory?t=ENST00000408472
ENST00000408535.2	ENSG00000266402.2	133	823	596	63.7861	53.4188	http://asia.ensembl.org/Homo_sapiens/Transcript/Idhistory?t=ENST00000408535
ENST00000408734.1	ENSG00000259553.2	138	0	0	0	0	http://asia.ensembl.org/Homo_sapiens/Transcript/Idhistory?t=ENST00000408734
ENST00000409054.1	ENSG00000222041.6	1096	739	443	6.95043	4.81829	http://asia.ensembl.org/Homo_sapiens/Transcript/Idhistory?t=ENST00000409054
ENST00000409139.1	ENSG00000222041.6	519	686	425	13.6249	9.76161	http://asia.ensembl.org/Homo_sapiens/Transcript/Idhistory?t=ENST00000409139
ENST00000409172.3	ENSG00000186530.13	4888	38	12	0.0801365	0.0292651	http://asia.ensembl.org/Homo_sapiens/Transcript/Idhistory?t=ENST00000409172
ENST00000409569.2	ENSG00000172965.9	514	468	295	9.38557	6.84162	http://asia.ensembl.org/Homo_sapiens/Transcript/Idhistory?t=ENST00000409569
ENST00000409590.1	ENSG00000222030.1	2036	0	0	0	0	http://asia.ensembl.org/Homo_sapiens/Transcript/Idhistory?t=ENST00000409590
ENST00000409758.1	ENSG00000222042.1	763	0	0	0	0	http://asia.ensembl.org/Homo_sapiens/Transcript/Idhistory?t=ENST00000409758
ENST00000409819.1	ENSG00000222035.2	3093	58	145	0.193297	0.558841	http://asia.ensembl.org/Homo_sapiens/Transcript/Idhistory?t=ENST00000409819
ENST00000409898.2	ENSG00000222041.6	560	677	414	12.4617	8.81276	http://asia.ensembl.org/Homo_sapiens/Transcript/Idhistory?t=ENST00000409898
ENST00000409910.1	ENSG00000222032.1	541	1	1	0.0190538	0.0220345	http://asia.ensembl.org/Homo_sapiens/Transcript/Idhistory?t=ENST00000409910
ENST00000410099.1	ENSG00000222044.1	1055	2	3	0.0195414	0.0338976	http://asia.ensembl.org/Homo_sapiens/Transcript/Idhistory?t=ENST00000410099
ENST00000410534.1	ENSG00000242808.3	79	0	0	0	0	http://asia.ensembl.org/Homo_sapiens/Transcript/Idhistory?t=ENST00000410534
ENST00000410635.1	ENSG00000232512.2	284	2	0	0.0725922	0	http://asia.ensembl.org/Homo_sapiens/Transcript/Idhistory?t=ENST00000410635
ENST00000410758.1	ENSG00000265496.2	50	0	0	0	0	http://asia.ensembl.org/Homo_sapiens/Transcript/Idhistory?t=ENST00000410758
ENST00000410830.1	ENSG00000249352.3	314	0	0	0	0	http://asia.ensembl.org/Homo_sapiens/Transcript/Idhistory?t=ENST00000410830
ENST00000411222.1	ENSG00000261519.2	111	2	0	0.185731	0	http://asia.ensembl.org/Homo_sapiens/Transcript/Idhistory?t=ENST00000411222
ENST00000411413.1	ENSG00000226851.1	288	66	43	2.36227	1.77982	http://asia.ensembl.org/Homo_sapiens/Transcript/Idhistory?t=ENST00000411413
ENST00000411417.1	ENSG00000233894.1	445	0	0	0	0	http://asia.ensembl.org/Homo_sapiens/Transcript/Idhistory?t=ENST00000411417
ENST00000411427.1	ENSG00000228318.1	555	11	3	0.204304	0.0644359	http://asia.ensembl.org/Homo_sapiens/Transcript/Idhistory?t=ENST00000411427
ENST00000411429.1	ENSG00000179818.8	547	58	84	1.093	1.83059	http://asia.ensembl.org/Homo_sapiens/Transcript/Idhistory?t=ENST00000411429
ENST00000411431.1	ENSG00000225620.1	365	0	0	0	0	http://asia.ensembl.org/Homo_sapiens/Transcript/Idhistory?t=ENST00000411431
ENST00000411433.1	ENSG00000237281.1	535	3	1	0.0578024	0.0222816	http://asia.ensembl.org/Homo_sapiens/Transcript/Idhistory?t=ENST00000411433
ENST00000411436.1	ENSG00000234714.1	570	0	0	0	0	http://asia.ensembl.org/Homo_sapiens/Transcript/Idhistory?t=ENST00000411436
ENST00000411439.1	ENSG00000233515.1	519	0	0	0	0	http://asia.ensembl.org/Homo_sapiens/Transcript/Idhistory?t=ENST00000411439
ENST00000411442.1	ENSG00000228082.1	380	0	0	0	0	http://asia.ensembl.org/Homo_sapiens/Transcript/Idhistory?t=ENST00000411442
ENST00000411448.1	ENSG00000226869.2	856	0	0	0	0	http://asia.ensembl.org/Homo_sapiens/Transcript/Idhistory?t=ENST00000411448
ENST00000411451.2	ENSG00000234229.3	686	2	2	0.0300527	0.0347541	http://asia.ensembl.org/Homo_sapiens/Transcript/Idhistory?t=ENST00000411451
ENST00000411453.1	ENSG00000231742.1	573	112	83	2.01484	1.72673	http://asia.ensembl.org/Homo_sapiens/Transcript/Idhistory?t=ENST00000411453
ENST00000411459.1	ENSG00000226740.1	816	0	1	0	0.0146086	http://asia.ensembl.org/Homo_sapiens/Transcript/Idhistory?t=ENST00000411459
ENST00000411460.1	ENSG00000225298.1	524	0	0	0	0	http://asia.ensembl.org/Homo_sapiens/Transcript/Idhistory?t=ENST00000411460
ENST00000411474.1	ENSG00000229967.1	850	0	0	0	0	http://asia.ensembl.org/Homo_sapiens/Transcript/Idhistory?t=ENST00000411474
ENST00000411479.1	ENSG00000233517.1	578	0	2	0	0.0412479	http://asia.ensembl.org/Homo_sapiens/Transcript/Idhistory?t=ENST00000411479
ENST00000411489.1	ENSG00000227112.1	339	0	1	0	0.0351641	http://asia.ensembl.org/Homo_sapiens/Transcript/Idhistory?t=ENST00000411489
ENST00000411509.1	ENSG00000224810.1	2463	0	0	0	0	http://asia.ensembl.org/Homo_sapiens/Transcript/Idhistory?t=ENST00000411509
ENST00000411511.1	ENSG00000233577.1	428	0	0	0	0	http://asia.ensembl.org/Homo_sapiens/Transcript/Idhistory?t=ENST00000411511
ENST00000411512.2	ENSG00000226647.2	736	29	35	0.406161	0.566879	http://asia.ensembl.org/Homo_sapiens/Transcript/Idhistory?t=ENST00000411512
ENST00000411525.1	ENSG00000224429.2	664	0	2	0	0.0359056	http://asia.ensembl.org/Homo_sapiens/Transcript/Idhistory?t=ENST00000411525
ENST00000411542.1	ENSG00000229618.1	526	1	1	0.0195971	0.0226628	http://asia.ensembl.org/Homo_sapiens/Transcript/Idhistory?t=ENST00000411542
ENST00000411553.1	ENSG00000228223.1	4732	519	564	1.13058	1.4208	http://asia.ensembl.org/Homo_sapiens/Transcript/Idhistory?t=ENST00000411553
ENST00000411554.1	ENSG00000225070.1	779	0	0	0	0	http://asia.ensembl.org/Homo_sapiens/Transcript/Idhistory?t=ENST00000411554
ENST00000411561.1	ENSG00000233367.1	638	3	8	0.0484706	0.149475	http://asia.ensembl.org/Homo_sapiens/Transcript/Idhistory?t=ENST00000411561
ENST00000411573.2	ENSG00000234494.3	1738	74	60	0.438894	0.41153	http://asia.ensembl.org/Homo_sapiens/Transcript/Idhistory?t=ENST00000411573
ENST00000411575.1	ENSG00000225564.2	3738	0	1	0	0.00318904	http://asia.ensembl.org/Homo_sapiens/Transcript/Idhistory?t=ENST00000411575
ENST00000411579.1	ENSG00000232442.1	582	320	185	5.66768	3.78921	http://asia.ensembl.org/Homo_sapiens/Transcript/Idhistory?t=ENST00000411579
ENST00000411581.1	ENSG00000206142.5	327	0	0	0	0	http://asia.ensembl.org/Homo_sapiens/Transcript/Idhistory?t=ENST00000411581
ENST00000411595.1	ENSG00000230387.1	556	0	1	0	0.02144	http://asia.ensembl.org/Homo_sapiens/Transcript/Idhistory?t=ENST00000411595
ENST00000411605.1	ENSG00000230323.1	438	0	1	0	0.0272161	http://asia.ensembl.org/Homo_sapiens/Transcript/Idhistory?t=ENST00000411605
ENST00000411615.1	ENSG00000234956.1	737	0	0	0	0	http://asia.ensembl.org/Homo_sapiens/Transcript/Idhistory?t=ENST00000411615
ENST00000411616.1	ENSG00000226978.1	476	0	0	0	0	http://asia.ensembl.org/Homo_sapiens/Transcript/Idhistory?t=ENST00000411616
ENST00000411630.2	ENSG00000226950.2	878	584	384	6.8564	5.21359	http://asia.ensembl.org/Homo_sapiens/Transcript/Idhistory?t=ENST00000411630
ENST00000411643.1	ENSG00000224666.2	319	0	0	0	0	http://asia.ensembl.org/Homo_sapiens/Transcript/Idhistory?t=ENST00000411643
ENST00000411646.1	ENSG00000232388.1	505	1829	1523	37.3336	35.9508	http://asia.ensembl.org/Homo_sapiens/Transcript/Idhistory?t=ENST00000411646
ENST00000411666.1	ENSG00000232139.1	318	0	0	0	0	http://asia.ensembl.org/Homo_sapiens/Transcript/Idhistory?t=ENST00000411666
ENST00000411670.1	ENSG00000223745.3	675	201	247	3.06952	4.36207	http://asia.ensembl.org/Homo_sapiens/Transcript/Idhistory?t=ENST00000411670
ENST00000411685.2	ENSG00000205500.4	401	0	2	0	0.0594546	http://asia.ensembl.org/Homo_sapiens/Transcript/Idhistory?t=ENST00000411685
ENST00000411690.2	ENSG00000231428.2	439	0	0	0	0	http://asia.ensembl.org/Homo_sapiens/Transcript/Idhistory?t=ENST00000411690
ENST00000411694.1	ENSG00000225331.1	863	2	0	0.023889	0	http://asia.ensembl.org/Homo_sapiens/Transcript/Idhistory?t=ENST00000411694
ENST00000411701.1	ENSG00000230525.1	386	0	0	0	0	http://asia.ensembl.org/Homo_sapiens/Transcript/Idhistory?t=ENST00000411701
ENST00000411708.1	ENSG00000237728.1	391	0	0	0	0	http://asia.ensembl.org/Homo_sapiens/Transcript/Idhistory?t=ENST00000411708
ENST00000411710.1	ENSG00000228763.1	477	16	11	0.345764	0.2749	http://asia.ensembl.org/Homo_sapiens/Transcript/Idhistory?t=ENST00000411710
ENST00000411721.1	ENSG00000237726.1	518	0	1	0	0.0230128	http://asia.ensembl.org/Homo_sapiens/Transcript/Idhistory?t=ENST00000411721
ENST00000411727.1	ENSG00000223930.1	2100	0	2	0	0.011353	http://asia.ensembl.org/Homo_sapiens/Transcript/Idhistory?t=ENST00000411727
ENST00000411728.1	ENSG00000231170.1	558	1	10	0.0184733	0.213632	http://asia.ensembl.org/Homo_sapiens/Transcript/Idhistory?t=ENST00000411728
ENST00000411733.1	ENSG00000214837.4	530	10	7	0.194492	0.157443	http://asia.ensembl.org/Homo_sapiens/Transcript/Idhistory?t=ENST00000411733
ENST00000411738.1	ENSG00000230606.5	724	48	25	0.683409	0.411625	http://asia.ensembl.org/Homo_sapiens/Transcript/Idhistory?t=ENST00000411738
ENST00000411746.1	ENSG00000230880.2	649	7	17	0.111181	0.312251	http://asia.ensembl.org/Homo_sapiens/Transcript/Idhistory?t=ENST00000411746
ENST00000411754.1	ENSG00000130600.11	1788	18	11	0.103773	0.0733373	http://asia.ensembl.org/Homo_sapiens/Transcript/Idhistory?t=ENST00000411754
ENST00000411759.1	ENSG00000229732.1	476	1	0	0.0216556	0	http://asia.ensembl.org/Homo_sapiens/Transcript/Idhistory?t=ENST00000411759
ENST00000411760.1	ENSG00000236943.1	737	22	2	0.307704	0.0323491	http://asia.ensembl.org/Homo_sapiens/Transcript/Idhistory?t=ENST00000411760
ENST00000411775.1	ENSG00000242569.2	356	14	15	0.405374	0.502274	http://asia.ensembl.org/Homo_sapiens/Transcript/Idhistory?t=ENST00000411775
ENST00000411776.1	ENSG00000223781.1	476	0	1	0	0.0250434	http://asia.ensembl.org/Homo_sapiens/Transcript/Idhistory?t=ENST00000411776
ENST00000411780.1	ENSG00000235167.1	714	1	2	0.0144371	0.0333912	http://asia.ensembl.org/Homo_sapiens/Transcript/Idhistory?t=ENST00000411780
ENST00000411785.1	ENSG00000227293.1	366	0	0	0	0	http://asia.ensembl.org/Homo_sapiens/Transcript/Idhistory?t=ENST00000411785
ENST00000411790.1	ENSG00000237548.1	1052	0	2	0	0.0226628	http://asia.ensembl.org/Homo_sapiens/Transcript/Idhistory?t=ENST00000411790
ENST00000411795.1	ENSG00000235398.3	1540	1	0	0.00669356	0	http://asia.ensembl.org/Homo_sapiens/Transcript/Idhistory?t=ENST00000411795
ENST00000411796.2	ENSG00000196553.9	1132	2	11	0.0182122	0.115837	http://asia.ensembl.org/Homo_sapiens/Transcript/Idhistory?t=ENST00000411796
ENST00000411797.1	ENSG00000225000.1	546	0	0	0	0	http://asia.ensembl.org/Homo_sapiens/Transcript/Idhistory?t=ENST00000411797
ENST00000411798.1	ENSG00000228971.2	1440	0	0	0	0	http://asia.ensembl.org/Homo_sapiens/Transcript/Idhistory?t=ENST00000411798
ENST00000411804.1	ENSG00000227415.1	707	0	0	0	0	http://asia.ensembl.org/Homo_sapiens/Transcript/Idhistory?t=ENST00000411804
ENST00000411815.2	ENSG00000232557.2	210	0	0	0	0	http://asia.ensembl.org/Homo_sapiens/Transcript/Idhistory?t=ENST00000411815
ENST00000411824.1	ENSG00000232803.1	809	254	94	3.23641	1.38509	http://asia.ensembl.org/Homo_sapiens/Transcript/Idhistory?t=ENST00000411824
ENST00000411835.2	ENSG00000224743.2	1203	0	0	0	0	http://asia.ensembl.org/Homo_sapiens/Transcript/Idhistory?t=ENST00000411835
ENST00000411838.1	ENSG00000234361.1	681	3	8	0.0454101	0.140037	http://asia.ensembl.org/Homo_sapiens/Transcript/Idhistory?t=ENST00000411838
ENST00000411839.1	ENSG00000226644.1	536	12	6	0.230778	0.13344	http://asia.ensembl.org/Homo_sapiens/Transcript/Idhistory?t=ENST00000411839
ENST00000411847.1	ENSG00000233110.1	1789	0	1	0	0.0066633	http://asia.ensembl.org/Homo_sapiens/Transcript/Idhistory?t=ENST00000411847
ENST00000411856.1	ENSG00000197462.3	837	0	0	0	0	http://asia.ensembl.org/Homo_sapiens/Transcript/Idhistory?t=ENST00000411856
ENST00000411861.1	ENSG00000130600.11	1771	17	12	0.0989483	0.0807723	http://asia.ensembl.org/Homo_sapiens/Transcript/Idhistory?t=ENST00000411861
ENST00000411862.1	ENSG00000229122.1	339	6	5	0.182444	0.175821	http://asia.ensembl.org/Homo_sapiens/Transcript/Idhistory?t=ENST00000411862
ENST00000411879.1	ENSG00000231772.1	895	0	1	0	0.0133192	http://asia.ensembl.org/Homo_sapiens/Transcript/Idhistory?t=ENST00000411879
ENST00000411895.1	ENSG00000229276.1	382	1	3	0.0269845	0.0936176	http://asia.ensembl.org/Homo_sapiens/Transcript/Idhistory?t=ENST00000411895
ENST00000411903.1	ENSG00000233973.1	441	0	0	0	0	http://asia.ensembl.org/Homo_sapiens/Transcript/Idhistory?t=ENST00000411903
ENST00000411904.1	ENSG00000228401.3	557	0	0	0	0	http://asia.ensembl.org/Homo_sapiens/Transcript/Idhistory?t=ENST00000411904
ENST00000411906.1	ENSG00000234699.1	657	2	4	0.0313793	0.0725762	http://asia.ensembl.org/Homo_sapiens/Transcript/Idhistory?t=ENST00000411906
ENST00000411940.1	ENSG00000232183.1	142	0	0	0	0	http://asia.ensembl.org/Homo_sapiens/Transcript/Idhistory?t=ENST00000411940
ENST00000411941.1	ENSG00000236943.1	389	26	2	0.688972	0.0612887	http://asia.ensembl.org/Homo_sapiens/Transcript/Idhistory?t=ENST00000411941
ENST00000411946.1	ENSG00000236938.1	446	0	0	0	0	http://asia.ensembl.org/Homo_sapiens/Transcript/Idhistory?t=ENST00000411946
ENST00000411949.1	ENSG00000228509.1	717	2	2	0.0287534	0.0332515	http://asia.ensembl.org/Homo_sapiens/Transcript/Idhistory?t=ENST00000411949
ENST00000411954.1	ENSG00000231734.3	1057	1	0	0.00975221	0	http://asia.ensembl.org/Homo_sapiens/Transcript/Idhistory?t=ENST00000411954
ENST00000411956.1	ENSG00000237604.1	821	0	4	0	0.0580787	http://asia.ensembl.org/Homo_sapiens/Transcript/Idhistory?t=ENST00000411956
ENST00000411969.1	ENSG00000234208.1	289	1	1	0.0356681	0.0412479	http://asia.ensembl.org/Homo_sapiens/Transcript/Idhistory?t=ENST00000411969
ENST00000411978.1	ENSG00000232265.2	452	0	0	0	0	http://asia.ensembl.org/Homo_sapiens/Transcript/Idhistory?t=ENST00000411978
ENST00000411981.1	ENSG00000236896.1	402	7	9	0.179494	0.26688	http://asia.ensembl.org/Homo_sapiens/Transcript/Idhistory?t=ENST00000411981
ENST00000411989.1	ENSG00000223806.3	1790	0	0	0	0	http://asia.ensembl.org/Homo_sapiens/Transcript/Idhistory?t=ENST00000411989
ENST00000411992.1	ENSG00000233884.1	981	0	0	0	0	http://asia.ensembl.org/Homo_sapiens/Transcript/Idhistory?t=ENST00000411992
ENST00000411998.1	ENSG00000223799.1	2228	316	369	1.46201	1.97429	http://asia.ensembl.org/Homo_sapiens/Transcript/Idhistory?t=ENST00000411998
ENST00000412014.1	ENSG00000226323.1	263	0	0	0	0	http://asia.ensembl.org/Homo_sapiens/Transcript/Idhistory?t=ENST00000412014
ENST00000412017.1	ENSG00000225210.5	549	83	55	1.55842	1.19424	http://asia.ensembl.org/Homo_sapiens/Transcript/Idhistory?t=ENST00000412017
ENST00000412059.1	ENSG00000234741.3	979	4573	4644	48.15	56.547	http://asia.ensembl.org/Homo_sapiens/Transcript/Idhistory?t=ENST00000412059
ENST00000412060.1	ENSG00000229891.1	475	23	11	0.499128	0.276057	http://asia.ensembl.org/Homo_sapiens/Transcript/Idhistory?t=ENST00000412060
ENST00000412065.1	ENSG00000231294.1	506	1	3	0.0203717	0.0706758	http://asia.ensembl.org/Homo_sapiens/Transcript/Idhistory?t=ENST00000412065
ENST00000412067.1	ENSG00000228274.2	738	9	10	0.125708	0.161526	http://asia.ensembl.org/Homo_sapiens/Transcript/Idhistory?t=ENST00000412067
ENST00000412068.1	ENSG00000223907.1	2741	0	0	0	0	http://asia.ensembl.org/Homo_sapiens/Transcript/Idhistory?t=ENST00000412068
ENST00000412069.1	ENSG00000226877.3	424	75	58	1.82336	1.63065	http://asia.ensembl.org/Homo_sapiens/Transcript/Idhistory?t=ENST00000412069
ENST00000412075.1	ENSG00000229847.3	476	0	0	0	0	http://asia.ensembl.org/Homo_sapiens/Transcript/Idhistory?t=ENST00000412075
ENST00000412084.1	ENSG00000225231.1	979	0	0	0	0	http://asia.ensembl.org/Homo_sapiens/Transcript/Idhistory?t=ENST00000412084
ENST00000412085.1	ENSG00000233825.1	383	139	115	3.74105	3.57931	http://asia.ensembl.org/Homo_sapiens/Transcript/Idhistory?t=ENST00000412085
ENST00000412091.1	ENSG00000223473.1	682	87	69	1.31496	1.20605	http://asia.ensembl.org/Homo_sapiens/Transcript/Idhistory?t=ENST00000412091
ENST00000412092.2	ENSG00000230880.2	600	1	5	0.0171801	0.0993387	http://asia.ensembl.org/Homo_sapiens/Transcript/Idhistory?t=ENST00000412092
ENST00000412095.1	ENSG00000204261.4	1015	17	1	0.172648	0.0117445	http://asia.ensembl.org/Homo_sapiens/Transcript/Idhistory?t=ENST00000412095
ENST00000412098.2	ENSG00000229463.2	521	2	0	0.0395704	0	http://asia.ensembl.org/Homo_sapiens/Transcript/Idhistory?t=ENST00000412098
ENST00000412102.1	ENSG00000236384.3	2033	45	26	0.228167	0.152453	http://asia.ensembl.org/Homo_sapiens/Transcript/Idhistory?t=ENST00000412102
ENST00000412112.3	ENSG00000256637.1	1378	0	0	0	0	http://asia.ensembl.org/Homo_sapiens/Transcript/Idhistory?t=ENST00000412112
ENST00000412114.1	ENSG00000233261.1	1085	0	0	0	0	http://asia.ensembl.org/Homo_sapiens/Transcript/Idhistory?t=ENST00000412114
ENST00000412115.1	ENSG00000237491.3	581	19	25	0.337097	0.512937	http://asia.ensembl.org/Homo_sapiens/Transcript/Idhistory?t=ENST00000412115
ENST00000412119.1	ENSG00000226903.1	347	0	0	0	0	http://asia.ensembl.org/Homo_sapiens/Transcript/Idhistory?t=ENST00000412119
ENST00000412122.2	ENSG00000225194.2	1726	10	10	0.0597224	0.0690652	http://asia.ensembl.org/Homo_sapiens/Transcript/Idhistory?t=ENST00000412122
ENST00000412132.1	ENSG00000234427.1	554	7	5	0.130247	0.107587	http://asia.ensembl.org/Homo_sapiens/Transcript/Idhistory?t=ENST00000412132
ENST00000412133.1	ENSG00000229941.1	741	4	0	0.0556442	0	http://asia.ensembl.org/Homo_sapiens/Transcript/Idhistory?t=ENST00000412133
ENST00000412134.1	ENSG00000231532.1	2663	0	0	0	0	http://asia.ensembl.org/Homo_sapiens/Transcript/Idhistory?t=ENST00000412134
ENST00000412137.1	ENSG00000230575.1	381	3	0	0.081166	0	http://asia.ensembl.org/Homo_sapiens/Transcript/Idhistory?t=ENST00000412137
ENST00000412141.1	ENSG00000204054.6	739	654	466	9.12245	7.51694	http://asia.ensembl.org/Homo_sapiens/Transcript/Idhistory?t=ENST00000412141
ENST00000412143.1	ENSG00000204528.3	593	8	7	0.139064	0.140716	http://asia.ensembl.org/Homo_sapiens/Transcript/Idhistory?t=ENST00000412143
ENST00000412149.1	ENSG00000234630.1	524	0	2	0	0.0454987	http://asia.ensembl.org/Homo_sapiens/Transcript/Idhistory?t=ENST00000412149
ENST00000412153.1	ENSG00000229434.1	495	0	0	0	0	http://asia.ensembl.org/Homo_sapiens/Transcript/Idhistory?t=ENST00000412153
ENST00000412161.1	ENSG00000234577.1	553	321	197	5.98354	4.2466	http://asia.ensembl.org/Homo_sapiens/Transcript/Idhistory?t=ENST00000412161
ENST00000412162.1	ENSG00000229989.3	942	4	9	0.0437711	0.113892	http://asia.ensembl.org/Homo_sapiens/Transcript/Idhistory?t=ENST00000412162
ENST00000412163.1	ENSG00000223438.1	681	0	0	0	0	http://asia.ensembl.org/Homo_sapiens/Transcript/Idhistory?t=ENST00000412163
ENST00000412171.2	ENSG00000224424.7	940	50	36	0.548302	0.456535	http://asia.ensembl.org/Homo_sapiens/Transcript/Idhistory?t=ENST00000412171
ENST00000412174.1	ENSG00000232309.1	628	0	0	0	0	http://asia.ensembl.org/Homo_sapiens/Transcript/Idhistory?t=ENST00000412174
ENST00000412178.1	ENSG00000230613.1	489	10	14	0.210799	0.341286	http://asia.ensembl.org/Homo_sapiens/Transcript/Idhistory?t=ENST00000412178
ENST00000412181.1	ENSG00000235138.1	2112	69	40	0.33677	0.22577	http://asia.ensembl.org/Homo_sapiens/Transcript/Idhistory?t=ENST00000412181
ENST00000412193.1	ENSG00000226423.1	565	0	0	0	0	http://asia.ensembl.org/Homo_sapiens/Transcript/Idhistory?t=ENST00000412193
ENST00000412194.1	ENSG00000235398.3	373	1	0	0.0276356	0	http://asia.ensembl.org/Homo_sapiens/Transcript/Idhistory?t=ENST00000412194
ENST00000412196.1	ENSG00000225278.3	138	3	5	0.224089	0.431907	http://asia.ensembl.org/Homo_sapiens/Transcript/Idhistory?t=ENST00000412196
ENST00000412197.1	ENSG00000227386.1	209	0	0	0	0	http://asia.ensembl.org/Homo_sapiens/Transcript/Idhistory?t=ENST00000412197
ENST00000412203.1	ENSG00000225764.1	730	23	49	0.324775	0.800153	http://asia.ensembl.org/Homo_sapiens/Transcript/Idhistory?t=ENST00000412203
ENST00000412204.2	ENSG00000232274.2	5783	198	205	0.352931	0.422572	http://asia.ensembl.org/Homo_sapiens/Transcript/Idhistory?t=ENST00000412204
ENST00000412211.1	ENSG00000176395.8	1773	2	4	0.0116278	0.0268937	http://asia.ensembl.org/Homo_sapiens/Transcript/Idhistory?t=ENST00000412211
ENST00000412218.1	ENSG00000236052.1	757	0	0	0	0	http://asia.ensembl.org/Homo_sapiens/Transcript/Idhistory?t=ENST00000412218
ENST00000412221.1	ENSG00000226251.1	337	1	0	0.0305878	0	http://asia.ensembl.org/Homo_sapiens/Transcript/Idhistory?t=ENST00000412221
ENST00000412224.2	ENSG00000186615.6	2185	360	250	1.69836	1.36392	http://asia.ensembl.org/Homo_sapiens/Transcript/Idhistory?t=ENST00000412224
ENST00000412228.1	ENSG00000231050.1	906	51	32	0.580257	0.421038	http://asia.ensembl.org/Homo_sapiens/Transcript/Idhistory?t=ENST00000412228
ENST00000412239.1	ENSG00000234222.2	570	677	613	12.2431	12.8199	http://asia.ensembl.org/Homo_sapiens/Transcript/Idhistory?t=ENST00000412239
ENST00000412240.1	ENSG00000230794.1	349	0	0	0	0	http://asia.ensembl.org/Homo_sapiens/Transcript/Idhistory?t=ENST00000412240
ENST00000412241.1	ENSG00000230010.1	455	6	5	0.135931	0.130996	http://asia.ensembl.org/Homo_sapiens/Transcript/Idhistory?t=ENST00000412241
ENST00000412242.1	ENSG00000235262.1	755	8	11	0.109225	0.173678	http://asia.ensembl.org/Homo_sapiens/Transcript/Idhistory?t=ENST00000412242
ENST00000412244.1	ENSG00000230500.1	745	0	0	0	0	http://asia.ensembl.org/Homo_sapiens/Transcript/Idhistory?t=ENST00000412244
ENST00000412262.2	ENSG00000231465.2	259	2	0	0.0795991	0	http://asia.ensembl.org/Homo_sapiens/Transcript/Idhistory?t=ENST00000412262
ENST00000412276.1	ENSG00000224063.1	829	227	275	2.8226	3.95438	http://asia.ensembl.org/Homo_sapiens/Transcript/Idhistory?t=ENST00000412276
ENST00000412293.1	ENSG00000236829.4	1715	62	32	0.372654	0.222426	http://asia.ensembl.org/Homo_sapiens/Transcript/Idhistory?t=ENST00000412293
ENST00000412294.1	ENSG00000224184.1	2183	0	0	0	0	http://asia.ensembl.org/Homo_sapiens/Transcript/Idhistory?t=ENST00000412294
ENST00000412295.2	ENSG00000248103.1	549	1	3	0.0187761	0.0651401	http://asia.ensembl.org/Homo_sapiens/Transcript/Idhistory?t=ENST00000412295
ENST00000412297.1	ENSG00000231609.1	396	156	259	4.06076	7.79658	http://asia.ensembl.org/Homo_sapiens/Transcript/Idhistory?t=ENST00000412297
ENST00000412298.1	ENSG00000230091.2	3121	129	102	0.426063	0.389589	http://asia.ensembl.org/Homo_sapiens/Transcript/Idhistory?t=ENST00000412298
ENST00000412311.1	ENSG00000233735.1	497	8	7	0.165925	0.167896	http://asia.ensembl.org/Homo_sapiens/Transcript/Idhistory?t=ENST00000412311
ENST00000412312.1	ENSG00000237532.1	357	0	0	0	0	http://asia.ensembl.org/Homo_sapiens/Transcript/Idhistory?t=ENST00000412312
ENST00000412313.1	ENSG00000225815.2	1024	0	0	0	0	http://asia.ensembl.org/Homo_sapiens/Transcript/Idhistory?t=ENST00000412313
ENST00000412321.1	ENSG00000226308.1	1166	4	0	0.0353622	0	http://asia.ensembl.org/Homo_sapiens/Transcript/Idhistory?t=ENST00000412321
ENST00000412339.1	ENSG00000229611.1	422	9	4	0.219841	0.112992	http://asia.ensembl.org/Homo_sapiens/Transcript/Idhistory?t=ENST00000412339
ENST00000412344.1	ENSG00000244137.1	536	2	6	0.038463	0.13344	http://asia.ensembl.org/Homo_sapiens/Transcript/Idhistory?t=ENST00000412344
ENST00000412348.1	ENSG00000228959.1	417	0	0	0	0	http://asia.ensembl.org/Homo_sapiens/Transcript/Idhistory?t=ENST00000412348
ENST00000412349.2	ENSG00000223949.2	1574	1	10	0.00654897	0.0757347	http://asia.ensembl.org/Homo_sapiens/Transcript/Idhistory?t=ENST00000412349
ENST00000412353.1	ENSG00000226009.1	850	30	21	0.363815	0.29451	http://asia.ensembl.org/Homo_sapiens/Transcript/Idhistory?t=ENST00000412353
ENST00000412357.1	ENSG00000230687.1	775	0	0	0	0	http://asia.ensembl.org/Homo_sapiens/Transcript/Idhistory?t=ENST00000412357
ENST00000412362.1	ENSG00000225519.1	380	0	0	0	0	http://asia.ensembl.org/Homo_sapiens/Transcript/Idhistory?t=ENST00000412362
ENST00000412369.1	ENSG00000225542.1	705	0	0	0	0	http://asia.ensembl.org/Homo_sapiens/Transcript/Idhistory?t=ENST00000412369
ENST00000412375.1	ENSG00000228885.1	418	0	4	0	0.114073	http://asia.ensembl.org/Homo_sapiens/Transcript/Idhistory?t=ENST00000412375
ENST00000412376.1	ENSG00000231242.1	2033	42	51	0.212956	0.299042	http://asia.ensembl.org/Homo_sapiens/Transcript/Idhistory?t=ENST00000412376
ENST00000412378.1	ENSG00000237950.1	494	15	20	0.312999	0.482617	http://asia.ensembl.org/Homo_sapiens/Transcript/Idhistory?t=ENST00000412378
ENST00000412381.1	ENSG00000236989.1	642	0	0	0	0	http://asia.ensembl.org/Homo_sapiens/Transcript/Idhistory?t=ENST00000412381
ENST00000412387.1	ENSG00000223725.2	533	9	25	0.174058	0.55913	http://asia.ensembl.org/Homo_sapiens/Transcript/Idhistory?t=ENST00000412387
ENST00000412388.1	ENSG00000225112.1	373	0	0	0	0	http://asia.ensembl.org/Homo_sapiens/Transcript/Idhistory?t=ENST00000412388
ENST00000412393.1	ENSG00000232931.1	654	23	51	0.362517	0.929592	http://asia.ensembl.org/Homo_sapiens/Transcript/Idhistory?t=ENST00000412393
ENST00000412405.1	ENSG00000230990.1	414	0	0	0	0	http://asia.ensembl.org/Homo_sapiens/Transcript/Idhistory?t=ENST00000412405
ENST00000412409.3	ENSG00000233891.3	707	0	0	0	0	http://asia.ensembl.org/Homo_sapiens/Transcript/Idhistory?t=ENST00000412409
ENST00000412410.1	ENSG00000234273.1	388	0	0	0	0	http://asia.ensembl.org/Homo_sapiens/Transcript/Idhistory?t=ENST00000412410
ENST00000412413.1	ENSG00000224322.1	567	0	0	0	0	http://asia.ensembl.org/Homo_sapiens/Transcript/Idhistory?t=ENST00000412413
ENST00000412420.1	ENSG00000228659.1	294	0	0	0	0	http://asia.ensembl.org/Homo_sapiens/Transcript/Idhistory?t=ENST00000412420
ENST00000412422.1	ENSG00000203650.2	2290	12	14	0.0540162	0.0728773	http://asia.ensembl.org/Homo_sapiens/Transcript/Idhistory?t=ENST00000412422
ENST00000412424.1	ENSG00000228538.1	548	0	0	0	0	http://asia.ensembl.org/Homo_sapiens/Transcript/Idhistory?t=ENST00000412424
ENST00000412426.1	ENSG00000235609.3	991	93	70	0.967358	0.842023	http://asia.ensembl.org/Homo_sapiens/Transcript/Idhistory?t=ENST00000412426
ENST00000412427.1	ENSG00000204362.5	4676	33	37	0.0727474	0.094325	http://asia.ensembl.org/Homo_sapiens/Transcript/Idhistory?t=ENST00000412427
ENST00000412431.2	ENSG00000230551.3	3088	3291	2729	10.9857	10.5348	http://asia.ensembl.org/Homo_sapiens/Transcript/Idhistory?t=ENST00000412431
ENST00000412436.1	ENSG00000224216.1	1329	1	1	0.00775627	0.00896964	http://asia.ensembl.org/Homo_sapiens/Transcript/Idhistory?t=ENST00000412436
ENST00000412439.1	ENSG00000227475.1	187	0	0	0	0	http://asia.ensembl.org/Homo_sapiens/Transcript/Idhistory?t=ENST00000412439
ENST00000412445.1	ENSG00000238042.1	605	0	0	0	0	http://asia.ensembl.org/Homo_sapiens/Transcript/Idhistory?t=ENST00000412445
ENST00000412446.1	ENSG00000175611.7	809	58	61	0.739022	0.898837	http://asia.ensembl.org/Homo_sapiens/Transcript/Idhistory?t=ENST00000412446
ENST00000412483.1	ENSG00000233332.1	1723	21	13	0.125635	0.089941	http://asia.ensembl.org/Homo_sapiens/Transcript/Idhistory?t=ENST00000412483
ENST00000412485.1	ENSG00000235385.1	1497	2	6	0.0137717	0.0477781	http://asia.ensembl.org/Homo_sapiens/Transcript/Idhistory?t=ENST00000412485
ENST00000412486.1	ENSG00000232353.1	575	0	0	0	0	http://asia.ensembl.org/Homo_sapiens/Transcript/Idhistory?t=ENST00000412486
ENST00000412492.1	ENSG00000238261.4	372	12	12	0.332519	0.384537	http://asia.ensembl.org/Homo_sapiens/Transcript/Idhistory?t=ENST00000412492
ENST00000412495.1	ENSG00000174403.11	2302	14	5	0.0626904	0.0258919	http://asia.ensembl.org/Homo_sapiens/Transcript/Idhistory?t=ENST00000412495
ENST00000412497.1	ENSG00000229728.1	480	19	30	0.408028	0.74504	http://asia.ensembl.org/Homo_sapiens/Transcript/Idhistory?t=ENST00000412497
ENST00000412500.1	ENSG00000228705.1	540	5	6	0.0954452	0.132452	http://asia.ensembl.org/Homo_sapiens/Transcript/Idhistory?t=ENST00000412500
ENST00000412518.1	ENSG00000227468.4	357	1	1	0.0288742	0.0333912	http://asia.ensembl.org/Homo_sapiens/Transcript/Idhistory?t=ENST00000412518
ENST00000412519.1	ENSG00000227599.1	1586	0	0	0	0	http://asia.ensembl.org/Homo_sapiens/Transcript/Idhistory?t=ENST00000412519
ENST00000412526.1	ENSG00000226935.2	870	0	0	0	0	http://asia.ensembl.org/Homo_sapiens/Transcript/Idhistory?t=ENST00000412526
ENST00000412528.1	ENSG00000205837.3	424	0	0	0	0	http://asia.ensembl.org/Homo_sapiens/Transcript/Idhistory?t=ENST00000412528
ENST00000412549.2	ENSG00000231794.3	1810	8	9	0.0455606	0.0592739	http://asia.ensembl.org/Homo_sapiens/Transcript/Idhistory?t=ENST00000412549
ENST00000412553.1	ENSG00000179935.5	1713	0	2	0	0.0139179	http://asia.ensembl.org/Homo_sapiens/Transcript/Idhistory?t=ENST00000412553
ENST00000412563.1	ENSG00000223838.1	566	0	0	0	0	http://asia.ensembl.org/Homo_sapiens/Transcript/Idhistory?t=ENST00000412563
ENST00000412571.1	ENSG00000233895.1	415	49	60	1.2171	1.72347	http://asia.ensembl.org/Homo_sapiens/Transcript/Idhistory?t=ENST00000412571
ENST00000412578.1	ENSG00000226567.1	2869	0	2	0	0.00830997	http://asia.ensembl.org/Homo_sapiens/Transcript/Idhistory?t=ENST00000412578
ENST00000412579.1	ENSG00000174680.5	818	1	1	0.0126016	0.0145729	http://asia.ensembl.org/Homo_sapiens/Transcript/Idhistory?t=ENST00000412579
ENST00000412593.1	ENSG00000230569.1	826	9	7	0.112316	0.101022	http://asia.ensembl.org/Homo_sapiens/Transcript/Idhistory?t=ENST00000412593
ENST00000412595.3	ENSG00000238206.3	608	164	150	2.78047	2.94095	http://asia.ensembl.org/Homo_sapiens/Transcript/Idhistory?t=ENST00000412595
ENST00000412599.1	ENSG00000181995.7	772	0	0	0	0	http://asia.ensembl.org/Homo_sapiens/Transcript/Idhistory?t=ENST00000412599
ENST00000412602.1	ENSG00000229722.1	479	0	1	0	0.0248865	http://asia.ensembl.org/Homo_sapiens/Transcript/Idhistory?t=ENST00000412602
ENST00000412606.1	ENSG00000224184.1	578	0	0	0	0	http://asia.ensembl.org/Homo_sapiens/Transcript/Idhistory?t=ENST00000412606
ENST00000412628.1	ENSG00000224093.1	172	2	2	0.119861	0.138612	http://asia.ensembl.org/Homo_sapiens/Transcript/Idhistory?t=ENST00000412628
ENST00000412629.1	ENSG00000226258.2	483	0	0	0	0	http://asia.ensembl.org/Homo_sapiens/Transcript/Idhistory?t=ENST00000412629
ENST00000412631.1	ENSG00000204802.3	256	18	15	0.724787	0.698475	http://asia.ensembl.org/Homo_sapiens/Transcript/Idhistory?t=ENST00000412631
ENST00000412639.2	ENSG00000234546.2	985	70	61	0.732554	0.738233	http://asia.ensembl.org/Homo_sapiens/Transcript/Idhistory?t=ENST00000412639
ENST00000412640.2	ENSG00000234899.5	635	2	1	0.0324664	0.0187727	http://asia.ensembl.org/Homo_sapiens/Transcript/Idhistory?t=ENST00000412640
ENST00000412643.1	ENSG00000235159.1	867	56	40	0.665805	0.549972	http://asia.ensembl.org/Homo_sapiens/Transcript/Idhistory?t=ENST00000412643
ENST00000412647.1	ENSG00000232964.1	403	0	0	0	0	http://asia.ensembl.org/Homo_sapiens/Transcript/Idhistory?t=ENST00000412647
ENST00000412652.1	ENSG00000233571.1	526	0	0	0	0	http://asia.ensembl.org/Homo_sapiens/Transcript/Idhistory?t=ENST00000412652
ENST00000412654.1	ENSG00000225937.1	3922	0	0	0	0	http://asia.ensembl.org/Homo_sapiens/Transcript/Idhistory?t=ENST00000412654
ENST00000412656.1	ENSG00000223579.2	727	0	0	0	0	http://asia.ensembl.org/Homo_sapiens/Transcript/Idhistory?t=ENST00000412656
ENST00000412666.1	ENSG00000236601.1	426	0	0	0	0	http://asia.ensembl.org/Homo_sapiens/Transcript/Idhistory?t=ENST00000412666
ENST00000412669.1	ENSG00000223969.1	449	0	0	0	0	http://asia.ensembl.org/Homo_sapiens/Transcript/Idhistory?t=ENST00000412669
ENST00000412672.1	ENSG00000230324.1	1518	0	0	0	0	http://asia.ensembl.org/Homo_sapiens/Transcript/Idhistory?t=ENST00000412672
ENST00000412674.1	ENSG00000233304.1	3242	0	0	0	0	http://asia.ensembl.org/Homo_sapiens/Transcript/Idhistory?t=ENST00000412674
ENST00000412685.2	ENSG00000231074.4	2552	19	19	0.0767452	0.0887509	http://asia.ensembl.org/Homo_sapiens/Transcript/Idhistory?t=ENST00000412685
ENST00000412690.1	ENSG00000234199.2	844	0	2	0	0.028248	http://asia.ensembl.org/Homo_sapiens/Transcript/Idhistory?t=ENST00000412690
ENST00000412695.1	ENSG00000231601.1	424	0	1	0	0.0281147	http://asia.ensembl.org/Homo_sapiens/Transcript/Idhistory?t=ENST00000412695
ENST00000412701.1	ENSG00000223946.1	161	1	0	0.0640254	0	http://asia.ensembl.org/Homo_sapiens/Transcript/Idhistory?t=ENST00000412701
ENST00000412712.1	ENSG00000235092.1	953	88	77	0.951848	0.963158	http://asia.ensembl.org/Homo_sapiens/Transcript/Idhistory?t=ENST00000412712
ENST00000412713.1	ENSG00000243762.1	526	107	95	2.09689	2.15297	http://asia.ensembl.org/Homo_sapiens/Transcript/Idhistory?t=ENST00000412713
ENST00000412714.1	ENSG00000229788.1	663	2	0	0.0310953	0	http://asia.ensembl.org/Homo_sapiens/Transcript/Idhistory?t=ENST00000412714
ENST00000412722.1	ENSG00000236463.1	430	0	1	0	0.0277224	http://asia.ensembl.org/Homo_sapiens/Transcript/Idhistory?t=ENST00000412722
ENST00000412730.1	ENSG00000146666.4	1188	39	14	0.338397	0.140479	http://asia.ensembl.org/Homo_sapiens/Transcript/Idhistory?t=ENST00000412730
ENST00000412736.2	ENSG00000214548.10	1615	434	77	2.7701	0.568353	http://asia.ensembl.org/Homo_sapiens/Transcript/Idhistory?t=ENST00000412736
ENST00000412740.2	ENSG00000232677.2	715	12	6	0.173003	0.100033	http://asia.ensembl.org/Homo_sapiens/Transcript/Idhistory?t=ENST00000412740
ENST00000412745.1	ENSG00000223586.1	775	25	34	0.332519	0.52297	http://asia.ensembl.org/Homo_sapiens/Transcript/Idhistory?t=ENST00000412745
ENST00000412749.1	ENSG00000234072.1	399	119	111	3.07434	3.31627	http://asia.ensembl.org/Homo_sapiens/Transcript/Idhistory?t=ENST00000412749
ENST00000412751.1	ENSG00000232295.3	465	3	7	0.0665038	0.179451	http://asia.ensembl.org/Homo_sapiens/Transcript/Idhistory?t=ENST00000412751
ENST00000412754.1	ENSG00000236305.1	369	8	3	0.223482	0.0969158	http://asia.ensembl.org/Homo_sapiens/Transcript/Idhistory?t=ENST00000412754
ENST00000412759.1	ENSG00000236933.1	754	327	302	4.47048	4.77458	http://asia.ensembl.org/Homo_sapiens/Transcript/Idhistory?t=ENST00000412759
ENST00000412772.1	ENSG00000231507.1	775	0	0	0	0	http://asia.ensembl.org/Homo_sapiens/Transcript/Idhistory?t=ENST00000412772
ENST00000412773.1	ENSG00000234884.1	488	0	0	0	0	http://asia.ensembl.org/Homo_sapiens/Transcript/Idhistory?t=ENST00000412773
ENST00000412781.2	ENSG00000227480.2	795	1	0	0.0129661	0	http://asia.ensembl.org/Homo_sapiens/Transcript/Idhistory?t=ENST00000412781
ENST00000412788.1	ENSG00000130600.11	2281	19	12	0.0858631	0.0627127	http://asia.ensembl.org/Homo_sapiens/Transcript/Idhistory?t=ENST00000412788
ENST00000412789.1	ENSG00000226447.1	444	0	0	0	0	http://asia.ensembl.org/Homo_sapiens/Transcript/Idhistory?t=ENST00000412789
ENST00000412790.1	ENSG00000178803.6	552	0	3	0	0.0647861	http://asia.ensembl.org/Homo_sapiens/Transcript/Idhistory?t=ENST00000412790
ENST00000412797.1	ENSG00000225643.1	483	1	4	0.0213418	0.0987217	http://asia.ensembl.org/Homo_sapiens/Transcript/Idhistory?t=ENST00000412797
ENST00000412798.1	ENSG00000235786.1	674	5	5	0.0764695	0.0884321	http://asia.ensembl.org/Homo_sapiens/Transcript/Idhistory?t=ENST00000412798
ENST00000412800.1	ENSG00000228627.1	437	0	0	0	0	http://asia.ensembl.org/Homo_sapiens/Transcript/Idhistory?t=ENST00000412800
ENST00000412804.1	ENSG00000231249.1	858	11	8	0.132155	0.111148	http://asia.ensembl.org/Homo_sapiens/Transcript/Idhistory?t=ENST00000412804
ENST00000412809.1	ENSG00000229938.1	436	0	0	0	0	http://asia.ensembl.org/Homo_sapiens/Transcript/Idhistory?t=ENST00000412809
ENST00000412811.1	ENSG00000231873.1	500	0	0	0	0	http://asia.ensembl.org/Homo_sapiens/Transcript/Idhistory?t=ENST00000412811
ENST00000412812.1	ENSG00000225342.1	585	2	2	0.0352413	0.0407543	http://asia.ensembl.org/Homo_sapiens/Transcript/Idhistory?t=ENST00000412812
ENST00000412816.3	ENSG00000132204.9	2031	41	48	0.20809	0.281729	http://asia.ensembl.org/Homo_sapiens/Transcript/Idhistory?t=ENST00000412816
ENST00000412822.1	ENSG00000226533.1	560	3	0	0.0552219	0	http://asia.ensembl.org/Homo_sapiens/Transcript/Idhistory?t=ENST00000412822
ENST00000412828.1	ENSG00000227930.1	499	0	0	0	0	http://asia.ensembl.org/Homo_sapiens/Transcript/Idhistory?t=ENST00000412828
ENST00000412835.1	ENSG00000236449.1	1405	8	13	0.0586937	0.110298	http://asia.ensembl.org/Homo_sapiens/Transcript/Idhistory?t=ENST00000412835
ENST00000412838.1	ENSG00000231073.1	368	23	14	0.644255	0.453503	http://asia.ensembl.org/Homo_sapiens/Transcript/Idhistory?t=ENST00000412838
ENST00000412855.2	ENSG00000225518.2	423	57	36	1.38903	1.01452	http://asia.ensembl.org/Homo_sapiens/Transcript/Idhistory?t=ENST00000412855
ENST00000412856.1	ENSG00000228878.2	587	9	20	0.158046	0.406155	http://asia.ensembl.org/Homo_sapiens/Transcript/Idhistory?t=ENST00000412856
ENST00000412871.1	ENSG00000227764.1	1204	0	23	0	0.22772	http://asia.ensembl.org/Homo_sapiens/Transcript/Idhistory?t=ENST00000412871
ENST00000412872.3	ENSG00000227706.3	1605	0	0	0	0	http://asia.ensembl.org/Homo_sapiens/Transcript/Idhistory?t=ENST00000412872
ENST00000412882.1	ENSG00000241489.2	618	39	48	0.65051	0.925875	http://asia.ensembl.org/Homo_sapiens/Transcript/Idhistory?t=ENST00000412882
ENST00000412896.1	ENSG00000197585.5	442	1	1	0.0233215	0.0269698	http://asia.ensembl.org/Homo_sapiens/Transcript/Idhistory?t=ENST00000412896
ENST00000412900.2	ENSG00000234113.2	612	0	0	0	0	http://asia.ensembl.org/Homo_sapiens/Transcript/Idhistory?t=ENST00000412900
ENST00000412906.1	ENSG00000237232.3	952	37	33	0.400629	0.413216	http://asia.ensembl.org/Homo_sapiens/Transcript/Idhistory?t=ENST00000412906
ENST00000412918.1	ENSG00000228382.1	746	1	0	0.0138178	0	http://asia.ensembl.org/Homo_sapiens/Transcript/Idhistory?t=ENST00000412918
ENST00000412928.1	ENSG00000206176.5	473	17	5	0.370481	0.126011	http://asia.ensembl.org/Homo_sapiens/Transcript/Idhistory?t=ENST00000412928
ENST00000412932.1	ENSG00000224943.1	853	0	0	0	0	http://asia.ensembl.org/Homo_sapiens/Transcript/Idhistory?t=ENST00000412932
ENST00000412938.1	ENSG00000161103.6	5920	36	42	0.0626843	0.0845722	http://asia.ensembl.org/Homo_sapiens/Transcript/Idhistory?t=ENST00000412938
ENST00000412944.1	ENSG00000232046.2	528	0	0	0	0	http://asia.ensembl.org/Homo_sapiens/Transcript/Idhistory?t=ENST00000412944
ENST00000412946.2	ENSG00000170919.11	744	13	18	0.180114	0.288403	http://asia.ensembl.org/Homo_sapiens/Transcript/Idhistory?t=ENST00000412946
ENST00000412951.1	ENSG00000230695.1	131	2	5	0.157375	0.454987	http://asia.ensembl.org/Homo_sapiens/Transcript/Idhistory?t=ENST00000412951
ENST00000412954.1	ENSG00000223542.1	631	17	27	0.277714	0.510075	http://asia.ensembl.org/Homo_sapiens/Transcript/Idhistory?t=ENST00000412954
ENST00000412957.1	ENSG00000237737.1	1273	9	5	0.0728773	0.0468211	http://asia.ensembl.org/Homo_sapiens/Transcript/Idhistory?t=ENST00000412957
ENST00000412962.1	ENSG00000215908.5	2763	767	653	2.86149	2.81729	http://asia.ensembl.org/Homo_sapiens/Transcript/Idhistory?t=ENST00000412962
ENST00000412972.1	ENSG00000236559.1	374	17	25	0.468549	0.796835	http://asia.ensembl.org/Homo_sapiens/Transcript/Idhistory?t=ENST00000412972
ENST00000412986.1	ENSG00000204929.7	426	0	0	0	0	http://asia.ensembl.org/Homo_sapiens/Transcript/Idhistory?t=ENST00000412986
ENST00000412996.1	ENSG00000229192.2	432	0	0	0	0	http://asia.ensembl.org/Homo_sapiens/Transcript/Idhistory?t=ENST00000412996
ENST00000413004.1	ENSG00000225750.1	279	4	5	0.147786	0.213632	http://asia.ensembl.org/Homo_sapiens/Transcript/Idhistory?t=ENST00000413004
ENST00000413005.1	ENSG00000235303.1	1923	0	0	0	0	http://asia.ensembl.org/Homo_sapiens/Transcript/Idhistory?t=ENST00000413005
ENST00000413030.2	ENSG00000225889.3	498	0	0	0	0	http://asia.ensembl.org/Homo_sapiens/Transcript/Idhistory?t=ENST00000413030
ENST00000413035.1	ENSG00000231871.1	839	177	198	2.17465	2.81322	http://asia.ensembl.org/Homo_sapiens/Transcript/Idhistory?t=ENST00000413035
ENST00000413039.1	ENSG00000204261.4	937	12	0	0.132014	0	http://asia.ensembl.org/Homo_sapiens/Transcript/Idhistory?t=ENST00000413039
ENST00000413042.2	ENSG00000226816.2	2033	0	1	0	0.00586357	http://asia.ensembl.org/Homo_sapiens/Transcript/Idhistory?t=ENST00000413042
ENST00000413043.1	ENSG00000224612.1	383	0	0	0	0	http://asia.ensembl.org/Homo_sapiens/Transcript/Idhistory?t=ENST00000413043
ENST00000413050.1	ENSG00000233926.1	548	0	0	0	0	http://asia.ensembl.org/Homo_sapiens/Transcript/Idhistory?t=ENST00000413050
ENST00000413053.1	ENSG00000229719.2	1781	6	9	0.0347268	0.0602391	http://asia.ensembl.org/Homo_sapiens/Transcript/Idhistory?t=ENST00000413053
ENST00000413056.1	ENSG00000236864.1	153	2	0	0.134746	0	http://asia.ensembl.org/Homo_sapiens/Transcript/Idhistory?t=ENST00000413056
ENST00000413062.1	ENSG00000224371.1	332	0	0	0	0	http://asia.ensembl.org/Homo_sapiens/Transcript/Idhistory?t=ENST00000413062
ENST00000413063.1	ENSG00000237001.2	356	0	0	0	0	http://asia.ensembl.org/Homo_sapiens/Transcript/Idhistory?t=ENST00000413063
ENST00000413066.1	ENSG00000226376.1	196	0	0	0	0	http://asia.ensembl.org/Homo_sapiens/Transcript/Idhistory?t=ENST00000413066
ENST00000413069.1	ENSG00000179818.8	563	59	79	1.08024	1.6727	http://asia.ensembl.org/Homo_sapiens/Transcript/Idhistory?t=ENST00000413069
ENST00000413070.1	ENSG00000232294.1	465	0	0	0	0	http://asia.ensembl.org/Homo_sapiens/Transcript/Idhistory?t=ENST00000413070
ENST00000413074.1	ENSG00000225265.1	1313	62	40	0.486749	0.363158	http://asia.ensembl.org/Homo_sapiens/Transcript/Idhistory?t=ENST00000413074
ENST00000413076.1	ENSG00000235703.1	403	19	13	0.485989	0.384537	http://asia.ensembl.org/Homo_sapiens/Transcript/Idhistory?t=ENST00000413076
ENST00000413077.1	ENSG00000234327.3	474	94	138	2.04422	3.47057	http://asia.ensembl.org/Homo_sapiens/Transcript/Idhistory?t=ENST00000413077
ENST00000413088.1	ENSG00000232640.1	403	11	16	0.281362	0.473276	http://asia.ensembl.org/Homo_sapiens/Transcript/Idhistory?t=ENST00000413088
ENST00000413094.1	ENSG00000236839.1	439	0	0	0	0	http://asia.ensembl.org/Homo_sapiens/Transcript/Idhistory?t=ENST00000413094
ENST00000413096.1	ENSG00000236116.1	540	0	0	0	0	http://asia.ensembl.org/Homo_sapiens/Transcript/Idhistory?t=ENST00000413096
ENST00000413103.1	ENSG00000231363.1	212	0	0	0	0	http://asia.ensembl.org/Homo_sapiens/Transcript/Idhistory?t=ENST00000413103
ENST00000413121.1	ENSG00000233639.1	637	0	3	0	0.0561412	http://asia.ensembl.org/Homo_sapiens/Transcript/Idhistory?t=ENST00000413121
ENST00000413124.2	ENSG00000226722.2	654	0	0	0	0	http://asia.ensembl.org/Homo_sapiens/Transcript/Idhistory?t=ENST00000413124
ENST00000413129.1	ENSG00000237685.1	1475	19	3	0.132782	0.0242454	http://asia.ensembl.org/Homo_sapiens/Transcript/Idhistory?t=ENST00000413129
ENST00000413131.1	ENSG00000174680.5	499	0	0	0	0	http://asia.ensembl.org/Homo_sapiens/Transcript/Idhistory?t=ENST00000413131
ENST00000413145.1	ENSG00000236924.1	526	70	50	1.3718	1.13314	http://asia.ensembl.org/Homo_sapiens/Transcript/Idhistory?t=ENST00000413145
ENST00000413148.1	ENSG00000241326.1	436	36	30	0.851126	0.820228	http://asia.ensembl.org/Homo_sapiens/Transcript/Idhistory?t=ENST00000413148
ENST00000413151.1	ENSG00000234162.1	424	0	0	0	0	http://asia.ensembl.org/Homo_sapiens/Transcript/Idhistory?t=ENST00000413151
ENST00000413159.1	ENSG00000226927.1	245	0	0	0	0	http://asia.ensembl.org/Homo_sapiens/Transcript/Idhistory?t=ENST00000413159
ENST00000413179.1	ENSG00000235066.3	445	35	29	0.810748	0.776851	http://asia.ensembl.org/Homo_sapiens/Transcript/Idhistory?t=ENST00000413179
ENST00000413182.1	ENSG00000228010.1	548	2	3	0.0376208	0.065259	http://asia.ensembl.org/Homo_sapiens/Transcript/Idhistory?t=ENST00000413182
ENST00000413185.2	ENSG00000234690.2	1046	106	89	1.04461	1.01428	http://asia.ensembl.org/Homo_sapiens/Transcript/Idhistory?t=ENST00000413185
ENST00000413202.1	ENSG00000222041.6	422	893	592	21.8131	16.7228	http://asia.ensembl.org/Homo_sapiens/Transcript/Idhistory?t=ENST00000413202
ENST00000413220.1	ENSG00000231748.1	434	121	106	2.87391	2.91149	http://asia.ensembl.org/Homo_sapiens/Transcript/Idhistory?t=ENST00000413220
ENST00000413221.2	ENSG00000224032.2	2969	1497	1204	5.19744	4.83411	http://asia.ensembl.org/Homo_sapiens/Transcript/Idhistory?t=ENST00000413221
ENST00000413227.1	ENSG00000231367.1	428	0	0	0	0	http://asia.ensembl.org/Homo_sapiens/Transcript/Idhistory?t=ENST00000413227
ENST00000413231.1	ENSG00000236066.1	377	3	4	0.0820272	0.126479	http://asia.ensembl.org/Homo_sapiens/Transcript/Idhistory?t=ENST00000413231
ENST00000413234.1	ENSG00000225420.1	1747	302	267	1.78194	1.82187	http://asia.ensembl.org/Homo_sapiens/Transcript/Idhistory?t=ENST00000413234
ENST00000413238.1	ENSG00000231419.2	4684	0	4	0	0.0101799	http://asia.ensembl.org/Homo_sapiens/Transcript/Idhistory?t=ENST00000413238
ENST00000413240.1	ENSG00000226661.1	635	0	1	0	0.0187727	http://asia.ensembl.org/Homo_sapiens/Transcript/Idhistory?t=ENST00000413240
ENST00000413244.1	ENSG00000230051.1	571	0	0	0	0	http://asia.ensembl.org/Homo_sapiens/Transcript/Idhistory?t=ENST00000413244
ENST00000413246.1	ENSG00000231530.1	363	3	2	0.0851908	0.0656785	http://asia.ensembl.org/Homo_sapiens/Transcript/Idhistory?t=ENST00000413246
ENST00000413247.1	ENSG00000224048.1	774	0	0	0	0	http://asia.ensembl.org/Homo_sapiens/Transcript/Idhistory?t=ENST00000413247
ENST00000413249.1	ENSG00000235820.1	473	1	2	0.021793	0.0504044	http://asia.ensembl.org/Homo_sapiens/Transcript/Idhistory?t=ENST00000413249
ENST00000413254.1	ENSG00000242628.1	240	29	39	1.24556	1.93711	http://asia.ensembl.org/Homo_sapiens/Transcript/Idhistory?t=ENST00000413254
ENST00000413269.2	ENSG00000226337.2	889	1	0	0.0115951	0	http://asia.ensembl.org/Homo_sapiens/Transcript/Idhistory?t=ENST00000413269
ENST00000413271.1	ENSG00000234860.1	419	1	1	0.0246016	0.0284502	http://asia.ensembl.org/Homo_sapiens/Transcript/Idhistory?t=ENST00000413271
ENST00000413274.1	ENSG00000227987.1	541	0	0	0	0	http://asia.ensembl.org/Homo_sapiens/Transcript/Idhistory?t=ENST00000413274
ENST00000413286.1	ENSG00000226990.1	430	1	0	0.0239723	0	http://asia.ensembl.org/Homo_sapiens/Transcript/Idhistory?t=ENST00000413286
ENST00000413288.1	ENSG00000231976.3	413	0	0	0	0	http://asia.ensembl.org/Homo_sapiens/Transcript/Idhistory?t=ENST00000413288
ENST00000413290.1	ENSG00000224099.1	989	0	0	0	0	http://asia.ensembl.org/Homo_sapiens/Transcript/Idhistory?t=ENST00000413290
ENST00000413291.1	ENSG00000230516.1	839	0	0	0	0	http://asia.ensembl.org/Homo_sapiens/Transcript/Idhistory?t=ENST00000413291
ENST00000413304.2	ENSG00000225884.2	543	0	0	0	0	http://asia.ensembl.org/Homo_sapiens/Transcript/Idhistory?t=ENST00000413304
ENST00000413311.1	ENSG00000226276.1	379	1	3	0.0271981	0.0943587	http://asia.ensembl.org/Homo_sapiens/Transcript/Idhistory?t=ENST00000413311
ENST00000413315.1	ENSG00000231758.2	587	0	0	0	0	http://asia.ensembl.org/Homo_sapiens/Transcript/Idhistory?t=ENST00000413315
ENST00000413324.1	ENSG00000234519.1	393	0	0	0	0	http://asia.ensembl.org/Homo_sapiens/Transcript/Idhistory?t=ENST00000413324
ENST00000413328.1	ENSG00000229269.1	217	0	0	0	0	http://asia.ensembl.org/Homo_sapiens/Transcript/Idhistory?t=ENST00000413328
ENST00000413332.1	ENSG00000236423.1	634	6	4	0.0975529	0.0752091	http://asia.ensembl.org/Homo_sapiens/Transcript/Idhistory?t=ENST00000413332
ENST00000413339.1	ENSG00000230573.1	536	0	0	0	0	http://asia.ensembl.org/Homo_sapiens/Transcript/Idhistory?t=ENST00000413339
ENST00000413347.2	ENSG00000230005.2	1708	9	19	0.0543166	0.132607	http://asia.ensembl.org/Homo_sapiens/Transcript/Idhistory?t=ENST00000413347
ENST00000413352.2	ENSG00000233086.2	1788	0	2	0	0.0133341	http://asia.ensembl.org/Homo_sapiens/Transcript/Idhistory?t=ENST00000413352
ENST00000413353.1	ENSG00000232893.1	489	0	0	0	0	http://asia.ensembl.org/Homo_sapiens/Transcript/Idhistory?t=ENST00000413353
ENST00000413356.1	ENSG00000231175.1	2216	0	0	0	0	http://asia.ensembl.org/Homo_sapiens/Transcript/Idhistory?t=ENST00000413356
ENST00000413358.2	ENSG00000231074.4	916	19	17	0.213814	0.221235	http://asia.ensembl.org/Homo_sapiens/Transcript/Idhistory?t=ENST00000413358
ENST00000413385.1	ENSG00000232328.1	880	0	0	0	0	http://asia.ensembl.org/Homo_sapiens/Transcript/Idhistory?t=ENST00000413385
ENST00000413402.1	ENSG00000225249.1	403	0	0	0	0	http://asia.ensembl.org/Homo_sapiens/Transcript/Idhistory?t=ENST00000413402
ENST00000413403.1	ENSG00000238277.1	660	0	0	0	0	http://asia.ensembl.org/Homo_sapiens/Transcript/Idhistory?t=ENST00000413403
ENST00000413405.1	ENSG00000224597.4	767	210	215	2.82229	3.34151	http://asia.ensembl.org/Homo_sapiens/Transcript/Idhistory?t=ENST00000413405
ENST00000413406.1	ENSG00000229603.1	538	0	0	0	0	http://asia.ensembl.org/Homo_sapiens/Transcript/Idhistory?t=ENST00000413406
ENST00000413414.1	ENSG00000144596.7	3445	41	20	0.12268	0.0692055	http://asia.ensembl.org/Homo_sapiens/Transcript/Idhistory?t=ENST00000413414
ENST00000413421.1	ENSG00000229956.4	826	1	3	0.0124795	0.0432953	http://asia.ensembl.org/Homo_sapiens/Transcript/Idhistory?t=ENST00000413421
ENST00000413430.1	ENSG00000235904.1	613	11	14	0.184974	0.27225	http://asia.ensembl.org/Homo_sapiens/Transcript/Idhistory?t=ENST00000413430
ENST00000413431.1	ENSG00000234149.1	189	6	8	0.327241	0.504578	http://asia.ensembl.org/Homo_sapiens/Transcript/Idhistory?t=ENST00000413431
ENST00000413436.1	ENSG00000179818.8	602	41	54	0.702046	1.06929	http://asia.ensembl.org/Homo_sapiens/Transcript/Idhistory?t=ENST00000413436
ENST00000413439.1	ENSG00000170858.5	2127	4	3	0.0193852	0.0168133	http://asia.ensembl.org/Homo_sapiens/Transcript/Idhistory?t=ENST00000413439
ENST00000413451.1	ENSG00000203394.2	572	282	232	5.08196	4.83495	http://asia.ensembl.org/Homo_sapiens/Transcript/Idhistory?t=ENST00000413451
ENST00000413452.1	ENSG00000237883.1	419	97	102	2.38636	2.90192	http://asia.ensembl.org/Homo_sapiens/Transcript/Idhistory?t=ENST00000413452
ENST00000413458.1	ENSG00000229583.1	435	0	0	0	0	http://asia.ensembl.org/Homo_sapiens/Transcript/Idhistory?t=ENST00000413458
ENST00000413466.2	ENSG00000237048.2	979	0	0	0	0	http://asia.ensembl.org/Homo_sapiens/Transcript/Idhistory?t=ENST00000413466
ENST00000413472.1	ENSG00000177133.6	561	1	2	0.0183745	0.0424978	http://asia.ensembl.org/Homo_sapiens/Transcript/Idhistory?t=ENST00000413472
ENST00000413479.1	ENSG00000227028.2	800	0	0	0	0	http://asia.ensembl.org/Homo_sapiens/Transcript/Idhistory?t=ENST00000413479
ENST00000413483.1	ENSG00000238184.1	1460	153	179	1.08023	1.4615	http://asia.ensembl.org/Homo_sapiens/Transcript/Idhistory?t=ENST00000413483
ENST00000413486.2	ENSG00000232348.2	473	0	0	0	0	http://asia.ensembl.org/Homo_sapiens/Transcript/Idhistory?t=ENST00000413486
ENST00000413494.1	ENSG00000237387.1	660	2	1	0.0312366	0.0180616	http://asia.ensembl.org/Homo_sapiens/Transcript/Idhistory?t=ENST00000413494
ENST00000413496.2	ENSG00000232220.2	423	262	235	6.38468	6.62258	http://asia.ensembl.org/Homo_sapiens/Transcript/Idhistory?t=ENST00000413496
ENST00000413501.1	ENSG00000234056.1	1147	0	0	0	0	http://asia.ensembl.org/Homo_sapiens/Transcript/Idhistory?t=ENST00000413501
ENST00000413504.1	ENSG00000227005.1	375	1	0	0.0274882	0	http://asia.ensembl.org/Homo_sapiens/Transcript/Idhistory?t=ENST00000413504
ENST00000413510.2	ENSG00000237152.2	955	2	2	0.0215876	0.0249647	http://asia.ensembl.org/Homo_sapiens/Transcript/Idhistory?t=ENST00000413510
ENST00000413518.1	ENSG00000142396.5	1433	1878	1064	13.5091	8.85106	http://asia.ensembl.org/Homo_sapiens/Transcript/Idhistory?t=ENST00000413518
ENST00000413519.1	ENSG00000237413.1	1170	0	0	0	0	http://asia.ensembl.org/Homo_sapiens/Transcript/Idhistory?t=ENST00000413519
ENST00000413522.1	ENSG00000229686.1	71	205	146	29.7628	24.5129	http://asia.ensembl.org/Homo_sapiens/Transcript/Idhistory?t=ENST00000413522
ENST00000413525.1	ENSG00000232606.1	362	0	0	0	0	http://asia.ensembl.org/Homo_sapiens/Transcript/Idhistory?t=ENST00000413525
ENST00000413528.1	ENSG00000234050.1	628	9	7	0.147727	0.132873	http://asia.ensembl.org/Homo_sapiens/Transcript/Idhistory?t=ENST00000413528
ENST00000413531.1	ENSG00000231365.1	1154	24	37	0.21438	0.382204	http://asia.ensembl.org/Homo_sapiens/Transcript/Idhistory?t=ENST00000413531
ENST00000413541.1	ENSG00000223675.1	2171	0	0	0	0	http://asia.ensembl.org/Homo_sapiens/Transcript/Idhistory?t=ENST00000413541
ENST00000413549.1	ENSG00000231609.1	540	112	201	2.13797	4.43713	http://asia.ensembl.org/Homo_sapiens/Transcript/Idhistory?t=ENST00000413549
ENST00000413557.1	ENSG00000232732.4	460	0	0	0	0	http://asia.ensembl.org/Homo_sapiens/Transcript/Idhistory?t=ENST00000413557
ENST00000413560.1	ENSG00000230461.3	496	2	0	0.0415649	0	http://asia.ensembl.org/Homo_sapiens/Transcript/Idhistory?t=ENST00000413560
ENST00000413563.1	ENSG00000235770.1	570	0	0	0	0	http://asia.ensembl.org/Homo_sapiens/Transcript/Idhistory?t=ENST00000413563
ENST00000413564.1	ENSG00000224500.1	418	3	7	0.0739815	0.199628	http://asia.ensembl.org/Homo_sapiens/Transcript/Idhistory?t=ENST00000413564
ENST00000413567.1	ENSG00000225559.1	457	0	0	0	0	http://asia.ensembl.org/Homo_sapiens/Transcript/Idhistory?t=ENST00000413567
ENST00000413586.1	ENSG00000223783.1	574	0	0	0	0	http://asia.ensembl.org/Homo_sapiens/Transcript/Idhistory?t=ENST00000413586
ENST00000413591.1	ENSG00000224511.1	2618	0	0	0	0	http://asia.ensembl.org/Homo_sapiens/Transcript/Idhistory?t=ENST00000413591
ENST00000413602.1	ENSG00000231013.1	2019	2	2	0.0102111	0.0118085	http://asia.ensembl.org/Homo_sapiens/Transcript/Idhistory?t=ENST00000413602
ENST00000413603.1	ENSG00000234962.1	2097	0	0	0	0	http://asia.ensembl.org/Homo_sapiens/Transcript/Idhistory?t=ENST00000413603
ENST00000413606.1	ENSG00000223745.3	770	197	216	2.63726	3.34397	http://asia.ensembl.org/Homo_sapiens/Transcript/Idhistory?t=ENST00000413606
ENST00000413628.1	ENSG00000232284.3	2058	48	39	0.240422	0.225901	http://asia.ensembl.org/Homo_sapiens/Transcript/Idhistory?t=ENST00000413628
ENST00000413637.1	ENSG00000223626.1	657	0	0	0	0	http://asia.ensembl.org/Homo_sapiens/Transcript/Idhistory?t=ENST00000413637
ENST00000413645.1	ENSG00000228798.1	550	0	0	0	0	http://asia.ensembl.org/Homo_sapiens/Transcript/Idhistory?t=ENST00000413645
ENST00000413650.1	ENSG00000230880.2	196	0	0	0	0	http://asia.ensembl.org/Homo_sapiens/Transcript/Idhistory?t=ENST00000413650
ENST00000413661.1	ENSG00000228294.2	723	52	35	0.741384	0.577071	http://asia.ensembl.org/Homo_sapiens/Transcript/Idhistory?t=ENST00000413661
ENST00000413665.1	ENSG00000225783.2	1041	0	0	0	0	http://asia.ensembl.org/Homo_sapiens/Transcript/Idhistory?t=ENST00000413665
ENST00000413669.1	ENSG00000205054.2	343	2	1	0.0601055	0.0347541	http://asia.ensembl.org/Homo_sapiens/Transcript/Idhistory?t=ENST00000413669
ENST00000413670.2	ENSG00000225206.4	2107	116	133	0.567507	0.752466	http://asia.ensembl.org/Homo_sapiens/Transcript/Idhistory?t=ENST00000413670
ENST00000413674.1	ENSG00000236457.1	323	2	0	0.0638272	0	http://asia.ensembl.org/Homo_sapiens/Transcript/Idhistory?t=ENST00000413674
ENST00000413706.1	ENSG00000229043.2	674	155	165	2.37055	2.91826	http://asia.ensembl.org/Homo_sapiens/Transcript/Idhistory?t=ENST00000413706
ENST00000413708.1	ENSG00000225588.2	616	0	0	0	0	http://asia.ensembl.org/Homo_sapiens/Transcript/Idhistory?t=ENST00000413708
ENST00000413718.1	ENSG00000227702.1	575	6	6	0.107563	0.124389	http://asia.ensembl.org/Homo_sapiens/Transcript/Idhistory?t=ENST00000413718
ENST00000413721.1	ENSG00000185186.4	525	4	2	0.0785378	0.045412	http://asia.ensembl.org/Homo_sapiens/Transcript/Idhistory?t=ENST00000413721
ENST00000413722.1	ENSG00000223482.3	732	199	169	2.80233	2.75217	http://asia.ensembl.org/Homo_sapiens/Transcript/Idhistory?t=ENST00000413722
ENST00000413737.1	ENSG00000240742.1	400	104	38	2.6801	1.13246	http://asia.ensembl.org/Homo_sapiens/Transcript/Idhistory?t=ENST00000413737
ENST00000413745.1	ENSG00000227844.1	898	21	26	0.241058	0.345141	http://asia.ensembl.org/Homo_sapiens/Transcript/Idhistory?t=ENST00000413745
ENST00000413755.1	ENSG00000196756.7	648	148	162	2.35432	2.98016	http://asia.ensembl.org/Homo_sapiens/Transcript/Idhistory?t=ENST00000413755
ENST00000413757.1	ENSG00000236892.1	372	0	0	0	0	http://asia.ensembl.org/Homo_sapiens/Transcript/Idhistory?t=ENST00000413757
ENST00000413763.1	ENSG00000226854.1	1234	0	0	0	0	http://asia.ensembl.org/Homo_sapiens/Transcript/Idhistory?t=ENST00000413763
ENST00000413768.1	ENSG00000206195.5	2102	451	340	2.21168	1.92817	http://asia.ensembl.org/Homo_sapiens/Transcript/Idhistory?t=ENST00000413768
ENST00000413791.1	ENSG00000179818.8	743	44	71	0.610438	1.13912	http://asia.ensembl.org/Homo_sapiens/Transcript/Idhistory?t=ENST00000413791
ENST00000413792.1	ENSG00000237803.1	1923	0	0	0	0	http://asia.ensembl.org/Homo_sapiens/Transcript/Idhistory?t=ENST00000413792
ENST00000413794.2	ENSG00000256995.2	565	1	1	0.0182444	0.0210985	http://asia.ensembl.org/Homo_sapiens/Transcript/Idhistory?t=ENST00000413794
ENST00000413796.1	ENSG00000233214.1	450	0	1	0	0.0264903	http://asia.ensembl.org/Homo_sapiens/Transcript/Idhistory?t=ENST00000413796
ENST00000413801.1	ENSG00000226919.1	572	0	0	0	0	http://asia.ensembl.org/Homo_sapiens/Transcript/Idhistory?t=ENST00000413801
ENST00000413810.1	ENSG00000238276.1	411	0	0	0	0	http://asia.ensembl.org/Homo_sapiens/Transcript/Idhistory?t=ENST00000413810
ENST00000413812.1	ENSG00000236340.1	1912	0	0	0	0	http://asia.ensembl.org/Homo_sapiens/Transcript/Idhistory?t=ENST00000413812
ENST00000413818.2	ENSG00000231119.2	1809	52	50	0.296308	0.329482	http://asia.ensembl.org/Homo_sapiens/Transcript/Idhistory?t=ENST00000413818
ENST00000413820.1	ENSG00000224272.2	1228	3	6	0.0251826	0.0582442	http://asia.ensembl.org/Homo_sapiens/Transcript/Idhistory?t=ENST00000413820
ENST00000413828.2	ENSG00000232973.6	1757	19	71	0.11147	0.481711	http://asia.ensembl.org/Homo_sapiens/Transcript/Idhistory?t=ENST00000413828
ENST00000413833.1	ENSG00000236834.1	1054	0	0	0	0	http://asia.ensembl.org/Homo_sapiens/Transcript/Idhistory?t=ENST00000413833
ENST00000413841.1	ENSG00000227033.1	391	15	14	0.395451	0.426826	http://asia.ensembl.org/Homo_sapiens/Transcript/Idhistory?t=ENST00000413841
ENST00000413842.1	ENSG00000235726.1	1652	8	0	0.0499181	0	http://asia.ensembl.org/Homo_sapiens/Transcript/Idhistory?t=ENST00000413842
ENST00000413845.1	ENSG00000227660.1	714	13	6	0.187682	0.100174	http://asia.ensembl.org/Homo_sapiens/Transcript/Idhistory?t=ENST00000413845
ENST00000413848.1	ENSG00000183308.6	485	38	20	0.807644	0.491573	http://asia.ensembl.org/Homo_sapiens/Transcript/Idhistory?t=ENST00000413848
ENST00000413862.1	ENSG00000236830.1	1543	103	78	0.688096	0.602599	http://asia.ensembl.org/Homo_sapiens/Transcript/Idhistory?t=ENST00000413862
ENST00000413877.1	ENSG00000206140.5	771	9	2	0.120328	0.0309226	http://asia.ensembl.org/Homo_sapiens/Transcript/Idhistory?t=ENST00000413877
ENST00000413887.1	ENSG00000236948.1	363	0	0	0	0	http://asia.ensembl.org/Homo_sapiens/Transcript/Idhistory?t=ENST00000413887
ENST00000413897.2	ENSG00000232274.2	937	81	48	0.891094	0.610663	http://asia.ensembl.org/Homo_sapiens/Transcript/Idhistory?t=ENST00000413897
ENST00000413898.2	ENSG00000235733.2	745	2	0	0.0276727	0	http://asia.ensembl.org/Homo_sapiens/Transcript/Idhistory?t=ENST00000413898
ENST00000413901.1	ENSG00000223944.1	596	0	0	0	0	http://asia.ensembl.org/Homo_sapiens/Transcript/Idhistory?t=ENST00000413901
ENST00000413904.2	ENSG00000236859.2	1182	130	93	1.13372	0.937919	http://asia.ensembl.org/Homo_sapiens/Transcript/Idhistory?t=ENST00000413904
ENST00000413911.1	ENSG00000235852.1	919	2305	2170	25.8543	28.1478	http://asia.ensembl.org/Homo_sapiens/Transcript/Idhistory?t=ENST00000413911
ENST00000413913.2	ENSG00000238268.2	686	3	0	0.0450791	0	http://asia.ensembl.org/Homo_sapiens/Transcript/Idhistory?t=ENST00000413913
ENST00000413915.1	ENSG00000234160.1	289	58	36	2.06875	1.48492	http://asia.ensembl.org/Homo_sapiens/Transcript/Idhistory?t=ENST00000413915
ENST00000413923.2	ENSG00000231898.3	668	0	0	0	0	http://asia.ensembl.org/Homo_sapiens/Transcript/Idhistory?t=ENST00000413923
ENST00000413928.1	ENSG00000237805.1	662	2	2	0.0311423	0.036014	http://asia.ensembl.org/Homo_sapiens/Transcript/Idhistory?t=ENST00000413928
ENST00000413941.1	ENSG00000226861.1	901	0	0	0	0	http://asia.ensembl.org/Homo_sapiens/Transcript/Idhistory?t=ENST00000413941
ENST00000413943.1	ENSG00000226088.1	575	0	1	0	0.0207316	http://asia.ensembl.org/Homo_sapiens/Transcript/Idhistory?t=ENST00000413943
ENST00000413944.2	ENSG00000233491.2	4571	2	0	0.00451021	0	http://asia.ensembl.org/Homo_sapiens/Transcript/Idhistory?t=ENST00000413944
ENST00000413945.1	ENSG00000233237.2	662	202	155	3.14537	2.79109	http://asia.ensembl.org/Homo_sapiens/Transcript/Idhistory?t=ENST00000413945
ENST00000413954.1	ENSG00000224643.1	382	6	6	0.161907	0.187235	http://asia.ensembl.org/Homo_sapiens/Transcript/Idhistory?t=ENST00000413954
ENST00000413960.1	ENSG00000236106.1	1746	0	0	0	0	http://asia.ensembl.org/Homo_sapiens/Transcript/Idhistory?t=ENST00000413960
ENST00000413961.1	ENSG00000223482.3	501	140	103	2.8805	2.45075	http://asia.ensembl.org/Homo_sapiens/Transcript/Idhistory?t=ENST00000413961
ENST00000413962.1	ENSG00000224043.3	636	12	3	0.194492	0.0562295	http://asia.ensembl.org/Homo_sapiens/Transcript/Idhistory?t=ENST00000413962
ENST00000413969.1	ENSG00000224189.2	545	2	0	0.0378278	0	http://asia.ensembl.org/Homo_sapiens/Transcript/Idhistory?t=ENST00000413969
ENST00000413975.1	ENSG00000233008.1	382	0	1	0	0.0312059	http://asia.ensembl.org/Homo_sapiens/Transcript/Idhistory?t=ENST00000413975
ENST00000413977.1	ENSG00000224660.1	564	53	46	0.968668	0.972251	http://asia.ensembl.org/Homo_sapiens/Transcript/Idhistory?t=ENST00000413977
ENST00000413983.1	ENSG00000233293.1	469	2	0	0.0439577	0	http://asia.ensembl.org/Homo_sapiens/Transcript/Idhistory?t=ENST00000413983
ENST00000413986.1	ENSG00000226455.1	418	4	1	0.098642	0.0285183	http://asia.ensembl.org/Homo_sapiens/Transcript/Idhistory?t=ENST00000413986
ENST00000413987.1	ENSG00000242125.2	2201	1354	1363	6.34128	7.38203	http://asia.ensembl.org/Homo_sapiens/Transcript/Idhistory?t=ENST00000413987
ENST00000413989.1	ENSG00000242628.1	232	0	0	0	0	http://asia.ensembl.org/Homo_sapiens/Transcript/Idhistory?t=ENST00000413989
ENST00000413991.1	ENSG00000237614.1	528	0	0	0	0	http://asia.ensembl.org/Homo_sapiens/Transcript/Idhistory?t=ENST00000413991
ENST00000413993.1	ENSG00000233321.1	832	0	1	0	0.0143277	http://asia.ensembl.org/Homo_sapiens/Transcript/Idhistory?t=ENST00000413993
ENST00000413994.1	ENSG00000225554.1	473	6	2	0.130758	0.0504044	http://asia.ensembl.org/Homo_sapiens/Transcript/Idhistory?t=ENST00000413994
ENST00000414002.1	ENSG00000203875.6	430	3110	2596	74.5538	71.9674	http://asia.ensembl.org/Homo_sapiens/Transcript/Idhistory?t=ENST00000414002
ENST00000414005.1	ENSG00000244620.1	241	0	0	0	0	http://asia.ensembl.org/Homo_sapiens/Transcript/Idhistory?t=ENST00000414005
ENST00000414006.1	ENSG00000226688.2	591	88	60	1.53488	1.21022	http://asia.ensembl.org/Homo_sapiens/Transcript/Idhistory?t=ENST00000414006
ENST00000414022.1	ENSG00000226287.3	466	34	27	0.752092	0.690681	http://asia.ensembl.org/Homo_sapiens/Transcript/Idhistory?t=ENST00000414022
ENST00000414030.1	ENSG00000222041.6	718	39	31	0.55991	0.51468	http://asia.ensembl.org/Homo_sapiens/Transcript/Idhistory?t=ENST00000414030
ENST00000414038.1	ENSG00000231426.1	708	0	0	0	0	http://asia.ensembl.org/Homo_sapiens/Transcript/Idhistory?t=ENST00000414038
ENST00000414039.1	ENSG00000236098.1	592	1	1	0.0174123	0.0201362	http://asia.ensembl.org/Homo_sapiens/Transcript/Idhistory?t=ENST00000414039
ENST00000414042.1	ENSG00000226332.2	681	395	322	5.97899	5.63649	http://asia.ensembl.org/Homo_sapiens/Transcript/Idhistory?t=ENST00000414042
ENST00000414046.2	ENSG00000206337.6	2658	2	1	0.00775627	0.00448482	http://asia.ensembl.org/Homo_sapiens/Transcript/Idhistory?t=ENST00000414046
ENST00000414047.1	ENSG00000244030.1	453	1	2	0.0227552	0.0526298	http://asia.ensembl.org/Homo_sapiens/Transcript/Idhistory?t=ENST00000414047
ENST00000414053.1	ENSG00000229851.1	816	421	342	5.31827	4.99615	http://asia.ensembl.org/Homo_sapiens/Transcript/Idhistory?t=ENST00000414053
ENST00000414054.1	ENSG00000230876.2	1794	2	2	0.0114917	0.0132895	http://asia.ensembl.org/Homo_sapiens/Transcript/Idhistory?t=ENST00000414054
ENST00000414065.1	ENSG00000234929.1	547	1	0	0.0188448	0	http://asia.ensembl.org/Homo_sapiens/Transcript/Idhistory?t=ENST00000414065
ENST00000414071.1	ENSG00000234712.1	378	0	0	0	0	http://asia.ensembl.org/Homo_sapiens/Transcript/Idhistory?t=ENST00000414071
ENST00000414074.1	ENSG00000236188.1	516	1	3	0.0199769	0.0693061	http://asia.ensembl.org/Homo_sapiens/Transcript/Idhistory?t=ENST00000414074
ENST00000414075.1	ENSG00000234741.3	413	3430	3469	85.6095	100.128	http://asia.ensembl.org/Homo_sapiens/Transcript/Idhistory?t=ENST00000414075
ENST00000414085.1	ENSG00000236028.1	423	3	6	0.073107	0.169087	http://asia.ensembl.org/Homo_sapiens/Transcript/Idhistory?t=ENST00000414085
ENST00000414086.1	ENSG00000223360.1	399	0	0	0	0	http://asia.ensembl.org/Homo_sapiens/Transcript/Idhistory?t=ENST00000414086
ENST00000414089.1	ENSG00000225180.2	1577	12	7	0.0784382	0.0529135	http://asia.ensembl.org/Homo_sapiens/Transcript/Idhistory?t=ENST00000414089
ENST00000414098.2	ENSG00000234428.2	876	5	8	0.0588361	0.108864	http://asia.ensembl.org/Homo_sapiens/Transcript/Idhistory?t=ENST00000414098
ENST00000414102.1	ENSG00000234548.1	549	0	0	0	0	http://asia.ensembl.org/Homo_sapiens/Transcript/Idhistory?t=ENST00000414102
ENST00000414106.1	ENSG00000235010.1	481	12	18	0.257166	0.446095	http://asia.ensembl.org/Homo_sapiens/Transcript/Idhistory?t=ENST00000414106
ENST00000414107.1	ENSG00000234170.1	756	0	0	0	0	http://asia.ensembl.org/Homo_sapiens/Transcript/Idhistory?t=ENST00000414107
ENST00000414116.1	ENSG00000238033.1	2592	2	0	0.00795377	0	http://asia.ensembl.org/Homo_sapiens/Transcript/Idhistory?t=ENST00000414116
ENST00000414119.2	ENSG00000235398.3	516	1	0	0.0199769	0	http://asia.ensembl.org/Homo_sapiens/Transcript/Idhistory?t=ENST00000414119
ENST00000414120.1	ENSG00000214145.2	2880	28	54	0.100218	0.223512	http://asia.ensembl.org/Homo_sapiens/Transcript/Idhistory?t=ENST00000414120
ENST00000414126.1	ENSG00000231892.1	418	0	0	0	0	http://asia.ensembl.org/Homo_sapiens/Transcript/Idhistory?t=ENST00000414126
ENST00000414127.1	ENSG00000233824.1	362	0	0	0	0	http://asia.ensembl.org/Homo_sapiens/Transcript/Idhistory?t=ENST00000414127
ENST00000414128.1	ENSG00000230239.1	882	3	3	0.0350615	0.0405464	http://asia.ensembl.org/Homo_sapiens/Transcript/Idhistory?t=ENST00000414128
ENST00000414132.1	ENSG00000237919.1	523	0	0	0	0	http://asia.ensembl.org/Homo_sapiens/Transcript/Idhistory?t=ENST00000414132
ENST00000414135.1	ENSG00000241520.1	976	8	11	0.0844925	0.134352	http://asia.ensembl.org/Homo_sapiens/Transcript/Idhistory?t=ENST00000414135
ENST00000414141.1	ENSG00000231327.1	662	19	24	0.295851	0.432168	http://asia.ensembl.org/Homo_sapiens/Transcript/Idhistory?t=ENST00000414141
ENST00000414142.1	ENSG00000196756.7	2102	607	494	2.97669	2.80152	http://asia.ensembl.org/Homo_sapiens/Transcript/Idhistory?t=ENST00000414142
ENST00000414156.1	ENSG00000233602.1	619	11	10	0.183181	0.192579	http://asia.ensembl.org/Homo_sapiens/Transcript/Idhistory?t=ENST00000414156
ENST00000414157.1	ENSG00000229656.2	1041	523	854	5.1788	9.77928	http://asia.ensembl.org/Homo_sapiens/Transcript/Idhistory?t=ENST00000414157
ENST00000414159.2	ENSG00000235881.2	4395	2	0	0.00469082	0	http://asia.ensembl.org/Homo_sapiens/Transcript/Idhistory?t=ENST00000414159
ENST00000414161.1	ENSG00000236354.1	791	0	0	0	0	http://asia.ensembl.org/Homo_sapiens/Transcript/Idhistory?t=ENST00000414161
ENST00000414175.1	ENSG00000224078.7	610	1	0	0.0168985	0	http://asia.ensembl.org/Homo_sapiens/Transcript/Idhistory?t=ENST00000414175
ENST00000414189.1	ENSG00000231231.1	608	1	1	0.0169541	0.0196063	http://asia.ensembl.org/Homo_sapiens/Transcript/Idhistory?t=ENST00000414189
ENST00000414195.2	ENSG00000226674.3	674	1	9	0.0152939	0.159178	http://asia.ensembl.org/Homo_sapiens/Transcript/Idhistory?t=ENST00000414195
ENST00000414198.1	ENSG00000228956.3	737	0	0	0	0	http://asia.ensembl.org/Homo_sapiens/Transcript/Idhistory?t=ENST00000414198
ENST00000414199.1	ENSG00000229528.1	471	0	0	0	0	http://asia.ensembl.org/Homo_sapiens/Transcript/Idhistory?t=ENST00000414199
ENST00000414201.2	ENSG00000227510.2	392	0	0	0	0	http://asia.ensembl.org/Homo_sapiens/Transcript/Idhistory?t=ENST00000414201
ENST00000414203.2	ENSG00000231467.2	464	0	0	0	0	http://asia.ensembl.org/Homo_sapiens/Transcript/Idhistory?t=ENST00000414203
ENST00000414209.1	ENSG00000225470.2	2194	456	345	2.14243	1.87449	http://asia.ensembl.org/Homo_sapiens/Transcript/Idhistory?t=ENST00000414209
ENST00000414210.1	ENSG00000228750.1	507	0	0	0	0	http://asia.ensembl.org/Homo_sapiens/Transcript/Idhistory?t=ENST00000414210
ENST00000414223.3	ENSG00000234394.4	3372	3	2	0.0091709	0.00707037	http://asia.ensembl.org/Homo_sapiens/Transcript/Idhistory?t=ENST00000414223
ENST00000414227.1	ENSG00000243107.1	1589	42	46	0.27246	0.345091	http://asia.ensembl.org/Homo_sapiens/Transcript/Idhistory?t=ENST00000414227
ENST00000414256.1	ENSG00000226674.3	604	0	0	0	0	http://asia.ensembl.org/Homo_sapiens/Transcript/Idhistory?t=ENST00000414256
ENST00000414261.1	ENSG00000229999.1	432	2	1	0.0477226	0.0275941	http://asia.ensembl.org/Homo_sapiens/Transcript/Idhistory?t=ENST00000414261
ENST00000414264.1	ENSG00000227877.2	422	0	0	0	0	http://asia.ensembl.org/Homo_sapiens/Transcript/Idhistory?t=ENST00000414264
ENST00000414282.1	ENSG00000233016.2	2357	1827	975	7.99019	4.93111	http://asia.ensembl.org/Homo_sapiens/Transcript/Idhistory?t=ENST00000414282
ENST00000414295.1	ENSG00000236958.1	207	0	0	0	0	http://asia.ensembl.org/Homo_sapiens/Transcript/Idhistory?t=ENST00000414295
ENST00000414300.1	ENSG00000237880.1	609	0	0	0	0	http://asia.ensembl.org/Homo_sapiens/Transcript/Idhistory?t=ENST00000414300
ENST00000414308.1	ENSG00000233387.1	552	23	39	0.429504	0.84222	http://asia.ensembl.org/Homo_sapiens/Transcript/Idhistory?t=ENST00000414308
ENST00000414309.1	ENSG00000214146.2	772	15	11	0.200287	0.169854	http://asia.ensembl.org/Homo_sapiens/Transcript/Idhistory?t=ENST00000414309
ENST00000414314.1	ENSG00000231185.2	521	8	4	0.158282	0.0915213	http://asia.ensembl.org/Homo_sapiens/Transcript/Idhistory?t=ENST00000414314
ENST00000414339.1	ENSG00000234917.1	596	18	13	0.311318	0.260014	http://asia.ensembl.org/Homo_sapiens/Transcript/Idhistory?t=ENST00000414339
ENST00000414340.2	ENSG00000223643.2	554	0	1	0	0.0215174	http://asia.ensembl.org/Homo_sapiens/Transcript/Idhistory?t=ENST00000414340
ENST00000414344.1	ENSG00000236943.1	515	34	3	0.680534	0.0694407	http://asia.ensembl.org/Homo_sapiens/Transcript/Idhistory?t=ENST00000414344
ENST00000414345.2	ENSG00000229483.2	264	1	0	0.0390458	0	http://asia.ensembl.org/Homo_sapiens/Transcript/Idhistory?t=ENST00000414345
ENST00000414347.1	ENSG00000243902.1	532	46	44	0.891301	0.985918	http://asia.ensembl.org/Homo_sapiens/Transcript/Idhistory?t=ENST00000414347
ENST00000414354.1	ENSG00000228109.1	468	323	256	7.11434	6.5207	http://asia.ensembl.org/Homo_sapiens/Transcript/Idhistory?t=ENST00000414354
ENST00000414364.1	ENSG00000229921.2	1420	31	12	0.225036	0.100738	http://asia.ensembl.org/Homo_sapiens/Transcript/Idhistory?t=ENST00000414364
ENST00000414365.2	ENSG00000235848.2	859	3	7	0.0360003	0.0971415	http://asia.ensembl.org/Homo_sapiens/Transcript/Idhistory?t=ENST00000414365
ENST00000414368.1	ENSG00000225562.1	485	0	0	0	0	http://asia.ensembl.org/Homo_sapiens/Transcript/Idhistory?t=ENST00000414368
ENST00000414374.1	ENSG00000224081.3	438	27	29	0.63543	0.789267	http://asia.ensembl.org/Homo_sapiens/Transcript/Idhistory?t=ENST00000414374
ENST00000414377.1	ENSG00000230470.1	423	2	1	0.048738	0.0281812	http://asia.ensembl.org/Homo_sapiens/Transcript/Idhistory?t=ENST00000414377
ENST00000414382.1	ENSG00000225548.1	543	0	0	0	0	http://asia.ensembl.org/Homo_sapiens/Transcript/Idhistory?t=ENST00000414382
ENST00000414383.1	ENSG00000232682.1	1546	6	9	0.0400055	0.0693957	http://asia.ensembl.org/Homo_sapiens/Transcript/Idhistory?t=ENST00000414383
ENST00000414386.1	ENSG00000234753.1	419	32	39	0.787252	1.10956	http://asia.ensembl.org/Homo_sapiens/Transcript/Idhistory?t=ENST00000414386
ENST00000414393.1	ENSG00000213742.2	4666	3333	3238	7.36323	8.27241	http://asia.ensembl.org/Homo_sapiens/Transcript/Idhistory?t=ENST00000414393
ENST00000414394.1	ENSG00000229395.1	565	1	0	0.0182444	0	http://asia.ensembl.org/Homo_sapiens/Transcript/Idhistory?t=ENST00000414394
ENST00000414398.1	ENSG00000230313.1	717	0	0	0	0	http://asia.ensembl.org/Homo_sapiens/Transcript/Idhistory?t=ENST00000414398
ENST00000414401.1	ENSG00000237438.1	546	57	61	1.07612	1.33179	http://asia.ensembl.org/Homo_sapiens/Transcript/Idhistory?t=ENST00000414401
ENST00000414404.1	ENSG00000236780.1	571	0	1	0	0.0208768	http://asia.ensembl.org/Homo_sapiens/Transcript/Idhistory?t=ENST00000414404
ENST00000414407.1	ENSG00000237879.1	906	0	0	0	0	http://asia.ensembl.org/Homo_sapiens/Transcript/Idhistory?t=ENST00000414407
ENST00000414409.1	ENSG00000229403.1	588	0	0	0	0	http://asia.ensembl.org/Homo_sapiens/Transcript/Idhistory?t=ENST00000414409
ENST00000414416.2	ENSG00000175701.6	2051	1213	867	6.0964	5.0391	http://asia.ensembl.org/Homo_sapiens/Transcript/Idhistory?t=ENST00000414416
ENST00000414418.1	ENSG00000230864.1	931	0	0	0	0	http://asia.ensembl.org/Homo_sapiens/Transcript/Idhistory?t=ENST00000414418
ENST00000414422.1	ENSG00000232151.5	769	0	0	0	0	http://asia.ensembl.org/Homo_sapiens/Transcript/Idhistory?t=ENST00000414422
ENST00000414426.3	ENSG00000230925.3	791	9	9	0.117285	0.135633	http://asia.ensembl.org/Homo_sapiens/Transcript/Idhistory?t=ENST00000414426
ENST00000414430.1	ENSG00000223745.3	427	27	34	0.651799	0.949185	http://asia.ensembl.org/Homo_sapiens/Transcript/Idhistory?t=ENST00000414430
ENST00000414435.1	ENSG00000237903.1	433	2	2	0.0476124	0.0550607	http://asia.ensembl.org/Homo_sapiens/Transcript/Idhistory?t=ENST00000414435
ENST00000414438.1	ENSG00000189229.10	761	0	0	0	0	http://asia.ensembl.org/Homo_sapiens/Transcript/Idhistory?t=ENST00000414438
ENST00000414442.1	ENSG00000235597.1	578	0	0	0	0	http://asia.ensembl.org/Homo_sapiens/Transcript/Idhistory?t=ENST00000414442
ENST00000414452.1	ENSG00000232480.1	557	339	497	6.27368	10.6366	http://asia.ensembl.org/Homo_sapiens/Transcript/Idhistory?t=ENST00000414452
ENST00000414456.2	ENSG00000012171.13	2735	1011	1902	3.81041	8.28997	http://asia.ensembl.org/Homo_sapiens/Transcript/Idhistory?t=ENST00000414456
ENST00000414457.1	ENSG00000224597.4	1243	195	145	1.61712	1.39058	http://asia.ensembl.org/Homo_sapiens/Transcript/Idhistory?t=ENST00000414457
ENST00000414466.1	ENSG00000237654.1	4335	0	0	0	0	http://asia.ensembl.org/Homo_sapiens/Transcript/Idhistory?t=ENST00000414466
ENST00000414475.1	ENSG00000223930.1	573	0	0	0	0	http://asia.ensembl.org/Homo_sapiens/Transcript/Idhistory?t=ENST00000414475
ENST00000414480.1	ENSG00000230390.1	511	0	0	0	0	http://asia.ensembl.org/Homo_sapiens/Transcript/Idhistory?t=ENST00000414480
ENST00000414483.1	ENSG00000238192.1	498	0	0	0	0	http://asia.ensembl.org/Homo_sapiens/Transcript/Idhistory?t=ENST00000414483
ENST00000414486.1	ENSG00000197934.4	422	0	0	0	0	http://asia.ensembl.org/Homo_sapiens/Transcript/Idhistory?t=ENST00000414486
ENST00000414488.1	ENSG00000225746.4	800	40	1	0.515404	0.0149008	http://asia.ensembl.org/Homo_sapiens/Transcript/Idhistory?t=ENST00000414488
ENST00000414504.2	ENSG00000230223.2	1148	0	0	0	0	http://asia.ensembl.org/Homo_sapiens/Transcript/Idhistory?t=ENST00000414504
ENST00000414505.1	ENSG00000236075.1	292	0	0	0	0	http://asia.ensembl.org/Homo_sapiens/Transcript/Idhistory?t=ENST00000414505
ENST00000414512.1	ENSG00000236451.2	2062	0	0	0	0	http://asia.ensembl.org/Homo_sapiens/Transcript/Idhistory?t=ENST00000414512
ENST00000414515.3	ENSG00000204706.9	2097	2	2	0.00983127	0.0113692	http://asia.ensembl.org/Homo_sapiens/Transcript/Idhistory?t=ENST00000414515
ENST00000414529.1	ENSG00000227375.1	499	4	4	0.08263	0.0955563	http://asia.ensembl.org/Homo_sapiens/Transcript/Idhistory?t=ENST00000414529
ENST00000414532.2	ENSG00000186056.5	3925	330	315	0.866667	0.956689	http://asia.ensembl.org/Homo_sapiens/Transcript/Idhistory?t=ENST00000414532
ENST00000414538.1	ENSG00000234818.1	565	142	133	2.5907	2.8061	http://asia.ensembl.org/Homo_sapiens/Transcript/Idhistory?t=ENST00000414538
ENST00000414539.1	ENSG00000235419.1	463	0	0	0	0	http://asia.ensembl.org/Homo_sapiens/Transcript/Idhistory?t=ENST00000414539
ENST00000414544.1	ENSG00000235865.2	4763	159	201	0.344108	0.503055	http://asia.ensembl.org/Homo_sapiens/Transcript/Idhistory?t=ENST00000414544
ENST00000414547.1	ENSG00000235593.1	554	5	1	0.0930333	0.0215174	http://asia.ensembl.org/Homo_sapiens/Transcript/Idhistory?t=ENST00000414547
ENST00000414548.1	ENSG00000230310.1	543	0	0	0	0	http://asia.ensembl.org/Homo_sapiens/Transcript/Idhistory?t=ENST00000414548
ENST00000414550.1	ENSG00000223579.2	1859	0	0	0	0	http://asia.ensembl.org/Homo_sapiens/Transcript/Idhistory?t=ENST00000414550
ENST00000414553.1	ENSG00000234650.1	346	2	3	0.0595843	0.103358	http://asia.ensembl.org/Homo_sapiens/Transcript/Idhistory?t=ENST00000414553
ENST00000414554.2	ENSG00000236859.2	1411	145	110	1.0593	0.92932	http://asia.ensembl.org/Homo_sapiens/Transcript/Idhistory?t=ENST00000414554
ENST00000414556.1	ENSG00000237667.1	1521	0	2	0	0.0156747	http://asia.ensembl.org/Homo_sapiens/Transcript/Idhistory?t=ENST00000414556
ENST00000414562.1	ENSG00000235097.1	2036	0	0	0	0	http://asia.ensembl.org/Homo_sapiens/Transcript/Idhistory?t=ENST00000414562
ENST00000414565.1	ENSG00000231612.1	447	1	1	0.0230606	0.0266681	http://asia.ensembl.org/Homo_sapiens/Transcript/Idhistory?t=ENST00000414565
ENST00000414581.1	ENSG00000225424.1	475	0	2	0	0.0501922	http://asia.ensembl.org/Homo_sapiens/Transcript/Idhistory?t=ENST00000414581
ENST00000414582.1	ENSG00000224141.1	615	0	2	0	0.0387663	http://asia.ensembl.org/Homo_sapiens/Transcript/Idhistory?t=ENST00000414582
ENST00000414584.1	ENSG00000222041.6	772	1528	971	20.4025	14.9935	http://asia.ensembl.org/Homo_sapiens/Transcript/Idhistory?t=ENST00000414584
ENST00000414590.1	ENSG00000237096.1	562	0	0	0	0	http://asia.ensembl.org/Homo_sapiens/Transcript/Idhistory?t=ENST00000414590
ENST00000414596.1	ENSG00000230066.1	467	0	0	0	0	http://asia.ensembl.org/Homo_sapiens/Transcript/Idhistory?t=ENST00000414596
ENST00000414598.1	ENSG00000225785.1	431	1	0	0.0239167	0	http://asia.ensembl.org/Homo_sapiens/Transcript/Idhistory?t=ENST00000414598
ENST00000414600.1	ENSG00000234899.5	742	0	0	0	0	http://asia.ensembl.org/Homo_sapiens/Transcript/Idhistory?t=ENST00000414600
ENST00000414603.1	ENSG00000189229.10	517	1	0	0.0199383	0	http://asia.ensembl.org/Homo_sapiens/Transcript/Idhistory?t=ENST00000414603
ENST00000414604.1	ENSG00000188338.10	991	0	4	0	0.0481156	http://asia.ensembl.org/Homo_sapiens/Transcript/Idhistory?t=ENST00000414604
ENST00000414625.2	ENSG00000242086.3	4201	843	778	2.06849	2.20763	http://asia.ensembl.org/Homo_sapiens/Transcript/Idhistory?t=ENST00000414625
ENST00000414631.1	ENSG00000230121.1	714	0	0	0	0	http://asia.ensembl.org/Homo_sapiens/Transcript/Idhistory?t=ENST00000414631
ENST00000414633.1	ENSG00000224808.1	428	4	1	0.0963373	0.027852	http://asia.ensembl.org/Homo_sapiens/Transcript/Idhistory?t=ENST00000414633
ENST00000414634.1	ENSG00000236508.1	476	0	1	0	0.0250434	http://asia.ensembl.org/Homo_sapiens/Transcript/Idhistory?t=ENST00000414634
ENST00000414638.1	ENSG00000176395.8	1774	2	4	0.0116213	0.0268786	http://asia.ensembl.org/Homo_sapiens/Transcript/Idhistory?t=ENST00000414638
ENST00000414640.1	ENSG00000224407.1	1029	1629	1412	16.3186	16.3576	http://asia.ensembl.org/Homo_sapiens/Transcript/Idhistory?t=ENST00000414640
ENST00000414647.1	ENSG00000234988.1	517	0	0	0	0	http://asia.ensembl.org/Homo_sapiens/Transcript/Idhistory?t=ENST00000414647
ENST00000414654.1	ENSG00000230515.1	469	0	0	0	0	http://asia.ensembl.org/Homo_sapiens/Transcript/Idhistory?t=ENST00000414654
ENST00000414656.1	ENSG00000228544.1	2386	235	202	1.01526	1.00921	http://asia.ensembl.org/Homo_sapiens/Transcript/Idhistory?t=ENST00000414656
ENST00000414659.1	ENSG00000215424.5	2539	224	236	0.909418	1.10802	http://asia.ensembl.org/Homo_sapiens/Transcript/Idhistory?t=ENST00000414659
ENST00000414661.1	ENSG00000225649.1	851	0	0	0	0	http://asia.ensembl.org/Homo_sapiens/Transcript/Idhistory?t=ENST00000414661
ENST00000414668.1	ENSG00000125514.5	1117	0	0	0	0	http://asia.ensembl.org/Homo_sapiens/Transcript/Idhistory?t=ENST00000414668
ENST00000414676.1	ENSG00000225377.1	750	276	252	3.79338	4.00534	http://asia.ensembl.org/Homo_sapiens/Transcript/Idhistory?t=ENST00000414676
ENST00000414677.1	ENSG00000226995.2	442	0	0	0	0	http://asia.ensembl.org/Homo_sapiens/Transcript/Idhistory?t=ENST00000414677
ENST00000414686.1	ENSG00000235795.1	671	14	4	0.215072	0.071062	http://asia.ensembl.org/Homo_sapiens/Transcript/Idhistory?t=ENST00000414686
ENST00000414688.1	ENSG00000230021.2	750	0	2	0	0.0317884	http://asia.ensembl.org/Homo_sapiens/Transcript/Idhistory?t=ENST00000414688
ENST00000414699.1	ENSG00000225745.4	336	2	5	0.0613577	0.177391	http://asia.ensembl.org/Homo_sapiens/Transcript/Idhistory?t=ENST00000414699
ENST00000414722.1	ENSG00000177640.11	679	188	133	2.85408	2.33497	http://asia.ensembl.org/Homo_sapiens/Transcript/Idhistory?t=ENST00000414722
ENST00000414740.2	ENSG00000229646.2	146	0	0	0	0	http://asia.ensembl.org/Homo_sapiens/Transcript/Idhistory?t=ENST00000414740
ENST00000414743.2	ENSG00000229249.2	459	0	0	0	0	http://asia.ensembl.org/Homo_sapiens/Transcript/Idhistory?t=ENST00000414743
ENST00000414744.1	ENSG00000227543.3	2141	1363	801	6.56232	4.4598	http://asia.ensembl.org/Homo_sapiens/Transcript/Idhistory?t=ENST00000414744
ENST00000414750.1	ENSG00000234663.1	391	0	0	0	0	http://asia.ensembl.org/Homo_sapiens/Transcript/Idhistory?t=ENST00000414750
ENST00000414756.1	ENSG00000228618.1	391	0	0	0	0	http://asia.ensembl.org/Homo_sapiens/Transcript/Idhistory?t=ENST00000414756
ENST00000414762.1	ENSG00000236782.1	447	365	278	8.41712	7.41374	http://asia.ensembl.org/Homo_sapiens/Transcript/Idhistory?t=ENST00000414762
ENST00000414763.1	ENSG00000186056.5	887	112	102	1.30158	1.37081	http://asia.ensembl.org/Homo_sapiens/Transcript/Idhistory?t=ENST00000414763
ENST00000414765.1	ENSG00000238054.1	466	0	0	0	0	http://asia.ensembl.org/Homo_sapiens/Transcript/Idhistory?t=ENST00000414765
ENST00000414767.1	ENSG00000241558.1	683	7	14	0.105647	0.244347	http://asia.ensembl.org/Homo_sapiens/Transcript/Idhistory?t=ENST00000414767
ENST00000414768.2	ENSG00000229694.2	561	0	0	0	0	http://asia.ensembl.org/Homo_sapiens/Transcript/Idhistory?t=ENST00000414768
ENST00000414769.1	ENSG00000223749.3	720	173	521	2.4768	8.62591	http://asia.ensembl.org/Homo_sapiens/Transcript/Idhistory?t=ENST00000414769
ENST00000414772.1	ENSG00000231566.1	1960	65	96	0.34185	0.583868	http://asia.ensembl.org/Homo_sapiens/Transcript/Idhistory?t=ENST00000414772
ENST00000414774.1	ENSG00000227307.1	943	0	0	0	0	http://asia.ensembl.org/Homo_sapiens/Transcript/Idhistory?t=ENST00000414774
ENST00000414776.1	ENSG00000225084.1	710	6	7	0.0871106	0.117528	http://asia.ensembl.org/Homo_sapiens/Transcript/Idhistory?t=ENST00000414776
ENST00000414784.1	ENSG00000243389.1	425	8	8	0.194035	0.224389	http://asia.ensembl.org/Homo_sapiens/Transcript/Idhistory?t=ENST00000414784
ENST00000414790.1	ENSG00000130600.11	2348	19	14	0.083413	0.0710771	http://asia.ensembl.org/Homo_sapiens/Transcript/Idhistory?t=ENST00000414790
ENST00000414795.1	ENSG00000225964.1	506	0	0	0	0	http://asia.ensembl.org/Homo_sapiens/Transcript/Idhistory?t=ENST00000414795
ENST00000414796.1	ENSG00000237320.1	494	0	0	0	0	http://asia.ensembl.org/Homo_sapiens/Transcript/Idhistory?t=ENST00000414796
ENST00000414797.1	ENSG00000234456.2	1072	3	2	0.0288473	0.02224	http://asia.ensembl.org/Homo_sapiens/Transcript/Idhistory?t=ENST00000414797
ENST00000414798.1	ENSG00000243153.1	514	15	14	0.30082	0.324687	http://asia.ensembl.org/Homo_sapiens/Transcript/Idhistory?t=ENST00000414798
ENST00000414811.1	ENSG00000204929.7	556	0	0	0	0	http://asia.ensembl.org/Homo_sapiens/Transcript/Idhistory?t=ENST00000414811
ENST00000414816.1	ENSG00000224310.1	2907	1	6	0.00354595	0.024604	http://asia.ensembl.org/Homo_sapiens/Transcript/Idhistory?t=ENST00000414816
ENST00000414844.2	ENSG00000226441.2	311	6	2	0.19887	0.0766601	http://asia.ensembl.org/Homo_sapiens/Transcript/Idhistory?t=ENST00000414844
ENST00000414848.1	ENSG00000231666.1	834	0	1	0	0.0142933	http://asia.ensembl.org/Homo_sapiens/Transcript/Idhistory?t=ENST00000414848
ENST00000414856.1	ENSG00000237654.1	536	0	0	0	0	http://asia.ensembl.org/Homo_sapiens/Transcript/Idhistory?t=ENST00000414856
ENST00000414868.1	ENSG00000231163.1	546	0	1	0	0.0218327	http://asia.ensembl.org/Homo_sapiens/Transcript/Idhistory?t=ENST00000414868
ENST00000414875.2	ENSG00000227920.2	998	1	2	0.0103287	0.0238891	http://asia.ensembl.org/Homo_sapiens/Transcript/Idhistory?t=ENST00000414875
ENST00000414876.1	ENSG00000238062.1	3508	12	7	0.0352614	0.0237869	http://asia.ensembl.org/Homo_sapiens/Transcript/Idhistory?t=ENST00000414876
ENST00000414877.1	ENSG00000230323.1	428	0	1	0	0.027852	http://asia.ensembl.org/Homo_sapiens/Transcript/Idhistory?t=ENST00000414877
ENST00000414885.1	ENSG00000233255.1	567	2	1	0.0363601	0.0210241	http://asia.ensembl.org/Homo_sapiens/Transcript/Idhistory?t=ENST00000414885
ENST00000414886.1	ENSG00000226856.1	778	1	3	0.0132495	0.0459665	http://asia.ensembl.org/Homo_sapiens/Transcript/Idhistory?t=ENST00000414886
ENST00000414890.1	ENSG00000223525.1	737	0	3	0	0.0485237	http://asia.ensembl.org/Homo_sapiens/Transcript/Idhistory?t=ENST00000414890
ENST00000414894.1	ENSG00000237943.1	365	112	60	3.16303	1.95956	http://asia.ensembl.org/Homo_sapiens/Transcript/Idhistory?t=ENST00000414894
ENST00000414895.1	ENSG00000232130.1	526	0	0	0	0	http://asia.ensembl.org/Homo_sapiens/Transcript/Idhistory?t=ENST00000414895
ENST00000414896.1	ENSG00000223374.1	442	181	177	4.22118	4.77365	http://asia.ensembl.org/Homo_sapiens/Transcript/Idhistory?t=ENST00000414896
ENST00000414903.1	ENSG00000224750.2	462	0	0	0	0	http://asia.ensembl.org/Homo_sapiens/Transcript/Idhistory?t=ENST00000414903
ENST00000414904.1	ENSG00000232284.3	796	4	4	0.0517994	0.0599027	http://asia.ensembl.org/Homo_sapiens/Transcript/Idhistory?t=ENST00000414904
ENST00000414911.1	ENSG00000228043.1	867	38	25	0.451796	0.343733	http://asia.ensembl.org/Homo_sapiens/Transcript/Idhistory?t=ENST00000414911
ENST00000414915.1	ENSG00000229459.1	524	0	0	0	0	http://asia.ensembl.org/Homo_sapiens/Transcript/Idhistory?t=ENST00000414915
ENST00000414920.2	ENSG00000231383.2	580	5	1	0.0888628	0.0205528	http://asia.ensembl.org/Homo_sapiens/Transcript/Idhistory?t=ENST00000414920
ENST00000414923.1	ENSG00000230759.1	418	0	0	0	0	http://asia.ensembl.org/Homo_sapiens/Transcript/Idhistory?t=ENST00000414923
ENST00000414926.1	ENSG00000230684.1	266	0	3	0	0.134443	http://asia.ensembl.org/Homo_sapiens/Transcript/Idhistory?t=ENST00000414926
ENST00000414927.1	ENSG00000223774.1	494	23	16	0.479931	0.386094	http://asia.ensembl.org/Homo_sapiens/Transcript/Idhistory?t=ENST00000414927
ENST00000414938.1	ENSG00000235947.1	1464	9	13	0.0633694	0.105853	http://asia.ensembl.org/Homo_sapiens/Transcript/Idhistory?t=ENST00000414938
ENST00000414939.1	ENSG00000152487.6	637	23	37	0.372192	0.692408	http://asia.ensembl.org/Homo_sapiens/Transcript/Idhistory?t=ENST00000414939
ENST00000414943.1	ENSG00000198221.7	723	0	3	0	0.0494633	http://asia.ensembl.org/Homo_sapiens/Transcript/Idhistory?t=ENST00000414943
ENST00000414948.1	ENSG00000236269.1	744	172	139	2.38305	2.22711	http://asia.ensembl.org/Homo_sapiens/Transcript/Idhistory?t=ENST00000414948
ENST00000414965.1	ENSG00000234169.1	562	0	0	0	0	http://asia.ensembl.org/Homo_sapiens/Transcript/Idhistory?t=ENST00000414965
ENST00000414967.1	ENSG00000233842.1	747	0	0	0	0	http://asia.ensembl.org/Homo_sapiens/Transcript/Idhistory?t=ENST00000414967
ENST00000414969.2	ENSG00000232287.2	584	0	0	0	0	http://asia.ensembl.org/Homo_sapiens/Transcript/Idhistory?t=ENST00000414969
ENST00000414976.1	ENSG00000230848.1	380	0	0	0	0	http://asia.ensembl.org/Homo_sapiens/Transcript/Idhistory?t=ENST00000414976
ENST00000414989.2	ENSG00000224192.2	535	0	0	0	0	http://asia.ensembl.org/Homo_sapiens/Transcript/Idhistory?t=ENST00000414989
ENST00000414992.1	ENSG00000233613.1	330	8	14	0.249893	0.505724	http://asia.ensembl.org/Homo_sapiens/Transcript/Idhistory?t=ENST00000414992
ENST00000414995.1	ENSG00000229242.1	800	0	1	0	0.0149008	http://asia.ensembl.org/Homo_sapiens/Transcript/Idhistory?t=ENST00000414995
ENST00000415000.1	ENSG00000237463.1	368	0	0	0	0	http://asia.ensembl.org/Homo_sapiens/Transcript/Idhistory?t=ENST00000415000
ENST00000415004.2	ENSG00000227155.2	945	0	2	0	0.0252289	http://asia.ensembl.org/Homo_sapiens/Transcript/Idhistory?t=ENST00000415004
ENST00000415011.2	ENSG00000226312.3	1072	118	110	1.13466	1.2232	http://asia.ensembl.org/Homo_sapiens/Transcript/Idhistory?t=ENST00000415011
ENST00000415013.2	ENSG00000227084.2	476	0	0	0	0	http://asia.ensembl.org/Homo_sapiens/Transcript/Idhistory?t=ENST00000415013
ENST00000415019.1	ENSG00000176320.2	1999	0	0	0	0	http://asia.ensembl.org/Homo_sapiens/Transcript/Idhistory?t=ENST00000415019
ENST00000415026.1	ENSG00000228404.1	557	15	14	0.277597	0.299621	http://asia.ensembl.org/Homo_sapiens/Transcript/Idhistory?t=ENST00000415026
ENST00000415029.1	ENSG00000231653.1	566	0	0	0	0	http://asia.ensembl.org/Homo_sapiens/Transcript/Idhistory?t=ENST00000415029
ENST00000415031.1	ENSG00000227070.1	255	1	4	0.0404239	0.186991	http://asia.ensembl.org/Homo_sapiens/Transcript/Idhistory?t=ENST00000415031
ENST00000415033.2	ENSG00000235903.3	747	2	0	0.0275986	0	http://asia.ensembl.org/Homo_sapiens/Transcript/Idhistory?t=ENST00000415033
ENST00000415054.1	ENSG00000232754.1	357	4	8	0.115497	0.267129	http://asia.ensembl.org/Homo_sapiens/Transcript/Idhistory?t=ENST00000415054
ENST00000415060.2	ENSG00000179818.8	507	34	42	0.691272	0.987509	http://asia.ensembl.org/Homo_sapiens/Transcript/Idhistory?t=ENST00000415060
ENST00000415062.1	ENSG00000226706.1	1117	187	146	1.7257	1.55811	http://asia.ensembl.org/Homo_sapiens/Transcript/Idhistory?t=ENST00000415062
ENST00000415065.2	ENSG00000244619.2	408	40	29	1.0106	0.847301	http://asia.ensembl.org/Homo_sapiens/Transcript/Idhistory?t=ENST00000415065
ENST00000415067.1	ENSG00000204261.4	886	5	0	0.058172	0	http://asia.ensembl.org/Homo_sapiens/Transcript/Idhistory?t=ENST00000415067
ENST00000415082.1	ENSG00000235285.1	478	1	3	0.021565	0.0748158	http://asia.ensembl.org/Homo_sapiens/Transcript/Idhistory?t=ENST00000415082
ENST00000415088.1	ENSG00000227170.1	402	4	0	0.102568	0	http://asia.ensembl.org/Homo_sapiens/Transcript/Idhistory?t=ENST00000415088
ENST00000415101.1	ENSG00000230054.1	404	1	0	0.0255151	0	http://asia.ensembl.org/Homo_sapiens/Transcript/Idhistory?t=ENST00000415101
ENST00000415104.1	ENSG00000237253.1	365	16	1	0.451861	0.0326593	http://asia.ensembl.org/Homo_sapiens/Transcript/Idhistory?t=ENST00000415104
ENST00000415106.1	ENSG00000226733.1	692	0	0	0	0	http://asia.ensembl.org/Homo_sapiens/Transcript/Idhistory?t=ENST00000415106
ENST00000415119.1	ENSG00000223966.1	337	0	0	0	0	http://asia.ensembl.org/Homo_sapiens/Transcript/Idhistory?t=ENST00000415119
ENST00000415120.1	ENSG00000230040.1	611	0	0	0	0	http://asia.ensembl.org/Homo_sapiens/Transcript/Idhistory?t=ENST00000415120
ENST00000415121.1	ENSG00000100181.16	1067	0	0	0	0	http://asia.ensembl.org/Homo_sapiens/Transcript/Idhistory?t=ENST00000415121
ENST00000415124.1	ENSG00000233223.2	352	193	226	5.65188	7.6536	http://asia.ensembl.org/Homo_sapiens/Transcript/Idhistory?t=ENST00000415124
ENST00000415129.1	ENSG00000224376.1	720	3	3	0.0429504	0.0496694	http://asia.ensembl.org/Homo_sapiens/Transcript/Idhistory?t=ENST00000415129
ENST00000415138.1	ENSG00000237576.1	436	0	0	0	0	http://asia.ensembl.org/Homo_sapiens/Transcript/Idhistory?t=ENST00000415138
ENST00000415141.2	ENSG00000227218.2	1105	35	23	0.3265	0.248122	http://asia.ensembl.org/Homo_sapiens/Transcript/Idhistory?t=ENST00000415141
ENST00000415144.1	ENSG00000230648.1	209	1	2	0.049321	0.114073	http://asia.ensembl.org/Homo_sapiens/Transcript/Idhistory?t=ENST00000415144
ENST00000415146.1	ENSG00000224595.1	582	1	0	0.0177115	0	http://asia.ensembl.org/Homo_sapiens/Transcript/Idhistory?t=ENST00000415146
ENST00000415147.1	ENSG00000230212.2	159	0	0	0	0	http://asia.ensembl.org/Homo_sapiens/Transcript/Idhistory?t=ENST00000415147
ENST00000415150.1	ENSG00000223745.3	448	53	63	1.21948	1.67634	http://asia.ensembl.org/Homo_sapiens/Transcript/Idhistory?t=ENST00000415150
ENST00000415154.1	ENSG00000229084.2	571	0	0	0	0	http://asia.ensembl.org/Homo_sapiens/Transcript/Idhistory?t=ENST00000415154
ENST00000415159.1	ENSG00000231815.1	438	0	0	0	0	http://asia.ensembl.org/Homo_sapiens/Transcript/Idhistory?t=ENST00000415159
ENST00000415166.1	ENSG00000235005.1	450	1	0	0.0229069	0	http://asia.ensembl.org/Homo_sapiens/Transcript/Idhistory?t=ENST00000415166
ENST00000415172.1	ENSG00000232998.1	519	167	158	3.31686	3.62902	http://asia.ensembl.org/Homo_sapiens/Transcript/Idhistory?t=ENST00000415172
ENST00000415174.1	ENSG00000226125.1	2609	11	19	0.0434607	0.0868119	http://asia.ensembl.org/Homo_sapiens/Transcript/Idhistory?t=ENST00000415174
ENST00000415176.1	ENSG00000226890.1	329	49	43	1.53525	1.55802	http://asia.ensembl.org/Homo_sapiens/Transcript/Idhistory?t=ENST00000415176
ENST00000415182.1	ENSG00000237484.5	2176	0	0	0	0	http://asia.ensembl.org/Homo_sapiens/Transcript/Idhistory?t=ENST00000415182
ENST00000415193.1	ENSG00000232225.2	778	0	2	0	0.0306443	http://asia.ensembl.org/Homo_sapiens/Transcript/Idhistory?t=ENST00000415193
ENST00000415194.2	ENSG00000231329.3	591	1	1	0.0174418	0.0201703	http://asia.ensembl.org/Homo_sapiens/Transcript/Idhistory?t=ENST00000415194
ENST00000415195.1	ENSG00000235781.1	851	5	15	0.0605645	0.210117	http://asia.ensembl.org/Homo_sapiens/Transcript/Idhistory?t=ENST00000415195
ENST00000415201.1	ENSG00000224879.1	491	0	0	0	0	http://asia.ensembl.org/Homo_sapiens/Transcript/Idhistory?t=ENST00000415201
ENST00000415202.1	ENSG00000231057.3	755	2	0	0.0273062	0	http://asia.ensembl.org/Homo_sapiens/Transcript/Idhistory?t=ENST00000415202
ENST00000415205.1	ENSG00000182057.4	475	20	8	0.434025	0.200769	http://asia.ensembl.org/Homo_sapiens/Transcript/Idhistory?t=ENST00000415205
ENST00000415215.1	ENSG00000225470.2	475	164	120	3.559	3.01153	http://asia.ensembl.org/Homo_sapiens/Transcript/Idhistory?t=ENST00000415215
ENST00000415218.1	ENSG00000229407.1	544	1	0	0.0189487	0	http://asia.ensembl.org/Homo_sapiens/Transcript/Idhistory?t=ENST00000415218
ENST00000415222.1	ENSG00000179818.8	502	27	37	0.554419	0.878613	http://asia.ensembl.org/Homo_sapiens/Transcript/Idhistory?t=ENST00000415222
ENST00000415226.1	ENSG00000233611.3	552	32	9	0.59757	0.194358	http://asia.ensembl.org/Homo_sapiens/Transcript/Idhistory?t=ENST00000415226
ENST00000415236.1	ENSG00000223960.2	662	149	113	2.3201	2.03479	http://asia.ensembl.org/Homo_sapiens/Transcript/Idhistory?t=ENST00000415236
ENST00000415237.1	ENSG00000203446.2	1771	6	0	0.0349229	0	http://asia.ensembl.org/Homo_sapiens/Transcript/Idhistory?t=ENST00000415237
ENST00000415242.1	ENSG00000229055.3	2337	0	0	0	0	http://asia.ensembl.org/Homo_sapiens/Transcript/Idhistory?t=ENST00000415242
ENST00000415244.1	ENSG00000228109.1	951	652	521	7.06716	6.53066	http://asia.ensembl.org/Homo_sapiens/Transcript/Idhistory?t=ENST00000415244
ENST00000415245.1	ENSG00000233714.1	892	0	1	0	0.013364	http://asia.ensembl.org/Homo_sapiens/Transcript/Idhistory?t=ENST00000415245
ENST00000415246.1	ENSG00000237773.1	596	3	4	0.0518863	0.0800043	http://asia.ensembl.org/Homo_sapiens/Transcript/Idhistory?t=ENST00000415246
ENST00000415249.1	ENSG00000223665.1	536	2	3	0.038463	0.06672	http://asia.ensembl.org/Homo_sapiens/Transcript/Idhistory?t=ENST00000415249
ENST00000415252.1	ENSG00000227610.1	457	1	0	0.022556	0	http://asia.ensembl.org/Homo_sapiens/Transcript/Idhistory?t=ENST00000415252
ENST00000415255.1	ENSG00000228060.1	551	170	124	3.18035	2.68269	http://asia.ensembl.org/Homo_sapiens/Transcript/Idhistory?t=ENST00000415255
ENST00000415269.1	ENSG00000226996.1	217	0	0	0	0	http://asia.ensembl.org/Homo_sapiens/Transcript/Idhistory?t=ENST00000415269
ENST00000415275.1	ENSG00000228577.1	440	6	5	0.140565	0.135462	http://asia.ensembl.org/Homo_sapiens/Transcript/Idhistory?t=ENST00000415275
ENST00000415283.1	ENSG00000230403.1	399	0	0	0	0	http://asia.ensembl.org/Homo_sapiens/Transcript/Idhistory?t=ENST00000415283
ENST00000415294.2	ENSG00000226620.2	1320	0	0	0	0	http://asia.ensembl.org/Homo_sapiens/Transcript/Idhistory?t=ENST00000415294
ENST00000415295.1	ENSG00000228794.3	894	5	9	0.0576515	0.120007	http://asia.ensembl.org/Homo_sapiens/Transcript/Idhistory?t=ENST00000415295
ENST00000415299.1	ENSG00000237907.1	411	0	0	0	0	http://asia.ensembl.org/Homo_sapiens/Transcript/Idhistory?t=ENST00000415299
ENST00000415302.1	ENSG00000226825.1	207	0	0	0	0	http://asia.ensembl.org/Homo_sapiens/Transcript/Idhistory?t=ENST00000415302
ENST00000415305.2	ENSG00000228021.2	3530	146	155	0.42634	0.523428	http://asia.ensembl.org/Homo_sapiens/Transcript/Idhistory?t=ENST00000415305
ENST00000415327.1	ENSG00000232613.1	495	1	0	0.0208244	0	http://asia.ensembl.org/Homo_sapiens/Transcript/Idhistory?t=ENST00000415327
ENST00000415330.2	ENSG00000231789.2	939	78	96	0.856263	1.21872	http://asia.ensembl.org/Homo_sapiens/Transcript/Idhistory?t=ENST00000415330
ENST00000415333.1	ENSG00000227365.1	468	0	0	0	0	http://asia.ensembl.org/Homo_sapiens/Transcript/Idhistory?t=ENST00000415333
ENST00000415336.1	ENSG00000242396.1	575	129	138	2.3126	2.86096	http://asia.ensembl.org/Homo_sapiens/Transcript/Idhistory?t=ENST00000415336
ENST00000415338.1	ENSG00000234571.1	3540	2	2	0.00582378	0.00673483	http://asia.ensembl.org/Homo_sapiens/Transcript/Idhistory?t=ENST00000415338
ENST00000415340.1	ENSG00000272225.1	560	43	25	0.791514	0.532172	http://asia.ensembl.org/Homo_sapiens/Transcript/Idhistory?t=ENST00000415340
ENST00000415342.1	ENSG00000231024.1	420	2	1	0.0490861	0.0283825	http://asia.ensembl.org/Homo_sapiens/Transcript/Idhistory?t=ENST00000415342
ENST00000415356.1	ENSG00000235728.1	872	0	0	0	0	http://asia.ensembl.org/Homo_sapiens/Transcript/Idhistory?t=ENST00000415356
ENST00000415357.1	ENSG00000231689.1	881	1	0	0.0117004	0	http://asia.ensembl.org/Homo_sapiens/Transcript/Idhistory?t=ENST00000415357
ENST00000415358.1	ENSG00000228353.1	313	0	0	0	0	http://asia.ensembl.org/Homo_sapiens/Transcript/Idhistory?t=ENST00000415358
ENST00000415359.1	ENSG00000234132.1	508	0	0	0	0	http://asia.ensembl.org/Homo_sapiens/Transcript/Idhistory?t=ENST00000415359
ENST00000415376.1	ENSG00000215498.4	1859	0	0	0	0	http://asia.ensembl.org/Homo_sapiens/Transcript/Idhistory?t=ENST00000415376
ENST00000415386.2	ENSG00000233421.3	1548	169	226	1.12537	1.74035	http://asia.ensembl.org/Homo_sapiens/Transcript/Idhistory?t=ENST00000415386
ENST00000415387.1	ENSG00000236193.2	433	0	0	0	0	http://asia.ensembl.org/Homo_sapiens/Transcript/Idhistory?t=ENST00000415387
ENST00000415391.2	ENSG00000236986.2	884	7	12	0.0816251	0.161819	http://asia.ensembl.org/Homo_sapiens/Transcript/Idhistory?t=ENST00000415391
ENST00000415393.1	ENSG00000224865.2	1229	2	3	0.0167748	0.0290984	http://asia.ensembl.org/Homo_sapiens/Transcript/Idhistory?t=ENST00000415393
ENST00000415394.1	ENSG00000229335.1	280	0	1	0	0.0425737	http://asia.ensembl.org/Homo_sapiens/Transcript/Idhistory?t=ENST00000415394
ENST00000415399.1	ENSG00000236081.1	636	0	2	0	0.0374863	http://asia.ensembl.org/Homo_sapiens/Transcript/Idhistory?t=ENST00000415399
ENST00000415405.1	ENSG00000147761.4	1111	0	0	0	0	http://asia.ensembl.org/Homo_sapiens/Transcript/Idhistory?t=ENST00000415405
ENST00000415408.1	ENSG00000243902.1	558	44	52	0.812824	1.11088	http://asia.ensembl.org/Homo_sapiens/Transcript/Idhistory?t=ENST00000415408
ENST00000415410.1	ENSG00000237222.3	549	0	2	0	0.0434268	http://asia.ensembl.org/Homo_sapiens/Transcript/Idhistory?t=ENST00000415410
ENST00000415411.1	ENSG00000125804.9	992	3	4	0.0311736	0.0480671	http://asia.ensembl.org/Homo_sapiens/Transcript/Idhistory?t=ENST00000415411
ENST00000415412.1	ENSG00000224113.2	1482	168	159	1.16853	1.27894	http://asia.ensembl.org/Homo_sapiens/Transcript/Idhistory?t=ENST00000415412
ENST00000415414.1	ENSG00000230124.2	2667	243	180	0.939207	0.804543	http://asia.ensembl.org/Homo_sapiens/Transcript/Idhistory?t=ENST00000415414
ENST00000415417.1	ENSG00000232139.1	488	0	0	0	0	http://asia.ensembl.org/Homo_sapiens/Transcript/Idhistory?t=ENST00000415417
ENST00000415422.1	ENSG00000231589.1	558	0	0	0	0	http://asia.ensembl.org/Homo_sapiens/Transcript/Idhistory?t=ENST00000415422
ENST00000415423.1	ENSG00000230289.1	473	43	35	0.937099	0.882077	http://asia.ensembl.org/Homo_sapiens/Transcript/Idhistory?t=ENST00000415423
ENST00000415434.1	ENSG00000233806.3	573	2	2	0.0359794	0.0416078	http://asia.ensembl.org/Homo_sapiens/Transcript/Idhistory?t=ENST00000415434
ENST00000415437.1	ENSG00000232892.1	2633	1	0	0.00391496	0	http://asia.ensembl.org/Homo_sapiens/Transcript/Idhistory?t=ENST00000415437
ENST00000415448.1	ENSG00000228329.1	1017	0	0	0	0	http://asia.ensembl.org/Homo_sapiens/Transcript/Idhistory?t=ENST00000415448
ENST00000415451.1	ENSG00000223711.1	439	1	1	0.0234808	0.0271541	http://asia.ensembl.org/Homo_sapiens/Transcript/Idhistory?t=ENST00000415451
ENST00000415457.2	ENSG00000237174.2	647	0	2	0	0.036849	http://asia.ensembl.org/Homo_sapiens/Transcript/Idhistory?t=ENST00000415457
ENST00000415465.1	ENSG00000231678.1	397	0	0	0	0	http://asia.ensembl.org/Homo_sapiens/Transcript/Idhistory?t=ENST00000415465
ENST00000415469.1	ENSG00000229404.1	2685	89	53	0.341683	0.235305	http://asia.ensembl.org/Homo_sapiens/Transcript/Idhistory?t=ENST00000415469
ENST00000415471.2	ENSG00000236717.2	210	0	0	0	0	http://asia.ensembl.org/Homo_sapiens/Transcript/Idhistory?t=ENST00000415471
ENST00000415477.1	ENSG00000223598.1	853	2	1	0.024169	0.013975	http://asia.ensembl.org/Homo_sapiens/Transcript/Idhistory?t=ENST00000415477
ENST00000415479.1	ENSG00000230838.1	648	2	0	0.0318151	0	http://asia.ensembl.org/Homo_sapiens/Transcript/Idhistory?t=ENST00000415479
ENST00000415499.1	ENSG00000243004.1	743	0	0	0	0	http://asia.ensembl.org/Homo_sapiens/Transcript/Idhistory?t=ENST00000415499
ENST00000415502.1	ENSG00000237870.2	650	10	4	0.158586	0.0733578	http://asia.ensembl.org/Homo_sapiens/Transcript/Idhistory?t=ENST00000415502
ENST00000415503.1	ENSG00000236540.2	508	27	32	0.547871	0.750907	http://asia.ensembl.org/Homo_sapiens/Transcript/Idhistory?t=ENST00000415503
ENST00000415504.1	ENSG00000212766.5	2214	9	4	0.0419028	0.0215369	http://asia.ensembl.org/Homo_sapiens/Transcript/Idhistory?t=ENST00000415504
ENST00000415506.2	ENSG00000237126.3	1162	145	84	1.28629	0.861733	http://asia.ensembl.org/Homo_sapiens/Transcript/Idhistory?t=ENST00000415506
ENST00000415509.1	ENSG00000225152.1	416	0	0	0	0	http://asia.ensembl.org/Homo_sapiens/Transcript/Idhistory?t=ENST00000415509
ENST00000415513.1	ENSG00000237513.1	685	0	0	0	0	http://asia.ensembl.org/Homo_sapiens/Transcript/Idhistory?t=ENST00000415513
ENST00000415520.1	ENSG00000223884.1	530	0	2	0	0.0449836	http://asia.ensembl.org/Homo_sapiens/Transcript/Idhistory?t=ENST00000415520
ENST00000415530.1	ENSG00000225532.1	439	0	0	0	0	http://asia.ensembl.org/Homo_sapiens/Transcript/Idhistory?t=ENST00000415530
ENST00000415532.1	ENSG00000226715.1	478	0	0	0	0	http://asia.ensembl.org/Homo_sapiens/Transcript/Idhistory?t=ENST00000415532
ENST00000415536.1	ENSG00000236453.1	639	0	0	0	0	http://asia.ensembl.org/Homo_sapiens/Transcript/Idhistory?t=ENST00000415536
ENST00000415543.1	ENSG00000238261.4	661	40	36	0.623787	0.649233	http://asia.ensembl.org/Homo_sapiens/Transcript/Idhistory?t=ENST00000415543
ENST00000415549.2	ENSG00000237324.2	791	2	2	0.0260634	0.0301407	http://asia.ensembl.org/Homo_sapiens/Transcript/Idhistory?t=ENST00000415549
ENST00000415556.1	ENSG00000235296.1	691	0	0	0	0	http://asia.ensembl.org/Homo_sapiens/Transcript/Idhistory?t=ENST00000415556
ENST00000415561.1	ENSG00000237298.3	439	43	39	1.00968	1.05901	http://asia.ensembl.org/Homo_sapiens/Transcript/Idhistory?t=ENST00000415561
ENST00000415573.1	ENSG00000177133.6	280	1	0	0.0368146	0	http://asia.ensembl.org/Homo_sapiens/Transcript/Idhistory?t=ENST00000415573
ENST00000415575.1	ENSG00000234763.1	746	0	0	0	0	http://asia.ensembl.org/Homo_sapiens/Transcript/Idhistory?t=ENST00000415575
ENST00000415582.1	ENSG00000234678.1	500	116	111	2.39148	2.64638	http://asia.ensembl.org/Homo_sapiens/Transcript/Idhistory?t=ENST00000415582
ENST00000415584.2	ENSG00000231999.2	788	18	7	0.235464	0.105894	http://asia.ensembl.org/Homo_sapiens/Transcript/Idhistory?t=ENST00000415584
ENST00000415586.1	ENSG00000229036.2	702	328	363	4.81631	6.1641	http://asia.ensembl.org/Homo_sapiens/Transcript/Idhistory?t=ENST00000415586
ENST00000415589.1	ENSG00000237705.1	619	47	33	0.782682	0.635511	http://asia.ensembl.org/Homo_sapiens/Transcript/Idhistory?t=ENST00000415589
ENST00000415590.2	ENSG00000225383.2	627	1	0	0.0164403	0	http://asia.ensembl.org/Homo_sapiens/Transcript/Idhistory?t=ENST00000415590
ENST00000415611.2	ENSG00000228649.3	1021	129	149	1.30239	1.73964	http://asia.ensembl.org/Homo_sapiens/Transcript/Idhistory?t=ENST00000415611
ENST00000415620.1	ENSG00000229546.1	227	0	0	0	0	http://asia.ensembl.org/Homo_sapiens/Transcript/Idhistory?t=ENST00000415620
ENST00000415626.1	ENSG00000229776.1	2095	0	0	0	0	http://asia.ensembl.org/Homo_sapiens/Transcript/Idhistory?t=ENST00000415626
ENST00000415627.1	ENSG00000238273.3	781	9	7	0.118787	0.106843	http://asia.ensembl.org/Homo_sapiens/Transcript/Idhistory?t=ENST00000415627
ENST00000415628.1	ENSG00000232520.1	1765	0	0	0	0	http://asia.ensembl.org/Homo_sapiens/Transcript/Idhistory?t=ENST00000415628
ENST00000415629.2	ENSG00000235011.2	355	0	0	0	0	http://asia.ensembl.org/Homo_sapiens/Transcript/Idhistory?t=ENST00000415629
ENST00000415632.1	ENSG00000235884.2	1164	85	74	0.752738	0.757842	http://asia.ensembl.org/Homo_sapiens/Transcript/Idhistory?t=ENST00000415632
ENST00000415637.1	ENSG00000237707.1	568	3	0	0.0544441	0	http://asia.ensembl.org/Homo_sapiens/Transcript/Idhistory?t=ENST00000415637
ENST00000415640.1	ENSG00000231312.2	458	21	36	0.472642	0.936994	http://asia.ensembl.org/Homo_sapiens/Transcript/Idhistory?t=ENST00000415640
ENST00000415647.1	ENSG00000232586.1	1440	34	26	0.243385	0.215234	http://asia.ensembl.org/Homo_sapiens/Transcript/Idhistory?t=ENST00000415647
ENST00000415652.1	ENSG00000232715.1	394	0	0	0	0	http://asia.ensembl.org/Homo_sapiens/Transcript/Idhistory?t=ENST00000415652
ENST00000415655.1	ENSG00000224027.1	577	0	0	0	0	http://asia.ensembl.org/Homo_sapiens/Transcript/Idhistory?t=ENST00000415655
ENST00000415656.1	ENSG00000226291.1	302	0	0	0	0	http://asia.ensembl.org/Homo_sapiens/Transcript/Idhistory?t=ENST00000415656
ENST00000415657.1	ENSG00000236172.2	616	0	0	0	0	http://asia.ensembl.org/Homo_sapiens/Transcript/Idhistory?t=ENST00000415657
ENST00000415663.1	ENSG00000227602.1	330	0	0	0	0	http://asia.ensembl.org/Homo_sapiens/Transcript/Idhistory?t=ENST00000415663
ENST00000415675.2	ENSG00000225670.2	3384	1	0	0.00304612	0	http://asia.ensembl.org/Homo_sapiens/Transcript/Idhistory?t=ENST00000415675
ENST00000415686.1	ENSG00000233973.1	358	0	0	0	0	http://asia.ensembl.org/Homo_sapiens/Transcript/Idhistory?t=ENST00000415686
ENST00000415700.1	ENSG00000237667.1	536	0	1	0	0.02224	http://asia.ensembl.org/Homo_sapiens/Transcript/Idhistory?t=ENST00000415700
ENST00000415702.1	ENSG00000232655.1	630	0	0	0	0	http://asia.ensembl.org/Homo_sapiens/Transcript/Idhistory?t=ENST00000415702
ENST00000415704.1	ENSG00000215498.4	396	0	0	0	0	http://asia.ensembl.org/Homo_sapiens/Transcript/Idhistory?t=ENST00000415704
ENST00000415706.1	ENSG00000230830.1	542	0	2	0	0.0439876	http://asia.ensembl.org/Homo_sapiens/Transcript/Idhistory?t=ENST00000415706
ENST00000415714.1	ENSG00000235142.3	260	20	14	0.79293	0.641881	http://asia.ensembl.org/Homo_sapiens/Transcript/Idhistory?t=ENST00000415714
ENST00000415715.1	ENSG00000224897.2	663	2	3	0.0310953	0.0539396	http://asia.ensembl.org/Homo_sapiens/Transcript/Idhistory?t=ENST00000415715
ENST00000415726.1	ENSG00000224276.1	401	3	1	0.0771179	0.0297273	http://asia.ensembl.org/Homo_sapiens/Transcript/Idhistory?t=ENST00000415726
ENST00000415731.2	ENSG00000227253.2	696	103	96	1.52548	1.64423	http://asia.ensembl.org/Homo_sapiens/Transcript/Idhistory?t=ENST00000415731
ENST00000415736.1	ENSG00000226181.1	308	0	0	0	0	http://asia.ensembl.org/Homo_sapiens/Transcript/Idhistory?t=ENST00000415736
ENST00000415742.1	ENSG00000179818.8	564	42	57	0.767623	1.20475	http://asia.ensembl.org/Homo_sapiens/Transcript/Idhistory?t=ENST00000415742
ENST00000415754.1	ENSG00000232812.1	527	0	0	0	0	http://asia.ensembl.org/Homo_sapiens/Transcript/Idhistory?t=ENST00000415754
ENST00000415764.1	ENSG00000206140.5	1791	51	42	0.29353	0.279546	http://asia.ensembl.org/Homo_sapiens/Transcript/Idhistory?t=ENST00000415764
ENST00000415765.1	ENSG00000234070.1	420	10	0	0.245431	0	http://asia.ensembl.org/Homo_sapiens/Transcript/Idhistory?t=ENST00000415765
ENST00000415774.1	ENSG00000233919.1	610	0	0	0	0	http://asia.ensembl.org/Homo_sapiens/Transcript/Idhistory?t=ENST00000415774
ENST00000415780.1	ENSG00000229956.4	249	0	0	0	0	http://asia.ensembl.org/Homo_sapiens/Transcript/Idhistory?t=ENST00000415780
ENST00000415787.1	ENSG00000236466.1	622	0	0	0	0	http://asia.ensembl.org/Homo_sapiens/Transcript/Idhistory?t=ENST00000415787
ENST00000415793.1	ENSG00000234773.2	495	1	0	0.0208244	0	http://asia.ensembl.org/Homo_sapiens/Transcript/Idhistory?t=ENST00000415793
ENST00000415801.1	ENSG00000226237.1	4387	0	2	0	0.00543453	http://asia.ensembl.org/Homo_sapiens/Transcript/Idhistory?t=ENST00000415801
ENST00000415809.1	ENSG00000228661.1	494	43	48	0.897263	1.15828	http://asia.ensembl.org/Homo_sapiens/Transcript/Idhistory?t=ENST00000415809
ENST00000415810.1	ENSG00000197463.8	789	1	0	0.0130647	0	http://asia.ensembl.org/Homo_sapiens/Transcript/Idhistory?t=ENST00000415810
ENST00000415820.1	ENSG00000232806.1	422	0	0	0	0	http://asia.ensembl.org/Homo_sapiens/Transcript/Idhistory?t=ENST00000415820
ENST00000415824.1	ENSG00000205622.5	407	0	0	0	0	http://asia.ensembl.org/Homo_sapiens/Transcript/Idhistory?t=ENST00000415824
ENST00000415836.1	ENSG00000234089.1	564	0	0	0	0	http://asia.ensembl.org/Homo_sapiens/Transcript/Idhistory?t=ENST00000415836
ENST00000415842.1	ENSG00000226891.2	1157	4	5	0.0356373	0.0515153	http://asia.ensembl.org/Homo_sapiens/Transcript/Idhistory?t=ENST00000415842
ENST00000415848.2	ENSG00000224116.2	3005	2	0	0.00686062	0	http://asia.ensembl.org/Homo_sapiens/Transcript/Idhistory?t=ENST00000415848
ENST00000415865.1	ENSG00000231487.1	588	0	0	0	0	http://asia.ensembl.org/Homo_sapiens/Transcript/Idhistory?t=ENST00000415865
ENST00000415869.1	ENSG00000225742.1	910	0	0	0	0	http://asia.ensembl.org/Homo_sapiens/Transcript/Idhistory?t=ENST00000415869
ENST00000415875.2	ENSG00000223837.2	338	14	22	0.426962	0.7759	http://asia.ensembl.org/Homo_sapiens/Transcript/Idhistory?t=ENST00000415875
ENST00000415883.1	ENSG00000236347.1	597	0	0	0	0	http://asia.ensembl.org/Homo_sapiens/Transcript/Idhistory?t=ENST00000415883
ENST00000415889.2	ENSG00000132832.5	1416	34	34	0.247511	0.28623	http://asia.ensembl.org/Homo_sapiens/Transcript/Idhistory?t=ENST00000415889
ENST00000415890.1	ENSG00000225945.1	419	4	4	0.0984066	0.113801	http://asia.ensembl.org/Homo_sapiens/Transcript/Idhistory?t=ENST00000415890
ENST00000415896.1	ENSG00000227869.1	465	0	0	0	0	http://asia.ensembl.org/Homo_sapiens/Transcript/Idhistory?t=ENST00000415896
ENST00000415910.2	ENSG00000237460.2	708	0	0	0	0	http://asia.ensembl.org/Homo_sapiens/Transcript/Idhistory?t=ENST00000415910
ENST00000415917.1	ENSG00000272140.1	541	26	31	0.495398	0.683068	http://asia.ensembl.org/Homo_sapiens/Transcript/Idhistory?t=ENST00000415917
ENST00000415918.1	ENSG00000223554.1	298	0	0	0	0	http://asia.ensembl.org/Homo_sapiens/Transcript/Idhistory?t=ENST00000415918
ENST00000415932.1	ENSG00000229876.1	1484	0	0	0	0	http://asia.ensembl.org/Homo_sapiens/Transcript/Idhistory?t=ENST00000415932
ENST00000415934.1	ENSG00000230751.1	437	2	0	0.0471766	0	http://asia.ensembl.org/Homo_sapiens/Transcript/Idhistory?t=ENST00000415934
ENST00000415940.1	ENSG00000225058.1	427	3	0	0.0724222	0	http://asia.ensembl.org/Homo_sapiens/Transcript/Idhistory?t=ENST00000415940
ENST00000415959.1	ENSG00000227136.2	384	0	0	0	0	http://asia.ensembl.org/Homo_sapiens/Transcript/Idhistory?t=ENST00000415959
ENST00000415964.1	ENSG00000227678.2	454	44	37	0.999022	0.971506	http://asia.ensembl.org/Homo_sapiens/Transcript/Idhistory?t=ENST00000415964
ENST00000415965.1	ENSG00000223969.1	317	0	0	0	0	http://asia.ensembl.org/Homo_sapiens/Transcript/Idhistory?t=ENST00000415965
ENST00000415970.1	ENSG00000167355.3	1163	1	0	0.00886336	0	http://asia.ensembl.org/Homo_sapiens/Transcript/Idhistory?t=ENST00000415970
ENST00000415979.2	ENSG00000233798.2	362	0	0	0	0	http://asia.ensembl.org/Homo_sapiens/Transcript/Idhistory?t=ENST00000415979
ENST00000415982.1	ENSG00000235236.1	520	57	42	1.12992	0.962821	http://asia.ensembl.org/Homo_sapiens/Transcript/Idhistory?t=ENST00000415982
ENST00000415989.1	ENSG00000214837.4	318	11	3	0.356569	0.112459	http://asia.ensembl.org/Homo_sapiens/Transcript/Idhistory?t=ENST00000415989
ENST00000415991.1	ENSG00000226320.1	592	0	0	0	0	http://asia.ensembl.org/Homo_sapiens/Transcript/Idhistory?t=ENST00000415991
ENST00000416002.1	ENSG00000230233.1	879	0	2	0	0.0271232	http://asia.ensembl.org/Homo_sapiens/Transcript/Idhistory?t=ENST00000416002
ENST00000416004.1	ENSG00000237104.1	1879	0	0	0	0	http://asia.ensembl.org/Homo_sapiens/Transcript/Idhistory?t=ENST00000416004
ENST00000416008.1	ENSG00000227157.1	471	0	0	0	0	http://asia.ensembl.org/Homo_sapiens/Transcript/Idhistory?t=ENST00000416008
ENST00000416009.2	ENSG00000234303.2	621	0	0	0	0	http://asia.ensembl.org/Homo_sapiens/Transcript/Idhistory?t=ENST00000416009
ENST00000416017.1	ENSG00000234497.1	588	1	0	0.0175308	0	http://asia.ensembl.org/Homo_sapiens/Transcript/Idhistory?t=ENST00000416017
ENST00000416022.1	ENSG00000226696.1	582	72	63	1.27523	1.29038	http://asia.ensembl.org/Homo_sapiens/Transcript/Idhistory?t=ENST00000416022
ENST00000416032.1	ENSG00000228538.1	374	0	0	0	0	http://asia.ensembl.org/Homo_sapiens/Transcript/Idhistory?t=ENST00000416032
ENST00000416037.1	ENSG00000237037.4	2811	54	85	0.198021	0.360461	http://asia.ensembl.org/Homo_sapiens/Transcript/Idhistory?t=ENST00000416037
ENST00000416046.2	ENSG00000232633.3	3361	3	8	0.00920091	0.028374	http://asia.ensembl.org/Homo_sapiens/Transcript/Idhistory?t=ENST00000416046
ENST00000416061.1	ENSG00000232828.1	925	245	130	2.73025	1.67533	http://asia.ensembl.org/Homo_sapiens/Transcript/Idhistory?t=ENST00000416061
ENST00000416066.1	ENSG00000242375.1	474	0	0	0	0	http://asia.ensembl.org/Homo_sapiens/Transcript/Idhistory?t=ENST00000416066
ENST00000416068.1	ENSG00000179818.8	555	55	62	1.02152	1.33168	http://asia.ensembl.org/Homo_sapiens/Transcript/Idhistory?t=ENST00000416068
ENST00000416069.2	ENSG00000226803.2	899	114	85	1.30714	1.12709	http://asia.ensembl.org/Homo_sapiens/Transcript/Idhistory?t=ENST00000416069
ENST00000416076.1	ENSG00000225761.1	442	3	2	0.0699644	0.0539396	http://asia.ensembl.org/Homo_sapiens/Transcript/Idhistory?t=ENST00000416076
ENST00000416080.1	ENSG00000225205.1	654	2	3	0.0315232	0.0546819	http://asia.ensembl.org/Homo_sapiens/Transcript/Idhistory?t=ENST00000416080
ENST00000416090.1	ENSG00000234854.1	474	0	1	0	0.025149	http://asia.ensembl.org/Homo_sapiens/Transcript/Idhistory?t=ENST00000416090
ENST00000416099.1	ENSG00000243960.1	723	366	289	5.2182	4.76496	http://asia.ensembl.org/Homo_sapiens/Transcript/Idhistory?t=ENST00000416099
ENST00000416100.1	ENSG00000231927.1	242	0	0	0	0	http://asia.ensembl.org/Homo_sapiens/Transcript/Idhistory?t=ENST00000416100
ENST00000416104.1	ENSG00000203801.4	1785	0	2	0	0.0133565	http://asia.ensembl.org/Homo_sapiens/Transcript/Idhistory?t=ENST00000416104
ENST00000416105.1	ENSG00000231943.3	645	0	0	0	0	http://asia.ensembl.org/Homo_sapiens/Transcript/Idhistory?t=ENST00000416105
ENST00000416110.1	ENSG00000228240.1	166	0	0	0	0	http://asia.ensembl.org/Homo_sapiens/Transcript/Idhistory?t=ENST00000416110
ENST00000416111.1	ENSG00000226622.1	932	1	0	0.0110602	0	http://asia.ensembl.org/Homo_sapiens/Transcript/Idhistory?t=ENST00000416111
ENST00000416119.1	ENSG00000230728.1	623	0	0	0	0	http://asia.ensembl.org/Homo_sapiens/Transcript/Idhistory?t=ENST00000416119
ENST00000416124.1	ENSG00000225873.1	732	0	0	0	0	http://asia.ensembl.org/Homo_sapiens/Transcript/Idhistory?t=ENST00000416124
ENST00000416145.1	ENSG00000227456.2	396	0	0	0	0	http://asia.ensembl.org/Homo_sapiens/Transcript/Idhistory?t=ENST00000416145
ENST00000416150.1	ENSG00000236310.1	386	0	0	0	0	http://asia.ensembl.org/Homo_sapiens/Transcript/Idhistory?t=ENST00000416150
ENST00000416173.1	ENSG00000235127.1	467	0	0	0	0	http://asia.ensembl.org/Homo_sapiens/Transcript/Idhistory?t=ENST00000416173
ENST00000416179.1	ENSG00000239930.1	449	8	4	0.183663	0.106197	http://asia.ensembl.org/Homo_sapiens/Transcript/Idhistory?t=ENST00000416179
ENST00000416182.1	ENSG00000237527.1	480	0	0	0	0	http://asia.ensembl.org/Homo_sapiens/Transcript/Idhistory?t=ENST00000416182
ENST00000416190.1	ENSG00000235166.2	1340	1	0	0.0076926	0	http://asia.ensembl.org/Homo_sapiens/Transcript/Idhistory?t=ENST00000416190
ENST00000416191.1	ENSG00000224934.1	666	26	29	0.402418	0.519067	http://asia.ensembl.org/Homo_sapiens/Transcript/Idhistory?t=ENST00000416191
ENST00000416193.1	ENSG00000226419.2	742	100	96	1.38923	1.54229	http://asia.ensembl.org/Homo_sapiens/Transcript/Idhistory?t=ENST00000416193
ENST00000416200.1	ENSG00000225953.2	3197	4	10	0.0128972	0.037287	http://asia.ensembl.org/Homo_sapiens/Transcript/Idhistory?t=ENST00000416200
ENST00000416202.1	ENSG00000241990.1	464	80	63	1.77726	1.61854	http://asia.ensembl.org/Homo_sapiens/Transcript/Idhistory?t=ENST00000416202
ENST00000416204.1	ENSG00000237940.3	590	1	0	0.0174713	0	http://asia.ensembl.org/Homo_sapiens/Transcript/Idhistory?t=ENST00000416204
ENST00000416205.2	ENSG00000225353.2	579	0	0	0	0	http://asia.ensembl.org/Homo_sapiens/Transcript/Idhistory?t=ENST00000416205
ENST00000416209.2	ENSG00000224424.7	3447	131	87	0.391749	0.300869	http://asia.ensembl.org/Homo_sapiens/Transcript/Idhistory?t=ENST00000416209
ENST00000416218.1	ENSG00000224832.1	2007	0	0	0	0	http://asia.ensembl.org/Homo_sapiens/Transcript/Idhistory?t=ENST00000416218
ENST00000416220.1	ENSG00000236753.1	561	89	70	1.63533	1.48742	http://asia.ensembl.org/Homo_sapiens/Transcript/Idhistory?t=ENST00000416220
ENST00000416221.1	ENSG00000233461.1	465	33	30	0.731542	0.769074	http://asia.ensembl.org/Homo_sapiens/Transcript/Idhistory?t=ENST00000416221
ENST00000416226.1	ENSG00000230286.1	306	7	2	0.235806	0.0779127	http://asia.ensembl.org/Homo_sapiens/Transcript/Idhistory?t=ENST00000416226
ENST00000416229.1	ENSG00000228384.3	477	4	3	0.086441	0.0749726	http://asia.ensembl.org/Homo_sapiens/Transcript/Idhistory?t=ENST00000416229
ENST00000416237.1	ENSG00000232465.1	573	0	0	0	0	http://asia.ensembl.org/Homo_sapiens/Transcript/Idhistory?t=ENST00000416237
ENST00000416242.1	ENSG00000231808.1	413	0	0	0	0	http://asia.ensembl.org/Homo_sapiens/Transcript/Idhistory?t=ENST00000416242
ENST00000416249.1	ENSG00000232470.1	401	5	9	0.12853	0.267546	http://asia.ensembl.org/Homo_sapiens/Transcript/Idhistory?t=ENST00000416249
ENST00000416260.1	ENSG00000230155.2	486	96	106	2.03617	2.59998	http://asia.ensembl.org/Homo_sapiens/Transcript/Idhistory?t=ENST00000416260
ENST00000416261.1	ENSG00000238121.1	539	0	0	0	0	http://asia.ensembl.org/Homo_sapiens/Transcript/Idhistory?t=ENST00000416261
ENST00000416262.1	ENSG00000237374.1	499	0	0	0	0	http://asia.ensembl.org/Homo_sapiens/Transcript/Idhistory?t=ENST00000416262
ENST00000416263.3	ENSG00000229980.4	1351	201	247	1.53362	2.17942	http://asia.ensembl.org/Homo_sapiens/Transcript/Idhistory?t=ENST00000416263
ENST00000416275.1	ENSG00000224973.1	435	1	0	0.0236968	0	http://asia.ensembl.org/Homo_sapiens/Transcript/Idhistory?t=ENST00000416275
ENST00000416279.1	ENSG00000223647.1	418	0	0	0	0	http://asia.ensembl.org/Homo_sapiens/Transcript/Idhistory?t=ENST00000416279
ENST00000416295.1	ENSG00000012171.13	1088	262	494	2.48228	5.4125	http://asia.ensembl.org/Homo_sapiens/Transcript/Idhistory?t=ENST00000416295
ENST00000416301.1	ENSG00000226688.2	4241	37	40	0.0899314	0.112432	http://asia.ensembl.org/Homo_sapiens/Transcript/Idhistory?t=ENST00000416301
ENST00000416309.2	ENSG00000230262.2	1294	183	162	1.45779	1.49238	http://asia.ensembl.org/Homo_sapiens/Transcript/Idhistory?t=ENST00000416309
ENST00000416310.1	ENSG00000230720.1	408	0	0	0	0	http://asia.ensembl.org/Homo_sapiens/Transcript/Idhistory?t=ENST00000416310
ENST00000416327.1	ENSG00000233215.1	795	0	0	0	0	http://asia.ensembl.org/Homo_sapiens/Transcript/Idhistory?t=ENST00000416327
ENST00000416329.1	ENSG00000233184.2	713	25	35	0.361434	0.585165	http://asia.ensembl.org/Homo_sapiens/Transcript/Idhistory?t=ENST00000416329
ENST00000416330.1	ENSG00000229807.5	750	1	0	0.0137441	0	http://asia.ensembl.org/Homo_sapiens/Transcript/Idhistory?t=ENST00000416330
ENST00000416341.1	ENSG00000230229.1	381	0	0	0	0	http://asia.ensembl.org/Homo_sapiens/Transcript/Idhistory?t=ENST00000416341
ENST00000416343.2	ENSG00000230402.2	497	0	1	0	0.0239852	http://asia.ensembl.org/Homo_sapiens/Transcript/Idhistory?t=ENST00000416343
ENST00000416344.1	ENSG00000234281.1	714	9	11	0.129934	0.183651	http://asia.ensembl.org/Homo_sapiens/Transcript/Idhistory?t=ENST00000416344
ENST00000416349.1	ENSG00000232537.1	473	0	0	0	0	http://asia.ensembl.org/Homo_sapiens/Transcript/Idhistory?t=ENST00000416349
ENST00000416350.1	ENSG00000237220.1	545	0	0	0	0	http://asia.ensembl.org/Homo_sapiens/Transcript/Idhistory?t=ENST00000416350
ENST00000416352.1	ENSG00000232396.2	590	1	0	0.0174713	0	http://asia.ensembl.org/Homo_sapiens/Transcript/Idhistory?t=ENST00000416352
ENST00000416361.1	ENSG00000228389.1	2102	6	2	0.0294237	0.0113422	http://asia.ensembl.org/Homo_sapiens/Transcript/Idhistory?t=ENST00000416361
ENST00000416366.1	ENSG00000179406.6	520	14	17	0.277525	0.389713	http://asia.ensembl.org/Homo_sapiens/Transcript/Idhistory?t=ENST00000416366
ENST00000416376.2	ENSG00000226869.2	866	0	0	0	0	http://asia.ensembl.org/Homo_sapiens/Transcript/Idhistory?t=ENST00000416376
ENST00000416381.1	ENSG00000223546.2	2012	85	80	0.435481	0.473982	http://asia.ensembl.org/Homo_sapiens/Transcript/Idhistory?t=ENST00000416381
ENST00000416385.1	ENSG00000235373.1	4860	0	0	0	0	http://asia.ensembl.org/Homo_sapiens/Transcript/Idhistory?t=ENST00000416385
ENST00000416395.1	ENSG00000179818.8	2451	106	94	0.445801	0.457177	http://asia.ensembl.org/Homo_sapiens/Transcript/Idhistory?t=ENST00000416395
ENST00000416398.1	ENSG00000226051.2	1860	1	1	0.00554198	0.00640895	http://asia.ensembl.org/Homo_sapiens/Transcript/Idhistory?t=ENST00000416398
ENST00000416401.1	ENSG00000237756.1	469	0	0	0	0	http://asia.ensembl.org/Homo_sapiens/Transcript/Idhistory?t=ENST00000416401
ENST00000416405.1	ENSG00000206142.5	1857	0	0	0	0	http://asia.ensembl.org/Homo_sapiens/Transcript/Idhistory?t=ENST00000416405
ENST00000416406.1	ENSG00000225450.1	500	224	202	4.61802	4.81594	http://asia.ensembl.org/Homo_sapiens/Transcript/Idhistory?t=ENST00000416406
ENST00000416416.1	ENSG00000231407.1	2080	1	1	0.00495581	0.00573108	http://asia.ensembl.org/Homo_sapiens/Transcript/Idhistory?t=ENST00000416416
ENST00000416424.1	ENSG00000237463.1	1717	0	0	0	0	http://asia.ensembl.org/Homo_sapiens/Transcript/Idhistory?t=ENST00000416424
ENST00000416430.1	ENSG00000224257.1	467	0	0	0	0	http://asia.ensembl.org/Homo_sapiens/Transcript/Idhistory?t=ENST00000416430
ENST00000416432.1	ENSG00000235191.1	433	261	202	6.21342	5.56113	http://asia.ensembl.org/Homo_sapiens/Transcript/Idhistory?t=ENST00000416432
ENST00000416437.1	ENSG00000232474.1	554	1	1	0.0186067	0.0215174	http://asia.ensembl.org/Homo_sapiens/Transcript/Idhistory?t=ENST00000416437
ENST00000416438.2	ENSG00000225511.2	2506	10	8	0.0411336	0.0380547	http://asia.ensembl.org/Homo_sapiens/Transcript/Idhistory?t=ENST00000416438
ENST00000416448.2	ENSG00000240056.2	288	0	0	0	0	http://asia.ensembl.org/Homo_sapiens/Transcript/Idhistory?t=ENST00000416448
ENST00000416453.2	ENSG00000234945.2	863	244	191	2.91445	2.63829	http://asia.ensembl.org/Homo_sapiens/Transcript/Idhistory?t=ENST00000416453
ENST00000416455.1	ENSG00000236095.1	779	96	88	1.27032	1.34662	http://asia.ensembl.org/Homo_sapiens/Transcript/Idhistory?t=ENST00000416455
ENST00000416463.1	ENSG00000242282.2	436	163	116	3.85371	3.17155	http://asia.ensembl.org/Homo_sapiens/Transcript/Idhistory?t=ENST00000416463
ENST00000416468.1	ENSG00000228355.1	188	2	0	0.10966	0	http://asia.ensembl.org/Homo_sapiens/Transcript/Idhistory?t=ENST00000416468
ENST00000416470.1	ENSG00000235185.1	207	1	0	0.0497975	0	http://asia.ensembl.org/Homo_sapiens/Transcript/Idhistory?t=ENST00000416470
ENST00000416473.1	ENSG00000229109.1	444	0	4	0	0.107393	http://asia.ensembl.org/Homo_sapiens/Transcript/Idhistory?t=ENST00000416473
ENST00000416481.1	ENSG00000233534.1	531	0	0	0	0	http://asia.ensembl.org/Homo_sapiens/Transcript/Idhistory?t=ENST00000416481
ENST00000416498.1	ENSG00000161103.6	359	3	1	0.08614	0.0332051	http://asia.ensembl.org/Homo_sapiens/Transcript/Idhistory?t=ENST00000416498
ENST00000416502.1	ENSG00000231170.1	307	16	26	0.537229	1.00957	http://asia.ensembl.org/Homo_sapiens/Transcript/Idhistory?t=ENST00000416502
ENST00000416506.1	ENSG00000179818.8	542	27	34	0.513502	0.74779	http://asia.ensembl.org/Homo_sapiens/Transcript/Idhistory?t=ENST00000416506
ENST00000416507.1	ENSG00000228707.1	509	1	1	0.0202516	0.0234197	http://asia.ensembl.org/Homo_sapiens/Transcript/Idhistory?t=ENST00000416507
ENST00000416509.1	ENSG00000224844.1	669	1	2	0.0154082	0.0356372	http://asia.ensembl.org/Homo_sapiens/Transcript/Idhistory?t=ENST00000416509
ENST00000416510.1	ENSG00000236230.1	675	1	0	0.0152712	0	http://asia.ensembl.org/Homo_sapiens/Transcript/Idhistory?t=ENST00000416510
ENST00000416513.1	ENSG00000229452.1	389	0	1	0	0.0306443	http://asia.ensembl.org/Homo_sapiens/Transcript/Idhistory?t=ENST00000416513
ENST00000416521.2	ENSG00000231817.2	500	0	0	0	0	http://asia.ensembl.org/Homo_sapiens/Transcript/Idhistory?t=ENST00000416521
ENST00000416527.1	ENSG00000242569.2	308	1	2	0.0334678	0.0774068	http://asia.ensembl.org/Homo_sapiens/Transcript/Idhistory?t=ENST00000416527
ENST00000416534.1	ENSG00000226506.1	734	0	0	0	0	http://asia.ensembl.org/Homo_sapiens/Transcript/Idhistory?t=ENST00000416534
ENST00000416553.1	ENSG00000231698.2	584	0	2	0	0.0408241	http://asia.ensembl.org/Homo_sapiens/Transcript/Idhistory?t=ENST00000416553
ENST00000416554.1	ENSG00000235131.1	351	0	0	0	0	http://asia.ensembl.org/Homo_sapiens/Transcript/Idhistory?t=ENST00000416554
ENST00000416555.1	ENSG00000225330.1	544	7	15	0.132641	0.328694	http://asia.ensembl.org/Homo_sapiens/Transcript/Idhistory?t=ENST00000416555
ENST00000416560.1	ENSG00000182165.12	710	600	431	8.71106	7.23634	http://asia.ensembl.org/Homo_sapiens/Transcript/Idhistory?t=ENST00000416560
ENST00000416563.1	ENSG00000230440.1	271	2	0	0.0760744	0	http://asia.ensembl.org/Homo_sapiens/Transcript/Idhistory?t=ENST00000416563
ENST00000416570.1	ENSG00000228794.3	612	22	18	0.370552	0.350607	http://asia.ensembl.org/Homo_sapiens/Transcript/Idhistory?t=ENST00000416570
ENST00000416572.1	ENSG00000179406.6	556	8	8	0.148318	0.17152	http://asia.ensembl.org/Homo_sapiens/Transcript/Idhistory?t=ENST00000416572
ENST00000416575.1	ENSG00000227210.1	541	14	12	0.266753	0.264414	http://asia.ensembl.org/Homo_sapiens/Transcript/Idhistory?t=ENST00000416575
ENST00000416581.1	ENSG00000224863.1	1129	0	0	0	0	http://asia.ensembl.org/Homo_sapiens/Transcript/Idhistory?t=ENST00000416581
ENST00000416593.1	ENSG00000233942.1	534	52	35	1.00378	0.781316	http://asia.ensembl.org/Homo_sapiens/Transcript/Idhistory?t=ENST00000416593
ENST00000416595.1	ENSG00000223623.1	430	0	0	0	0	http://asia.ensembl.org/Homo_sapiens/Transcript/Idhistory?t=ENST00000416595
ENST00000416598.2	ENSG00000226759.2	1262	0	0	0	0	http://asia.ensembl.org/Homo_sapiens/Transcript/Idhistory?t=ENST00000416598
ENST00000416599.1	ENSG00000272281.1	3494	121	93	0.356977	0.317293	http://asia.ensembl.org/Homo_sapiens/Transcript/Idhistory?t=ENST00000416599
ENST00000416607.1	ENSG00000226506.1	386	0	0	0	0	http://asia.ensembl.org/Homo_sapiens/Transcript/Idhistory?t=ENST00000416607
ENST00000416615.1	ENSG00000206142.5	1930	0	0	0	0	http://asia.ensembl.org/Homo_sapiens/Transcript/Idhistory?t=ENST00000416615
ENST00000416630.1	ENSG00000237737.1	584	3	3	0.0529525	0.0612362	http://asia.ensembl.org/Homo_sapiens/Transcript/Idhistory?t=ENST00000416630
ENST00000416638.1	ENSG00000238129.1	626	0	0	0	0	http://asia.ensembl.org/Homo_sapiens/Transcript/Idhistory?t=ENST00000416638
ENST00000416641.1	ENSG00000226956.1	516	0	0	0	0	http://asia.ensembl.org/Homo_sapiens/Transcript/Idhistory?t=ENST00000416641
ENST00000416646.1	ENSG00000228503.1	456	0	0	0	0	http://asia.ensembl.org/Homo_sapiens/Transcript/Idhistory?t=ENST00000416646
ENST00000416650.1	ENSG00000214293.4	609	106	79	1.79418	1.54636	http://asia.ensembl.org/Homo_sapiens/Transcript/Idhistory?t=ENST00000416650
ENST00000416657.1	ENSG00000235858.1	339	0	0	0	0	http://asia.ensembl.org/Homo_sapiens/Transcript/Idhistory?t=ENST00000416657
ENST00000416664.1	ENSG00000236240.1	658	0	0	0	0	http://asia.ensembl.org/Homo_sapiens/Transcript/Idhistory?t=ENST00000416664
ENST00000416679.1	ENSG00000224745.1	499	8	13	0.16526	0.310558	http://asia.ensembl.org/Homo_sapiens/Transcript/Idhistory?t=ENST00000416679
ENST00000416680.1	ENSG00000224932.1	735	0	0	0	0	http://asia.ensembl.org/Homo_sapiens/Transcript/Idhistory?t=ENST00000416680
ENST00000416684.1	ENSG00000234006.1	454	4	5	0.0908201	0.131285	http://asia.ensembl.org/Homo_sapiens/Transcript/Idhistory?t=ENST00000416684
ENST00000416685.1	ENSG00000235779.2	590	0	0	0	0	http://asia.ensembl.org/Homo_sapiens/Transcript/Idhistory?t=ENST00000416685
ENST00000416689.1	ENSG00000227533.1	3075	45	77	0.15085	0.298501	http://asia.ensembl.org/Homo_sapiens/Transcript/Idhistory?t=ENST00000416689
ENST00000416696.1	ENSG00000229484.1	438	0	0	0	0	http://asia.ensembl.org/Homo_sapiens/Transcript/Idhistory?t=ENST00000416696
ENST00000416700.1	ENSG00000237543.1	681	5	0	0.0756835	0	http://asia.ensembl.org/Homo_sapiens/Transcript/Idhistory?t=ENST00000416700
ENST00000416708.1	ENSG00000237471.1	555	1	2	0.0185731	0.0429573	http://asia.ensembl.org/Homo_sapiens/Transcript/Idhistory?t=ENST00000416708
ENST00000416722.1	ENSG00000237664.1	455	0	0	0	0	http://asia.ensembl.org/Homo_sapiens/Transcript/Idhistory?t=ENST00000416722
ENST00000416725.1	ENSG00000224795.1	703	1	0	0.014663	0	http://asia.ensembl.org/Homo_sapiens/Transcript/Idhistory?t=ENST00000416725
ENST00000416742.1	ENSG00000235621.4	3544	0	8	0	0.0269089	http://asia.ensembl.org/Homo_sapiens/Transcript/Idhistory?t=ENST00000416742
ENST00000416758.1	ENSG00000231943.3	404	0	0	0	0	http://asia.ensembl.org/Homo_sapiens/Transcript/Idhistory?t=ENST00000416758
ENST00000416768.1	ENSG00000224924.2	1850	0	0	0	0	http://asia.ensembl.org/Homo_sapiens/Transcript/Idhistory?t=ENST00000416768
ENST00000416769.1	ENSG00000218510.3	1054	908	523	8.88021	5.91508	http://asia.ensembl.org/Homo_sapiens/Transcript/Idhistory?t=ENST00000416769
ENST00000416770.1	ENSG00000232082.1	579	0	0	0	0	http://asia.ensembl.org/Homo_sapiens/Transcript/Idhistory?t=ENST00000416770
ENST00000416774.1	ENSG00000223823.1	1620	6	4	0.0381781	0.0294337	http://asia.ensembl.org/Homo_sapiens/Transcript/Idhistory?t=ENST00000416774
ENST00000416809.2	ENSG00000241784.2	627	12	3	0.197284	0.0570366	http://asia.ensembl.org/Homo_sapiens/Transcript/Idhistory?t=ENST00000416809
ENST00000416824.1	ENSG00000235314.1	1323	20	24	0.155829	0.216248	http://asia.ensembl.org/Homo_sapiens/Transcript/Idhistory?t=ENST00000416824
ENST00000416826.2	ENSG00000236404.4	3167	9	21	0.0292936	0.0790444	http://asia.ensembl.org/Homo_sapiens/Transcript/Idhistory?t=ENST00000416826
ENST00000416842.1	ENSG00000229986.1	487	0	0	0	0	http://asia.ensembl.org/Homo_sapiens/Transcript/Idhistory?t=ENST00000416842
ENST00000416845.1	ENSG00000228541.1	424	0	0	0	0	http://asia.ensembl.org/Homo_sapiens/Transcript/Idhistory?t=ENST00000416845
ENST00000416854.1	ENSG00000232725.1	244	0	0	0	0	http://asia.ensembl.org/Homo_sapiens/Transcript/Idhistory?t=ENST00000416854
ENST00000416860.2	ENSG00000238164.2	3522	11	1	0.0321945	0.00338462	http://asia.ensembl.org/Homo_sapiens/Transcript/Idhistory?t=ENST00000416860
ENST00000416861.1	ENSG00000227308.2	496	0	0	0	0	http://asia.ensembl.org/Homo_sapiens/Transcript/Idhistory?t=ENST00000416861
ENST00000416869.1	ENSG00000238142.1	336	226	186	6.93342	6.59893	http://asia.ensembl.org/Homo_sapiens/Transcript/Idhistory?t=ENST00000416869
ENST00000416873.1	ENSG00000223809.1	250	0	5	0	0.238413	http://asia.ensembl.org/Homo_sapiens/Transcript/Idhistory?t=ENST00000416873
ENST00000416890.1	ENSG00000203801.4	602	0	0	0	0	http://asia.ensembl.org/Homo_sapiens/Transcript/Idhistory?t=ENST00000416890
ENST00000416894.1	ENSG00000228126.1	566	33	32	0.601001	0.673959	http://asia.ensembl.org/Homo_sapiens/Transcript/Idhistory?t=ENST00000416894
ENST00000416908.1	ENSG00000225334.1	423	0	2	0	0.0563624	http://asia.ensembl.org/Homo_sapiens/Transcript/Idhistory?t=ENST00000416908
ENST00000416909.1	ENSG00000223392.1	895	0	0	0	0	http://asia.ensembl.org/Homo_sapiens/Transcript/Idhistory?t=ENST00000416909
ENST00000416928.2	ENSG00000224189.2	4235	17	1	0.0413784	0.00281479	http://asia.ensembl.org/Homo_sapiens/Transcript/Idhistory?t=ENST00000416928
ENST00000416930.2	ENSG00000246016.2	483	0	0	0	0	http://asia.ensembl.org/Homo_sapiens/Transcript/Idhistory?t=ENST00000416930
ENST00000416948.1	ENSG00000231150.1	830	0	0	0	0	http://asia.ensembl.org/Homo_sapiens/Transcript/Idhistory?t=ENST00000416948
ENST00000416951.1	ENSG00000226917.1	816	1	1	0.0126325	0.0146086	http://asia.ensembl.org/Homo_sapiens/Transcript/Idhistory?t=ENST00000416951
ENST00000416952.1	ENSG00000234741.3	799	2744	2761	35.401	41.1926	http://asia.ensembl.org/Homo_sapiens/Transcript/Idhistory?t=ENST00000416952
ENST00000416958.1	ENSG00000229782.1	370	0	0	0	0	http://asia.ensembl.org/Homo_sapiens/Transcript/Idhistory?t=ENST00000416958
ENST00000416959.1	ENSG00000236936.1	723	8	7	0.114059	0.115414	http://asia.ensembl.org/Homo_sapiens/Transcript/Idhistory?t=ENST00000416959
ENST00000416970.1	ENSG00000233016.2	789	1662	989	21.7136	14.9424	http://asia.ensembl.org/Homo_sapiens/Transcript/Idhistory?t=ENST00000416970
ENST00000416982.1	ENSG00000234722.3	2624	3	1	0.0117852	0.00454293	http://asia.ensembl.org/Homo_sapiens/Transcript/Idhistory?t=ENST00000416982
ENST00000416989.2	ENSG00000226725.2	1167	0	0	0	0	http://asia.ensembl.org/Homo_sapiens/Transcript/Idhistory?t=ENST00000416989
ENST00000416995.1	ENSG00000230866.1	178	0	0	0	0	http://asia.ensembl.org/Homo_sapiens/Transcript/Idhistory?t=ENST00000416995
ENST00000416996.1	ENSG00000225472.1	964	26	7	0.278019	0.0865607	http://asia.ensembl.org/Homo_sapiens/Transcript/Idhistory?t=ENST00000416996
ENST00000416999.1	ENSG00000231721.2	387	129	59	3.43603	1.81736	http://asia.ensembl.org/Homo_sapiens/Transcript/Idhistory?t=ENST00000416999
ENST00000417006.1	ENSG00000232732.4	754	1	2	0.0136712	0.0316198	http://asia.ensembl.org/Homo_sapiens/Transcript/Idhistory?t=ENST00000417006
ENST00000417011.1	ENSG00000223711.1	810	2	2	0.0254521	0.0294337	http://asia.ensembl.org/Homo_sapiens/Transcript/Idhistory?t=ENST00000417011
ENST00000417026.1	ENSG00000237513.1	891	0	1	0	0.013379	http://asia.ensembl.org/Homo_sapiens/Transcript/Idhistory?t=ENST00000417026
ENST00000417032.1	ENSG00000231419.2	546	0	0	0	0	http://asia.ensembl.org/Homo_sapiens/Transcript/Idhistory?t=ENST00000417032
ENST00000417034.1	ENSG00000205861.7	468	2	0	0.0440517	0	http://asia.ensembl.org/Homo_sapiens/Transcript/Idhistory?t=ENST00000417034
ENST00000417038.1	ENSG00000226853.2	393	12	14	0.314751	0.424654	http://asia.ensembl.org/Homo_sapiens/Transcript/Idhistory?t=ENST00000417038
ENST00000417039.1	ENSG00000231367.1	1156	1	0	0.00891703	0	http://asia.ensembl.org/Homo_sapiens/Transcript/Idhistory?t=ENST00000417039
ENST00000417047.1	ENSG00000227237.1	462	4	0	0.0892475	0	http://asia.ensembl.org/Homo_sapiens/Transcript/Idhistory?t=ENST00000417047
ENST00000417054.1	ENSG00000236403.1	462	0	0	0	0	http://asia.ensembl.org/Homo_sapiens/Transcript/Idhistory?t=ENST00000417054
ENST00000417058.2	ENSG00000215039.2	1504	12	37	0.0822454	0.293261	http://asia.ensembl.org/Homo_sapiens/Transcript/Idhistory?t=ENST00000417058
ENST00000417071.1	ENSG00000233864.3	882	204	201	2.38418	2.71661	http://asia.ensembl.org/Homo_sapiens/Transcript/Idhistory?t=ENST00000417071
ENST00000417072.1	ENSG00000212855.5	3168	0	0	0	0	http://asia.ensembl.org/Homo_sapiens/Transcript/Idhistory?t=ENST00000417072
ENST00000417079.1	ENSG00000238121.1	1045	0	0	0	0	http://asia.ensembl.org/Homo_sapiens/Transcript/Idhistory?t=ENST00000417079
ENST00000417083.1	ENSG00000244625.1	706	19	29	0.277413	0.489658	http://asia.ensembl.org/Homo_sapiens/Transcript/Idhistory?t=ENST00000417083
ENST00000417084.1	ENSG00000237074.1	917	0	0	0	0	http://asia.ensembl.org/Homo_sapiens/Transcript/Idhistory?t=ENST00000417084
ENST00000417086.1	ENSG00000224189.2	984	8	0	0.0838056	0	http://asia.ensembl.org/Homo_sapiens/Transcript/Idhistory?t=ENST00000417086
ENST00000417089.1	ENSG00000130600.11	1444	16	9	0.114217	0.0742977	http://asia.ensembl.org/Homo_sapiens/Transcript/Idhistory?t=ENST00000417089
ENST00000417096.1	ENSG00000234902.2	556	5	13	0.0926986	0.27872	http://asia.ensembl.org/Homo_sapiens/Transcript/Idhistory?t=ENST00000417096
ENST00000417112.1	ENSG00000223784.1	917	473	184	5.31704	2.39193	http://asia.ensembl.org/Homo_sapiens/Transcript/Idhistory?t=ENST00000417112
ENST00000417120.1	ENSG00000228939.1	517	13	22	0.259198	0.507262	http://asia.ensembl.org/Homo_sapiens/Transcript/Idhistory?t=ENST00000417120
ENST00000417121.1	ENSG00000188338.10	494	1	2	0.0208666	0.0482617	http://asia.ensembl.org/Homo_sapiens/Transcript/Idhistory?t=ENST00000417121
ENST00000417123.1	ENSG00000232564.1	1932	25	25	0.133386	0.154253	http://asia.ensembl.org/Homo_sapiens/Transcript/Idhistory?t=ENST00000417123
ENST00000417135.1	ENSG00000223729.1	743	0	0	0	0	http://asia.ensembl.org/Homo_sapiens/Transcript/Idhistory?t=ENST00000417135
ENST00000417138.1	ENSG00000223608.1	424	0	0	0	0	http://asia.ensembl.org/Homo_sapiens/Transcript/Idhistory?t=ENST00000417138
ENST00000417149.1	ENSG00000226762.1	390	0	0	0	0	http://asia.ensembl.org/Homo_sapiens/Transcript/Idhistory?t=ENST00000417149
ENST00000417161.1	ENSG00000225233.1	440	0	0	0	0	http://asia.ensembl.org/Homo_sapiens/Transcript/Idhistory?t=ENST00000417161
ENST00000417193.1	ENSG00000213373.3	560	0	0	0	0	http://asia.ensembl.org/Homo_sapiens/Transcript/Idhistory?t=ENST00000417193
ENST00000417213.1	ENSG00000229160.1	351	1	8	0.0293678	0.271696	http://asia.ensembl.org/Homo_sapiens/Transcript/Idhistory?t=ENST00000417213
ENST00000417218.1	ENSG00000227082.1	3662	5	4	0.0140744	0.0130209	http://asia.ensembl.org/Homo_sapiens/Transcript/Idhistory?t=ENST00000417218
ENST00000417221.4	ENSG00000214432.5	508	16	0	0.324664	0	http://asia.ensembl.org/Homo_sapiens/Transcript/Idhistory?t=ENST00000417221
ENST00000417232.2	ENSG00000233098.4	709	0	1	0	0.0168133	http://asia.ensembl.org/Homo_sapiens/Transcript/Idhistory?t=ENST00000417232
ENST00000417241.1	ENSG00000203897.3	441	0	0	0	0	http://asia.ensembl.org/Homo_sapiens/Transcript/Idhistory?t=ENST00000417241
ENST00000417244.1	ENSG00000198221.7	182	2	0	0.113276	0	http://asia.ensembl.org/Homo_sapiens/Transcript/Idhistory?t=ENST00000417244
ENST00000417260.1	ENSG00000231734.3	1400	5	2	0.0368146	0.0170295	http://asia.ensembl.org/Homo_sapiens/Transcript/Idhistory?t=ENST00000417260
ENST00000417262.1	ENSG00000228288.2	748	25	19	0.344522	0.302797	http://asia.ensembl.org/Homo_sapiens/Transcript/Idhistory?t=ENST00000417262
ENST00000417267.1	ENSG00000234793.1	668	43	38	0.663544	0.678121	http://asia.ensembl.org/Homo_sapiens/Transcript/Idhistory?t=ENST00000417267
ENST00000417273.1	ENSG00000230322.1	430	0	0	0	0	http://asia.ensembl.org/Homo_sapiens/Transcript/Idhistory?t=ENST00000417273
ENST00000417281.2	ENSG00000233937.2	629	51	91	0.835791	1.72461	http://asia.ensembl.org/Homo_sapiens/Transcript/Idhistory?t=ENST00000417281
ENST00000417284.1	ENSG00000230651.2	461	0	0	0	0	http://asia.ensembl.org/Homo_sapiens/Transcript/Idhistory?t=ENST00000417284
ENST00000417290.2	ENSG00000226869.2	950	0	0	0	0	http://asia.ensembl.org/Homo_sapiens/Transcript/Idhistory?t=ENST00000417290
ENST00000417298.1	ENSG00000236392.2	637	0	0	0	0	http://asia.ensembl.org/Homo_sapiens/Transcript/Idhistory?t=ENST00000417298
ENST00000417299.1	ENSG00000224961.1	438	0	2	0	0.0544322	http://asia.ensembl.org/Homo_sapiens/Transcript/Idhistory?t=ENST00000417299
ENST00000417305.1	ENSG00000233070.1	500	4	8	0.0824647	0.19073	http://asia.ensembl.org/Homo_sapiens/Transcript/Idhistory?t=ENST00000417305
ENST00000417313.2	ENSG00000232490.2	475	0	0	0	0	http://asia.ensembl.org/Homo_sapiens/Transcript/Idhistory?t=ENST00000417313
ENST00000417315.1	ENSG00000242486.1	357	0	0	0	0	http://asia.ensembl.org/Homo_sapiens/Transcript/Idhistory?t=ENST00000417315
ENST00000417324.1	ENSG00000237613.2	1187	0	0	0	0	http://asia.ensembl.org/Homo_sapiens/Transcript/Idhistory?t=ENST00000417324
ENST00000417327.1	ENSG00000237037.4	1521	53	75	0.35919	0.587803	http://asia.ensembl.org/Homo_sapiens/Transcript/Idhistory?t=ENST00000417327
ENST00000417333.2	ENSG00000248538.2	408	0	0	0	0	http://asia.ensembl.org/Homo_sapiens/Transcript/Idhistory?t=ENST00000417333
ENST00000417334.1	ENSG00000231141.1	344	0	0	0	0	http://asia.ensembl.org/Homo_sapiens/Transcript/Idhistory?t=ENST00000417334
ENST00000417335.1	ENSG00000235888.1	1412	1	0	0.00730034	0	http://asia.ensembl.org/Homo_sapiens/Transcript/Idhistory?t=ENST00000417335
ENST00000417343.1	ENSG00000240293.1	557	101	79	1.86915	1.69072	http://asia.ensembl.org/Homo_sapiens/Transcript/Idhistory?t=ENST00000417343
ENST00000417346.1	ENSG00000218018.2	1540	77	57	0.515404	0.441219	http://asia.ensembl.org/Homo_sapiens/Transcript/Idhistory?t=ENST00000417346
ENST00000417354.1	ENSG00000230630.1	568	3	0	0.0544441	0	http://asia.ensembl.org/Homo_sapiens/Transcript/Idhistory?t=ENST00000417354
ENST00000417355.1	ENSG00000230432.1	311	0	0	0	0	http://asia.ensembl.org/Homo_sapiens/Transcript/Idhistory?t=ENST00000417355
ENST00000417359.1	ENSG00000243350.1	565	1	0	0.0182444	0	http://asia.ensembl.org/Homo_sapiens/Transcript/Idhistory?t=ENST00000417359
ENST00000417381.1	ENSG00000235954.2	552	89	73	1.66199	1.57646	http://asia.ensembl.org/Homo_sapiens/Transcript/Idhistory?t=ENST00000417381
ENST00000417383.1	ENSG00000223930.1	549	0	0	0	0	http://asia.ensembl.org/Homo_sapiens/Transcript/Idhistory?t=ENST00000417383
ENST00000417384.1	ENSG00000224049.1	589	0	1	0	0.0202388	http://asia.ensembl.org/Homo_sapiens/Transcript/Idhistory?t=ENST00000417384
ENST00000417385.1	ENSG00000233047.1	377	0	0	0	0	http://asia.ensembl.org/Homo_sapiens/Transcript/Idhistory?t=ENST00000417385
ENST00000417390.1	ENSG00000227945.1	752	71	40	0.973237	0.634077	http://asia.ensembl.org/Homo_sapiens/Transcript/Idhistory?t=ENST00000417390
ENST00000417401.1	ENSG00000224093.1	504	101	105	2.06571	2.48347	http://asia.ensembl.org/Homo_sapiens/Transcript/Idhistory?t=ENST00000417401
ENST00000417404.1	ENSG00000214719.6	4740	1051	845	2.28561	2.12509	http://asia.ensembl.org/Homo_sapiens/Transcript/Idhistory?t=ENST00000417404
ENST00000417409.1	ENSG00000241505.1	506	0	0	0	0	http://asia.ensembl.org/Homo_sapiens/Transcript/Idhistory?t=ENST00000417409
ENST00000417420.1	ENSG00000236341.1	610	0	0	0	0	http://asia.ensembl.org/Homo_sapiens/Transcript/Idhistory?t=ENST00000417420
ENST00000417422.1	ENSG00000223914.1	559	0	0	0	0	http://asia.ensembl.org/Homo_sapiens/Transcript/Idhistory?t=ENST00000417422
ENST00000417426.1	ENSG00000233145.1	582	0	0	0	0	http://asia.ensembl.org/Homo_sapiens/Transcript/Idhistory?t=ENST00000417426
ENST00000417443.2	ENSG00000178947.8	5230	307	286	0.605083	0.651875	http://asia.ensembl.org/Homo_sapiens/Transcript/Idhistory?t=ENST00000417443
ENST00000417447.1	ENSG00000229327.1	265	4	8	0.155594	0.359869	http://asia.ensembl.org/Homo_sapiens/Transcript/Idhistory?t=ENST00000417447
ENST00000417456.1	ENSG00000241014.1	3163	111	125	0.361744	0.471097	http://asia.ensembl.org/Homo_sapiens/Transcript/Idhistory?t=ENST00000417456
ENST00000417460.1	ENSG00000236536.1	692	1	16	0.0148961	0.275622	http://asia.ensembl.org/Homo_sapiens/Transcript/Idhistory?t=ENST00000417460
ENST00000417463.1	ENSG00000234503.1	774	0	0	0	0	http://asia.ensembl.org/Homo_sapiens/Transcript/Idhistory?t=ENST00000417463
ENST00000417465.1	ENSG00000227516.1	403	1	1	0.0255784	0.0295798	http://asia.ensembl.org/Homo_sapiens/Transcript/Idhistory?t=ENST00000417465
ENST00000417473.2	ENSG00000224177.2	1330	0	0	0	0	http://asia.ensembl.org/Homo_sapiens/Transcript/Idhistory?t=ENST00000417473
ENST00000417474.1	ENSG00000250910.2	449	52	41	1.19381	1.08852	http://asia.ensembl.org/Homo_sapiens/Transcript/Idhistory?t=ENST00000417474
ENST00000417476.1	ENSG00000231876.2	454	0	0	0	0	http://asia.ensembl.org/Homo_sapiens/Transcript/Idhistory?t=ENST00000417476
ENST00000417479.1	ENSG00000231863.1	573	0	0	0	0	http://asia.ensembl.org/Homo_sapiens/Transcript/Idhistory?t=ENST00000417479
ENST00000417481.1	ENSG00000231092.1	784	9	8	0.118333	0.121639	http://asia.ensembl.org/Homo_sapiens/Transcript/Idhistory?t=ENST00000417481
ENST00000417482.1	ENSG00000226258.2	454	0	0	0	0	http://asia.ensembl.org/Homo_sapiens/Transcript/Idhistory?t=ENST00000417482
ENST00000417483.1	ENSG00000231971.1	1360	0	0	0	0	http://asia.ensembl.org/Homo_sapiens/Transcript/Idhistory?t=ENST00000417483
ENST00000417485.2	ENSG00000237525.2	1642	1	0	0.00627776	0	http://asia.ensembl.org/Homo_sapiens/Transcript/Idhistory?t=ENST00000417485
ENST00000417497.1	ENSG00000235954.2	627	14	25	0.230165	0.475305	http://asia.ensembl.org/Homo_sapiens/Transcript/Idhistory?t=ENST00000417497
ENST00000417502.1	ENSG00000233452.2	419	2	2	0.0492033	0.0569005	http://asia.ensembl.org/Homo_sapiens/Transcript/Idhistory?t=ENST00000417502
ENST00000417506.1	ENSG00000228151.1	3120	0	0	0	0	http://asia.ensembl.org/Homo_sapiens/Transcript/Idhistory?t=ENST00000417506
ENST00000417513.1	ENSG00000236953.1	440	0	1	0	0.0270924	http://asia.ensembl.org/Homo_sapiens/Transcript/Idhistory?t=ENST00000417513
ENST00000417514.1	ENSG00000223907.1	1122	0	0	0	0	http://asia.ensembl.org/Homo_sapiens/Transcript/Idhistory?t=ENST00000417514
ENST00000417516.1	ENSG00000223442.1	390	121	128	3.19815	3.91242	http://asia.ensembl.org/Homo_sapiens/Transcript/Idhistory?t=ENST00000417516
ENST00000417522.1	ENSG00000240754.1	292	0	0	0	0	http://asia.ensembl.org/Homo_sapiens/Transcript/Idhistory?t=ENST00000417522
ENST00000417539.1	ENSG00000232788.1	754	77	81	1.05268	1.2806	http://asia.ensembl.org/Homo_sapiens/Transcript/Idhistory?t=ENST00000417539
ENST00000417542.1	ENSG00000226140.1	458	0	1	0	0.0260276	http://asia.ensembl.org/Homo_sapiens/Transcript/Idhistory?t=ENST00000417542
ENST00000417554.1	ENSG00000215863.2	213	2	0	0.0967895	0	http://asia.ensembl.org/Homo_sapiens/Transcript/Idhistory?t=ENST00000417554
ENST00000417557.1	ENSG00000227189.2	2165	4	2	0.019045	0.0110121	http://asia.ensembl.org/Homo_sapiens/Transcript/Idhistory?t=ENST00000417557
ENST00000417559.1	ENSG00000226659.1	598	26	23	0.448178	0.458486	http://asia.ensembl.org/Homo_sapiens/Transcript/Idhistory?t=ENST00000417559
ENST00000417563.1	ENSG00000232113.1	381	0	1	0	0.0312878	http://asia.ensembl.org/Homo_sapiens/Transcript/Idhistory?t=ENST00000417563
ENST00000417565.1	ENSG00000233008.1	471	0	0	0	0	http://asia.ensembl.org/Homo_sapiens/Transcript/Idhistory?t=ENST00000417565
ENST00000417576.2	ENSG00000224825.2	1178	0	0	0	0	http://asia.ensembl.org/Homo_sapiens/Transcript/Idhistory?t=ENST00000417576
ENST00000417577.2	ENSG00000232978.2	409	7	5	0.176422	0.145729	http://asia.ensembl.org/Homo_sapiens/Transcript/Idhistory?t=ENST00000417577
ENST00000417578.1	ENSG00000196756.7	880	454	371	5.31804	5.02564	http://asia.ensembl.org/Homo_sapiens/Transcript/Idhistory?t=ENST00000417578
ENST00000417589.1	ENSG00000232885.1	401	0	0	0	0	http://asia.ensembl.org/Homo_sapiens/Transcript/Idhistory?t=ENST00000417589
ENST00000417591.1	ENSG00000203362.2	990	19	9	0.197832	0.10837	http://asia.ensembl.org/Homo_sapiens/Transcript/Idhistory?t=ENST00000417591
ENST00000417605.1	ENSG00000223635.1	591	4	4	0.0697671	0.0806812	http://asia.ensembl.org/Homo_sapiens/Transcript/Idhistory?t=ENST00000417605
ENST00000417609.1	ENSG00000231204.1	582	0	0	0	0	http://asia.ensembl.org/Homo_sapiens/Transcript/Idhistory?t=ENST00000417609
ENST00000417612.1	ENSG00000234661.1	913	6	6	0.0677421	0.0783394	http://asia.ensembl.org/Homo_sapiens/Transcript/Idhistory?t=ENST00000417612
ENST00000417624.1	ENSG00000236758.1	646	0	0	0	0	http://asia.ensembl.org/Homo_sapiens/Transcript/Idhistory?t=ENST00000417624
ENST00000417630.1	ENSG00000237464.1	355	0	0	0	0	http://asia.ensembl.org/Homo_sapiens/Transcript/Idhistory?t=ENST00000417630
ENST00000417636.1	ENSG00000231709.1	842	0	0	0	0	http://asia.ensembl.org/Homo_sapiens/Transcript/Idhistory?t=ENST00000417636
ENST00000417638.1	ENSG00000235448.1	799	4	4	0.0516049	0.0596778	http://asia.ensembl.org/Homo_sapiens/Transcript/Idhistory?t=ENST00000417638
ENST00000417643.1	ENSG00000237596.2	734	11	12	0.154481	0.194888	http://asia.ensembl.org/Homo_sapiens/Transcript/Idhistory?t=ENST00000417643
ENST00000417644.1	ENSG00000227907.1	452	0	0	0	0	http://asia.ensembl.org/Homo_sapiens/Transcript/Idhistory?t=ENST00000417644
ENST00000417650.1	ENSG00000232618.1	554	5	1	0.0930333	0.0215174	http://asia.ensembl.org/Homo_sapiens/Transcript/Idhistory?t=ENST00000417650
ENST00000417651.1	ENSG00000230523.1	2148	1	2	0.00479892	0.0110993	http://asia.ensembl.org/Homo_sapiens/Transcript/Idhistory?t=ENST00000417651
ENST00000417654.1	ENSG00000224893.1	244	0	0	0	0	http://asia.ensembl.org/Homo_sapiens/Transcript/Idhistory?t=ENST00000417654
ENST00000417659.1	ENSG00000240618.1	295	11	3	0.384369	0.121227	http://asia.ensembl.org/Homo_sapiens/Transcript/Idhistory?t=ENST00000417659
ENST00000417667.1	ENSG00000237714.1	839	441	434	5.4182	6.16634	http://asia.ensembl.org/Homo_sapiens/Transcript/Idhistory?t=ENST00000417667
ENST00000417672.1	ENSG00000226877.3	495	77	54	1.60348	1.30043	http://asia.ensembl.org/Homo_sapiens/Transcript/Idhistory?t=ENST00000417672
ENST00000417691.1	ENSG00000212978.5	892	653	579	7.54617	7.73773	http://asia.ensembl.org/Homo_sapiens/Transcript/Idhistory?t=ENST00000417691
ENST00000417692.1	ENSG00000233230.1	656	20	21	0.314271	0.381606	http://asia.ensembl.org/Homo_sapiens/Transcript/Idhistory?t=ENST00000417692
ENST00000417695.1	ENSG00000233694.1	1722	0	1	0	0.00692256	http://asia.ensembl.org/Homo_sapiens/Transcript/Idhistory?t=ENST00000417695
ENST00000417697.2	ENSG00000145063.10	1405	1	0	0.00733672	0	http://asia.ensembl.org/Homo_sapiens/Transcript/Idhistory?t=ENST00000417697
ENST00000417704.1	ENSG00000242086.3	694	44	35	0.653539	0.601185	http://asia.ensembl.org/Homo_sapiens/Transcript/Idhistory?t=ENST00000417704
ENST00000417705.1	ENSG00000223764.1	1389	326	141	2.41932	1.21009	http://asia.ensembl.org/Homo_sapiens/Transcript/Idhistory?t=ENST00000417705
ENST00000417708.1	ENSG00000206140.5	763	37	30	0.499868	0.468702	http://asia.ensembl.org/Homo_sapiens/Transcript/Idhistory?t=ENST00000417708
ENST00000417715.1	ENSG00000224028.1	444	0	0	0	0	http://asia.ensembl.org/Homo_sapiens/Transcript/Idhistory?t=ENST00000417715
ENST00000417720.1	ENSG00000223358.1	1416	10	7	0.0727972	0.0589298	http://asia.ensembl.org/Homo_sapiens/Transcript/Idhistory?t=ENST00000417720
ENST00000417721.1	ENSG00000177410.8	860	2639	2133	31.6314	29.566	http://asia.ensembl.org/Homo_sapiens/Transcript/Idhistory?t=ENST00000417721
ENST00000417742.1	ENSG00000236734.2	648	0	0	0	0	http://asia.ensembl.org/Homo_sapiens/Transcript/Idhistory?t=ENST00000417742
ENST00000417751.1	ENSG00000230448.1	596	0	0	0	0	http://asia.ensembl.org/Homo_sapiens/Transcript/Idhistory?t=ENST00000417751
ENST00000417765.1	ENSG00000240963.1	642	137	125	2.1997	2.321	http://asia.ensembl.org/Homo_sapiens/Transcript/Idhistory?t=ENST00000417765
ENST00000417773.1	ENSG00000203801.4	599	0	1	0	0.0199009	http://asia.ensembl.org/Homo_sapiens/Transcript/Idhistory?t=ENST00000417773
ENST00000417781.1	ENSG00000227431.1	556	0	5	0	0.1072	http://asia.ensembl.org/Homo_sapiens/Transcript/Idhistory?t=ENST00000417781
ENST00000417782.1	ENSG00000228587.1	601	0	0	0	0	http://asia.ensembl.org/Homo_sapiens/Transcript/Idhistory?t=ENST00000417782
ENST00000417786.1	ENSG00000225300.1	1960	27	28	0.141999	0.170295	http://asia.ensembl.org/Homo_sapiens/Transcript/Idhistory?t=ENST00000417786
ENST00000417792.1	ENSG00000234979.1	549	1	1	0.0187761	0.0217134	http://asia.ensembl.org/Homo_sapiens/Transcript/Idhistory?t=ENST00000417792
ENST00000417794.1	ENSG00000223649.1	491	0	0	0	0	http://asia.ensembl.org/Homo_sapiens/Transcript/Idhistory?t=ENST00000417794
ENST00000417795.1	ENSG00000233006.2	1792	216	174	1.24249	1.15747	http://asia.ensembl.org/Homo_sapiens/Transcript/Idhistory?t=ENST00000417795
ENST00000417798.2	ENSG00000236986.2	525	8	13	0.157076	0.295178	http://asia.ensembl.org/Homo_sapiens/Transcript/Idhistory?t=ENST00000417798
ENST00000417800.1	ENSG00000229922.1	381	0	0	0	0	http://asia.ensembl.org/Homo_sapiens/Transcript/Idhistory?t=ENST00000417800
ENST00000417801.1	ENSG00000230945.1	446	0	0	0	0	http://asia.ensembl.org/Homo_sapiens/Transcript/Idhistory?t=ENST00000417801
ENST00000417805.1	ENSG00000228044.2	1373	0	0	0	0	http://asia.ensembl.org/Homo_sapiens/Transcript/Idhistory?t=ENST00000417805
ENST00000417810.1	ENSG00000241558.1	336	9	12	0.276109	0.425737	http://asia.ensembl.org/Homo_sapiens/Transcript/Idhistory?t=ENST00000417810
ENST00000417820.1	ENSG00000236519.1	1031	32	35	0.319941	0.404678	http://asia.ensembl.org/Homo_sapiens/Transcript/Idhistory?t=ENST00000417820
ENST00000417835.1	ENSG00000225733.1	1630	2539	1747	16.0566	12.7763	http://asia.ensembl.org/Homo_sapiens/Transcript/Idhistory?t=ENST00000417835
ENST00000417838.1	ENSG00000230205.1	426	0	0	0	0	http://asia.ensembl.org/Homo_sapiens/Transcript/Idhistory?t=ENST00000417838
ENST00000417843.2	ENSG00000225411.2	2878	2	2	0.00716337	0.00828398	http://asia.ensembl.org/Homo_sapiens/Transcript/Idhistory?t=ENST00000417843
ENST00000417844.1	ENSG00000231538.1	665	0	0	0	0	http://asia.ensembl.org/Homo_sapiens/Transcript/Idhistory?t=ENST00000417844
ENST00000417845.1	ENSG00000231920.1	462	41	25	0.914787	0.645057	http://asia.ensembl.org/Homo_sapiens/Transcript/Idhistory?t=ENST00000417845
ENST00000417850.1	ENSG00000231838.1	891	0	0	0	0	http://asia.ensembl.org/Homo_sapiens/Transcript/Idhistory?t=ENST00000417850
ENST00000417851.1	ENSG00000188338.10	438	0	3	0	0.0816483	http://asia.ensembl.org/Homo_sapiens/Transcript/Idhistory?t=ENST00000417851
ENST00000417860.1	ENSG00000223482.3	448	52	55	1.19647	1.46347	http://asia.ensembl.org/Homo_sapiens/Transcript/Idhistory?t=ENST00000417860
ENST00000417869.1	ENSG00000182109.3	487	55	67	1.16416	1.64001	http://asia.ensembl.org/Homo_sapiens/Transcript/Idhistory?t=ENST00000417869
ENST00000417875.1	ENSG00000227028.2	344	0	0	0	0	http://asia.ensembl.org/Homo_sapiens/Transcript/Idhistory?t=ENST00000417875
ENST00000417881.2	ENSG00000236197.2	2569	15	12	0.0601873	0.0556823	http://asia.ensembl.org/Homo_sapiens/Transcript/Idhistory?t=ENST00000417881
ENST00000417883.2	ENSG00000225269.2	1745	7	14	0.0413505	0.0956384	http://asia.ensembl.org/Homo_sapiens/Transcript/Idhistory?t=ENST00000417883
ENST00000417884.1	ENSG00000227066.1	1083	0	0	0	0	http://asia.ensembl.org/Homo_sapiens/Transcript/Idhistory?t=ENST00000417884
ENST00000417887.1	ENSG00000224958.1	547	0	0	0	0	http://asia.ensembl.org/Homo_sapiens/Transcript/Idhistory?t=ENST00000417887
ENST00000417897.1	ENSG00000233223.2	299	167	194	5.75736	7.73447	http://asia.ensembl.org/Homo_sapiens/Transcript/Idhistory?t=ENST00000417897
ENST00000417910.1	ENSG00000236951.1	745	0	0	0	0	http://asia.ensembl.org/Homo_sapiens/Transcript/Idhistory?t=ENST00000417910
ENST00000417917.1	ENSG00000225285.1	634	36	35	0.585317	0.65808	http://asia.ensembl.org/Homo_sapiens/Transcript/Idhistory?t=ENST00000417917
ENST00000417922.1	ENSG00000235770.1	558	0	0	0	0	http://asia.ensembl.org/Homo_sapiens/Transcript/Idhistory?t=ENST00000417922
ENST00000417926.1	ENSG00000186148.7	2918	0	0	0	0	http://asia.ensembl.org/Homo_sapiens/Transcript/Idhistory?t=ENST00000417926
ENST00000417927.1	ENSG00000227145.1	3748	1	0	0.00275029	0	http://asia.ensembl.org/Homo_sapiens/Transcript/Idhistory?t=ENST00000417927
ENST00000417930.1	ENSG00000235576.1	243	0	0	0	0	http://asia.ensembl.org/Homo_sapiens/Transcript/Idhistory?t=ENST00000417930
ENST00000417931.1	ENSG00000227244.2	696	2	1	0.0296209	0.0171274	http://asia.ensembl.org/Homo_sapiens/Transcript/Idhistory?t=ENST00000417931
ENST00000417932.1	ENSG00000226004.1	573	0	0	0	0	http://asia.ensembl.org/Homo_sapiens/Transcript/Idhistory?t=ENST00000417932
ENST00000417942.1	ENSG00000229807.5	724	1	0	0.0142377	0	http://asia.ensembl.org/Homo_sapiens/Transcript/Idhistory?t=ENST00000417942
ENST00000417947.1	ENSG00000227107.1	2057	6	18	0.0300673	0.104313	http://asia.ensembl.org/Homo_sapiens/Transcript/Idhistory?t=ENST00000417947
ENST00000417957.1	ENSG00000226169.1	451	0	0	0	0	http://asia.ensembl.org/Homo_sapiens/Transcript/Idhistory?t=ENST00000417957
ENST00000417964.1	ENSG00000214837.4	673	22	22	0.336966	0.389679	http://asia.ensembl.org/Homo_sapiens/Transcript/Idhistory?t=ENST00000417964
ENST00000417968.3	ENSG00000231104.3	375	103	91	2.83129	2.89274	http://asia.ensembl.org/Homo_sapiens/Transcript/Idhistory?t=ENST00000417968
ENST00000417969.1	ENSG00000233411.1	303	36	19	1.22472	0.747499	http://asia.ensembl.org/Homo_sapiens/Transcript/Idhistory?t=ENST00000417969
ENST00000417970.2	ENSG00000232814.2	540	491	459	9.37272	10.1325	http://asia.ensembl.org/Homo_sapiens/Transcript/Idhistory?t=ENST00000417970
ENST00000417975.1	ENSG00000233008.1	3177	0	1	0	0.00375217	http://asia.ensembl.org/Homo_sapiens/Transcript/Idhistory?t=ENST00000417975
ENST00000417976.1	ENSG00000235398.3	1054	0	0	0	0	http://asia.ensembl.org/Homo_sapiens/Transcript/Idhistory?t=ENST00000417976
ENST00000417983.1	ENSG00000225511.2	703	40	21	0.58652	0.356093	http://asia.ensembl.org/Homo_sapiens/Transcript/Idhistory?t=ENST00000417983
ENST00000417987.1	ENSG00000228573.1	411	0	0	0	0	http://asia.ensembl.org/Homo_sapiens/Transcript/Idhistory?t=ENST00000417987
ENST00000417989.1	ENSG00000237092.1	577	0	0	0	0	http://asia.ensembl.org/Homo_sapiens/Transcript/Idhistory?t=ENST00000417989
ENST00000418001.1	ENSG00000236209.1	763	2	1	0.0270199	0.0156234	http://asia.ensembl.org/Homo_sapiens/Transcript/Idhistory?t=ENST00000418001
ENST00000418006.1	ENSG00000235049.1	2350	5	0	0.0219321	0	http://asia.ensembl.org/Homo_sapiens/Transcript/Idhistory?t=ENST00000418006
ENST00000418015.1	ENSG00000231365.1	1529	24	35	0.161801	0.272873	http://asia.ensembl.org/Homo_sapiens/Transcript/Idhistory?t=ENST00000418015
ENST00000418016.1	ENSG00000234803.3	467	0	0	0	0	http://asia.ensembl.org/Homo_sapiens/Transcript/Idhistory?t=ENST00000418016
ENST00000418025.1	ENSG00000228162.1	562	0	3	0	0.0636333	http://asia.ensembl.org/Homo_sapiens/Transcript/Idhistory?t=ENST00000418025
ENST00000418029.1	ENSG00000223901.1	525	73	59	1.43331	1.33965	http://asia.ensembl.org/Homo_sapiens/Transcript/Idhistory?t=ENST00000418029
ENST00000418031.1	ENSG00000233073.1	680	0	0	0	0	http://asia.ensembl.org/Homo_sapiens/Transcript/Idhistory?t=ENST00000418031
ENST00000418041.1	ENSG00000234184.1	543	0	0	0	0	http://asia.ensembl.org/Homo_sapiens/Transcript/Idhistory?t=ENST00000418041
ENST00000418049.1	ENSG00000233250.1	218	8	6	0.378278	0.328091	http://asia.ensembl.org/Homo_sapiens/Transcript/Idhistory?t=ENST00000418049
ENST00000418050.1	ENSG00000224376.1	1313	5	8	0.0392539	0.0726315	http://asia.ensembl.org/Homo_sapiens/Transcript/Idhistory?t=ENST00000418050
ENST00000418062.1	ENSG00000237298.3	544	2	4	0.0378974	0.0876518	http://asia.ensembl.org/Homo_sapiens/Transcript/Idhistory?t=ENST00000418062
ENST00000418076.1	ENSG00000230633.1	437	0	0	0	0	http://asia.ensembl.org/Homo_sapiens/Transcript/Idhistory?t=ENST00000418076
ENST00000418078.2	ENSG00000227016.2	593	0	0	0	0	http://asia.ensembl.org/Homo_sapiens/Transcript/Idhistory?t=ENST00000418078
ENST00000418080.1	ENSG00000224091.1	522	0	0	0	0	http://asia.ensembl.org/Homo_sapiens/Transcript/Idhistory?t=ENST00000418080
ENST00000418086.1	ENSG00000224209.2	403	1	1	0.0255784	0.0295798	http://asia.ensembl.org/Homo_sapiens/Transcript/Idhistory?t=ENST00000418086
ENST00000418088.1	ENSG00000227372.5	3329	430	398	1.33147	1.42518	http://asia.ensembl.org/Homo_sapiens/Transcript/Idhistory?t=ENST00000418088
ENST00000418091.1	ENSG00000227485.1	359	0	0	0	0	http://asia.ensembl.org/Homo_sapiens/Transcript/Idhistory?t=ENST00000418091
ENST00000418106.1	ENSG00000235934.1	540	12	9	0.229069	0.198677	http://asia.ensembl.org/Homo_sapiens/Transcript/Idhistory?t=ENST00000418106
ENST00000418134.1	ENSG00000235142.3	650	6	4	0.0951516	0.0733578	http://asia.ensembl.org/Homo_sapiens/Transcript/Idhistory?t=ENST00000418134
ENST00000418149.1	ENSG00000236200.1	416	64	69	1.58586	1.97722	http://asia.ensembl.org/Homo_sapiens/Transcript/Idhistory?t=ENST00000418149
ENST00000418161.1	ENSG00000173811.6	2049	9	4	0.0452771	0.0232712	http://asia.ensembl.org/Homo_sapiens/Transcript/Idhistory?t=ENST00000418161
ENST00000418165.1	ENSG00000236204.1	553	14	9	0.260964	0.194007	http://asia.ensembl.org/Homo_sapiens/Transcript/Idhistory?t=ENST00000418165
ENST00000418192.1	ENSG00000223804.1	209	43	4	2.1208	0.228146	http://asia.ensembl.org/Homo_sapiens/Transcript/Idhistory?t=ENST00000418192
ENST00000418196.2	ENSG00000226667.2	184	0	0	0	0	http://asia.ensembl.org/Homo_sapiens/Transcript/Idhistory?t=ENST00000418196
ENST00000418204.1	ENSG00000204792.2	441	0	0	0	0	http://asia.ensembl.org/Homo_sapiens/Transcript/Idhistory?t=ENST00000418204
ENST00000418209.1	ENSG00000231486.3	253	0	2	0	0.0942344	http://asia.ensembl.org/Homo_sapiens/Transcript/Idhistory?t=ENST00000418209
ENST00000418215.1	ENSG00000224138.1	516	54	36	1.07875	0.831673	http://asia.ensembl.org/Homo_sapiens/Transcript/Idhistory?t=ENST00000418215
ENST00000418218.1	ENSG00000233392.1	2274	0	1	0	0.00524215	http://asia.ensembl.org/Homo_sapiens/Transcript/Idhistory?t=ENST00000418218
ENST00000418237.1	ENSG00000244471.1	673	0	0	0	0	http://asia.ensembl.org/Homo_sapiens/Transcript/Idhistory?t=ENST00000418237
ENST00000418238.1	ENSG00000231128.1	422	0	0	0	0	http://asia.ensembl.org/Homo_sapiens/Transcript/Idhistory?t=ENST00000418238
ENST00000418242.1	ENSG00000226835.1	480	1	1	0.0214752	0.0248347	http://asia.ensembl.org/Homo_sapiens/Transcript/Idhistory?t=ENST00000418242
ENST00000418244.1	ENSG00000230798.1	941	141	133	1.54457	1.68485	http://asia.ensembl.org/Homo_sapiens/Transcript/Idhistory?t=ENST00000418244
ENST00000418245.1	ENSG00000176754.8	1116	2	0	0.0184733	0	http://asia.ensembl.org/Homo_sapiens/Transcript/Idhistory?t=ENST00000418245
ENST00000418246.1	ENSG00000243473.1	326	83	78	2.62445	2.85218	http://asia.ensembl.org/Homo_sapiens/Transcript/Idhistory?t=ENST00000418246
ENST00000418250.1	ENSG00000229105.1	1756	13	12	0.0763127	0.0814623	http://asia.ensembl.org/Homo_sapiens/Transcript/Idhistory?t=ENST00000418250
ENST00000418254.2	ENSG00000226472.3	558	4	2	0.0738931	0.0427263	http://asia.ensembl.org/Homo_sapiens/Transcript/Idhistory?t=ENST00000418254
ENST00000418255.1	ENSG00000236546.1	785	11	19	0.144445	0.288525	http://asia.ensembl.org/Homo_sapiens/Transcript/Idhistory?t=ENST00000418255
ENST00000418270.1	ENSG00000232638.1	402	0	0	0	0	http://asia.ensembl.org/Homo_sapiens/Transcript/Idhistory?t=ENST00000418270
ENST00000418271.1	ENSG00000233521.1	552	0	3	0	0.0647861	http://asia.ensembl.org/Homo_sapiens/Transcript/Idhistory?t=ENST00000418271
ENST00000418282.1	ENSG00000232416.2	3518	4	0	0.0117204	0	http://asia.ensembl.org/Homo_sapiens/Transcript/Idhistory?t=ENST00000418282
ENST00000418292.1	ENSG00000226471.2	208	2	1	0.0991162	0.0573108	http://asia.ensembl.org/Homo_sapiens/Transcript/Idhistory?t=ENST00000418292
ENST00000418295.1	ENSG00000234556.1	742	0	0	0	0	http://asia.ensembl.org/Homo_sapiens/Transcript/Idhistory?t=ENST00000418295
ENST00000418297.1	ENSG00000229301.1	528	0	0	0	0	http://asia.ensembl.org/Homo_sapiens/Transcript/Idhistory?t=ENST00000418297
ENST00000418300.1	ENSG00000242590.1	402	452	491	11.5902	14.5598	http://asia.ensembl.org/Homo_sapiens/Transcript/Idhistory?t=ENST00000418300
ENST00000418308.1	ENSG00000179818.8	566	50	64	0.910608	1.34792	http://asia.ensembl.org/Homo_sapiens/Transcript/Idhistory?t=ENST00000418308
ENST00000418309.1	ENSG00000182648.7	640	16	22	0.257702	0.409772	http://asia.ensembl.org/Homo_sapiens/Transcript/Idhistory?t=ENST00000418309
ENST00000418330.1	ENSG00000238062.1	475	0	0	0	0	http://asia.ensembl.org/Homo_sapiens/Transcript/Idhistory?t=ENST00000418330
ENST00000418335.1	ENSG00000230918.1	640	0	2	0	0.037252	http://asia.ensembl.org/Homo_sapiens/Transcript/Idhistory?t=ENST00000418335
ENST00000418343.2	ENSG00000228189.4	1220	1	1	0.00844925	0.00977102	http://asia.ensembl.org/Homo_sapiens/Transcript/Idhistory?t=ENST00000418343
ENST00000418344.1	ENSG00000226053.1	2229	6	7	0.0277472	0.0374359	http://asia.ensembl.org/Homo_sapiens/Transcript/Idhistory?t=ENST00000418344
ENST00000418348.1	ENSG00000237481.1	640	19	21	0.306021	0.391146	http://asia.ensembl.org/Homo_sapiens/Transcript/Idhistory?t=ENST00000418348
ENST00000418353.1	ENSG00000232874.1	430	1	3	0.0239723	0.0831673	http://asia.ensembl.org/Homo_sapiens/Transcript/Idhistory?t=ENST00000418353
ENST00000418358.1	ENSG00000231435.1	1036	0	0	0	0	http://asia.ensembl.org/Homo_sapiens/Transcript/Idhistory?t=ENST00000418358
ENST00000418362.1	ENSG00000215869.3	1225	2	0	0.0168295	0	http://asia.ensembl.org/Homo_sapiens/Transcript/Idhistory?t=ENST00000418362
ENST00000418366.2	ENSG00000224081.3	893	33	32	0.380926	0.427168	http://asia.ensembl.org/Homo_sapiens/Transcript/Idhistory?t=ENST00000418366
ENST00000418368.1	ENSG00000215190.4	1666	111	53	0.686793	0.379228	http://asia.ensembl.org/Homo_sapiens/Transcript/Idhistory?t=ENST00000418368
ENST00000418369.1	ENSG00000206062.4	741	0	0	0	0	http://asia.ensembl.org/Homo_sapiens/Transcript/Idhistory?t=ENST00000418369
ENST00000418372.1	ENSG00000233117.1	446	0	0	0	0	http://asia.ensembl.org/Homo_sapiens/Transcript/Idhistory?t=ENST00000418372
ENST00000418379.1	ENSG00000236373.1	981	0	0	0	0	http://asia.ensembl.org/Homo_sapiens/Transcript/Idhistory?t=ENST00000418379
ENST00000418383.1	ENSG00000174365.15	819	153	131	1.92569	1.90672	http://asia.ensembl.org/Homo_sapiens/Transcript/Idhistory?t=ENST00000418383
ENST00000418387.1	ENSG00000235056.1	1028	0	0	0	0	http://asia.ensembl.org/Homo_sapiens/Transcript/Idhistory?t=ENST00000418387
ENST00000418393.1	ENSG00000234477.1	815	45	34	0.569158	0.497303	http://asia.ensembl.org/Homo_sapiens/Transcript/Idhistory?t=ENST00000418393
ENST00000418395.1	ENSG00000243144.2	489	0	0	0	0	http://asia.ensembl.org/Homo_sapiens/Transcript/Idhistory?t=ENST00000418395
ENST00000418399.1	ENSG00000231150.1	753	0	0	0	0	http://asia.ensembl.org/Homo_sapiens/Transcript/Idhistory?t=ENST00000418399
ENST00000418400.1	ENSG00000244393.3	809	35	36	0.445962	0.530461	http://asia.ensembl.org/Homo_sapiens/Transcript/Idhistory?t=ENST00000418400
ENST00000418402.1	ENSG00000238224.1	271	0	0	0	0	http://asia.ensembl.org/Homo_sapiens/Transcript/Idhistory?t=ENST00000418402
ENST00000418403.1	ENSG00000237643.1	397	2	0	0.0519299	0	http://asia.ensembl.org/Homo_sapiens/Transcript/Idhistory?t=ENST00000418403
ENST00000418409.1	ENSG00000230442.1	578	0	0	0	0	http://asia.ensembl.org/Homo_sapiens/Transcript/Idhistory?t=ENST00000418409
ENST00000418415.1	ENSG00000228100.1	570	0	1	0	0.0209134	http://asia.ensembl.org/Homo_sapiens/Transcript/Idhistory?t=ENST00000418415
ENST00000418416.1	ENSG00000226218.1	407	0	0	0	0	http://asia.ensembl.org/Homo_sapiens/Transcript/Idhistory?t=ENST00000418416
ENST00000418420.1	ENSG00000230448.1	3503	0	0	0	0	http://asia.ensembl.org/Homo_sapiens/Transcript/Idhistory?t=ENST00000418420
ENST00000418426.1	ENSG00000228426.1	462	1	1	0.0223119	0.0258023	http://asia.ensembl.org/Homo_sapiens/Transcript/Idhistory?t=ENST00000418426
ENST00000418428.2	ENSG00000226690.2	1094	0	4	0	0.0435855	http://asia.ensembl.org/Homo_sapiens/Transcript/Idhistory?t=ENST00000418428
ENST00000418430.1	ENSG00000227252.1	2341	29	39	0.127695	0.198593	http://asia.ensembl.org/Homo_sapiens/Transcript/Idhistory?t=ENST00000418430
ENST00000418442.1	ENSG00000243004.1	587	0	0	0	0	http://asia.ensembl.org/Homo_sapiens/Transcript/Idhistory?t=ENST00000418442
ENST00000418451.1	ENSG00000232604.1	333	0	0	0	0	http://asia.ensembl.org/Homo_sapiens/Transcript/Idhistory?t=ENST00000418451
ENST00000418467.2	ENSG00000235535.2	674	0	0	0	0	http://asia.ensembl.org/Homo_sapiens/Transcript/Idhistory?t=ENST00000418467
ENST00000418471.1	ENSG00000233427.1	1085	4	2	0.0380022	0.0219735	http://asia.ensembl.org/Homo_sapiens/Transcript/Idhistory?t=ENST00000418471
ENST00000418474.1	ENSG00000224152.1	1494	155	138	1.06945	1.1011	http://asia.ensembl.org/Homo_sapiens/Transcript/Idhistory?t=ENST00000418474
ENST00000418478.1	ENSG00000230303.1	360	6	4	0.171801	0.132452	http://asia.ensembl.org/Homo_sapiens/Transcript/Idhistory?t=ENST00000418478
ENST00000418481.1	ENSG00000228505.1	264	0	0	0	0	http://asia.ensembl.org/Homo_sapiens/Transcript/Idhistory?t=ENST00000418481
ENST00000418499.3	ENSG00000225210.5	4676	363	274	0.800221	0.698515	http://asia.ensembl.org/Homo_sapiens/Transcript/Idhistory?t=ENST00000418499
ENST00000418515.1	ENSG00000225652.1	701	5	8	0.0735242	0.136042	http://asia.ensembl.org/Homo_sapiens/Transcript/Idhistory?t=ENST00000418515
ENST00000418516.1	ENSG00000185186.4	345	4	2	0.119514	0.0691052	http://asia.ensembl.org/Homo_sapiens/Transcript/Idhistory?t=ENST00000418516
ENST00000418518.2	ENSG00000225613.2	462	0	0	0	0	http://asia.ensembl.org/Homo_sapiens/Transcript/Idhistory?t=ENST00000418518
ENST00000418523.1	ENSG00000225612.1	456	0	0	0	0	http://asia.ensembl.org/Homo_sapiens/Transcript/Idhistory?t=ENST00000418523
ENST00000418524.2	ENSG00000231326.2	587	0	0	0	0	http://asia.ensembl.org/Homo_sapiens/Transcript/Idhistory?t=ENST00000418524
ENST00000418525.1	ENSG00000224459.1	639	1	0	0.0161316	0	http://asia.ensembl.org/Homo_sapiens/Transcript/Idhistory?t=ENST00000418525
ENST00000418534.2	ENSG00000234718.5	1050	10	15	0.0981723	0.170295	http://asia.ensembl.org/Homo_sapiens/Transcript/Idhistory?t=ENST00000418534
ENST00000418539.1	ENSG00000236824.1	13458	1076	886	0.824157	0.784789	http://asia.ensembl.org/Homo_sapiens/Transcript/Idhistory?t=ENST00000418539
ENST00000418546.1	ENSG00000226380.2	578	87	80	1.55156	1.64992	http://asia.ensembl.org/Homo_sapiens/Transcript/Idhistory?t=ENST00000418546
ENST00000418554.1	ENSG00000237243.1	577	6	5	0.10719	0.103298	http://asia.ensembl.org/Homo_sapiens/Transcript/Idhistory?t=ENST00000418554
ENST00000418557.1	ENSG00000238005.1	889	80	31	0.927612	0.415681	http://asia.ensembl.org/Homo_sapiens/Transcript/Idhistory?t=ENST00000418557
ENST00000418564.1	ENSG00000179818.8	547	50	63	0.942238	1.37294	http://asia.ensembl.org/Homo_sapiens/Transcript/Idhistory?t=ENST00000418564
ENST00000418566.1	ENSG00000244620.1	370	0	0	0	0	http://asia.ensembl.org/Homo_sapiens/Transcript/Idhistory?t=ENST00000418566
ENST00000418567.1	ENSG00000226453.1	822	0	3	0	0.043506	http://asia.ensembl.org/Homo_sapiens/Transcript/Idhistory?t=ENST00000418567
ENST00000418571.2	ENSG00000235389.2	486	0	0	0	0	http://asia.ensembl.org/Homo_sapiens/Transcript/Idhistory?t=ENST00000418571
ENST00000418574.3	ENSG00000255871.2	2178	6	3	0.0283969	0.0164196	http://asia.ensembl.org/Homo_sapiens/Transcript/Idhistory?t=ENST00000418574
ENST00000418576.1	ENSG00000012171.13	1765	646	1192	3.77282	8.05066	http://asia.ensembl.org/Homo_sapiens/Transcript/Idhistory?t=ENST00000418576
ENST00000418579.1	ENSG00000227091.1	184	7	8	0.392155	0.518289	http://asia.ensembl.org/Homo_sapiens/Transcript/Idhistory?t=ENST00000418579
ENST00000418585.1	ENSG00000223930.1	640	0	0	0	0	http://asia.ensembl.org/Homo_sapiens/Transcript/Idhistory?t=ENST00000418585
ENST00000418591.1	ENSG00000236295.1	3135	0	3	0	0.0114073	http://asia.ensembl.org/Homo_sapiens/Transcript/Idhistory?t=ENST00000418591
ENST00000418598.1	ENSG00000231795.1	208	16	10	0.79293	0.573108	http://asia.ensembl.org/Homo_sapiens/Transcript/Idhistory?t=ENST00000418598
ENST00000418602.1	ENSG00000227741.1	1578	84	78	0.548719	0.589233	http://asia.ensembl.org/Homo_sapiens/Transcript/Idhistory?t=ENST00000418602
ENST00000418603.1	ENSG00000229746.1	775	0	0	0	0	http://asia.ensembl.org/Homo_sapiens/Transcript/Idhistory?t=ENST00000418603
ENST00000418607.2	ENSG00000235566.2	814	0	0	0	0	http://asia.ensembl.org/Homo_sapiens/Transcript/Idhistory?t=ENST00000418607
ENST00000418612.1	ENSG00000232987.1	722	10	18	0.142771	0.297191	http://asia.ensembl.org/Homo_sapiens/Transcript/Idhistory?t=ENST00000418612
ENST00000418615.1	ENSG00000204581.2	453	0	2	0	0.0526298	http://asia.ensembl.org/Homo_sapiens/Transcript/Idhistory?t=ENST00000418615
ENST00000418618.1	ENSG00000228682.2	1166	1	0	0.00884055	0	http://asia.ensembl.org/Homo_sapiens/Transcript/Idhistory?t=ENST00000418618
ENST00000418620.1	ENSG00000224638.1	456	1	1	0.0226055	0.0261418	http://asia.ensembl.org/Homo_sapiens/Transcript/Idhistory?t=ENST00000418620
ENST00000418621.1	ENSG00000224731.1	486	0	0	0	0	http://asia.ensembl.org/Homo_sapiens/Transcript/Idhistory?t=ENST00000418621
ENST00000418652.1	ENSG00000236920.1	771	0	0	0	0	http://asia.ensembl.org/Homo_sapiens/Transcript/Idhistory?t=ENST00000418652
ENST00000418656.1	ENSG00000230782.1	504	0	1	0	0.0236521	http://asia.ensembl.org/Homo_sapiens/Transcript/Idhistory?t=ENST00000418656
ENST00000418660.1	ENSG00000229520.1	428	0	0	0	0	http://asia.ensembl.org/Homo_sapiens/Transcript/Idhistory?t=ENST00000418660
ENST00000418662.1	ENSG00000237928.1	649	0	0	0	0	http://asia.ensembl.org/Homo_sapiens/Transcript/Idhistory?t=ENST00000418662
ENST00000418665.1	ENSG00000225437.1	1300	0	0	0	0	http://asia.ensembl.org/Homo_sapiens/Transcript/Idhistory?t=ENST00000418665
ENST00000418666.2	ENSG00000225353.2	876	1	0	0.0117672	0	http://asia.ensembl.org/Homo_sapiens/Transcript/Idhistory?t=ENST00000418666
ENST00000418679.1	ENSG00000238131.1	625	0	0	0	0	http://asia.ensembl.org/Homo_sapiens/Transcript/Idhistory?t=ENST00000418679
ENST00000418690.1	ENSG00000234900.1	729	1	0	0.01414	0	http://asia.ensembl.org/Homo_sapiens/Transcript/Idhistory?t=ENST00000418690
ENST00000418699.1	ENSG00000225391.1	1349	0	0	0	0	http://asia.ensembl.org/Homo_sapiens/Transcript/Idhistory?t=ENST00000418699
ENST00000418728.2	ENSG00000232490.2	458	0	0	0	0	http://asia.ensembl.org/Homo_sapiens/Transcript/Idhistory?t=ENST00000418728
ENST00000418729.1	ENSG00000167355.3	1026	1	0	0.0100469	0	http://asia.ensembl.org/Homo_sapiens/Transcript/Idhistory?t=ENST00000418729
ENST00000418739.1	ENSG00000228293.1	872	5	3	0.059106	0.0410114	http://asia.ensembl.org/Homo_sapiens/Transcript/Idhistory?t=ENST00000418739
ENST00000418741.1	ENSG00000227332.1	489	5	8	0.1054	0.195021	http://asia.ensembl.org/Homo_sapiens/Transcript/Idhistory?t=ENST00000418741
ENST00000418743.1	ENSG00000236963.1	785	0	0	0	0	http://asia.ensembl.org/Homo_sapiens/Transcript/Idhistory?t=ENST00000418743
ENST00000418746.1	ENSG00000237803.1	551	0	0	0	0	http://asia.ensembl.org/Homo_sapiens/Transcript/Idhistory?t=ENST00000418746
ENST00000418747.1	ENSG00000234771.2	3801	113	83	0.306449	0.260304	http://asia.ensembl.org/Homo_sapiens/Transcript/Idhistory?t=ENST00000418747
ENST00000418758.2	ENSG00000214870.4	3202	18	9	0.0579468	0.0335059	http://asia.ensembl.org/Homo_sapiens/Transcript/Idhistory?t=ENST00000418758
ENST00000418764.2	ENSG00000237921.2	369	0	0	0	0	http://asia.ensembl.org/Homo_sapiens/Transcript/Idhistory?t=ENST00000418764
ENST00000418765.1	ENSG00000215190.4	1638	104	50	0.654482	0.363878	http://asia.ensembl.org/Homo_sapiens/Transcript/Idhistory?t=ENST00000418765
ENST00000418770.1	ENSG00000226266.2	375	18	17	0.494788	0.540403	http://asia.ensembl.org/Homo_sapiens/Transcript/Idhistory?t=ENST00000418770
ENST00000418775.1	ENSG00000226530.1	586	0	0	0	0	http://asia.ensembl.org/Homo_sapiens/Transcript/Idhistory?t=ENST00000418775
ENST00000418803.1	ENSG00000230149.2	527	357	295	6.9829	6.67285	http://asia.ensembl.org/Homo_sapiens/Transcript/Idhistory?t=ENST00000418803
ENST00000418813.2	ENSG00000215386.6	576	5	1	0.0894799	0.0206956	http://asia.ensembl.org/Homo_sapiens/Transcript/Idhistory?t=ENST00000418813
ENST00000418818.2	ENSG00000270087.1	502	5	7	0.10267	0.166224	http://asia.ensembl.org/Homo_sapiens/Transcript/Idhistory?t=ENST00000418818
ENST00000418821.2	ENSG00000237057.2	951	0	0	0	0	http://asia.ensembl.org/Homo_sapiens/Transcript/Idhistory?t=ENST00000418821
ENST00000418834.1	ENSG00000236013.1	876	0	0	0	0	http://asia.ensembl.org/Homo_sapiens/Transcript/Idhistory?t=ENST00000418834
ENST00000418836.2	ENSG00000214691.6	534	5	7	0.0965177	0.156263	http://asia.ensembl.org/Homo_sapiens/Transcript/Idhistory?t=ENST00000418836
ENST00000418837.1	ENSG00000232310.2	892	0	0	0	0	http://asia.ensembl.org/Homo_sapiens/Transcript/Idhistory?t=ENST00000418837
ENST00000418839.2	ENSG00000223387.2	3212	2	0	0.00641848	0	http://asia.ensembl.org/Homo_sapiens/Transcript/Idhistory?t=ENST00000418839
ENST00000418848.1	ENSG00000224142.1	561	6	7	0.110247	0.148742	http://asia.ensembl.org/Homo_sapiens/Transcript/Idhistory?t=ENST00000418848
ENST00000418850.1	ENSG00000223725.2	741	7	22	0.0973773	0.353919	http://asia.ensembl.org/Homo_sapiens/Transcript/Idhistory?t=ENST00000418850
ENST00000418854.1	ENSG00000227028.2	545	1	1	0.0189139	0.0218727	http://asia.ensembl.org/Homo_sapiens/Transcript/Idhistory?t=ENST00000418854
ENST00000418855.1	ENSG00000230590.3	579	326	368	5.80386	7.57651	http://asia.ensembl.org/Homo_sapiens/Transcript/Idhistory?t=ENST00000418855
ENST00000418874.1	ENSG00000223400.1	346	0	0	0	0	http://asia.ensembl.org/Homo_sapiens/Transcript/Idhistory?t=ENST00000418874
ENST00000418875.1	ENSG00000237002.2	321	0	0	0	0	http://asia.ensembl.org/Homo_sapiens/Transcript/Idhistory?t=ENST00000418875
ENST00000418886.1	ENSG00000234186.2	2268	3	2	0.013635	0.010512	http://asia.ensembl.org/Homo_sapiens/Transcript/Idhistory?t=ENST00000418886
ENST00000418907.1	ENSG00000235837.1	648	137	125	2.17933	2.29951	http://asia.ensembl.org/Homo_sapiens/Transcript/Idhistory?t=ENST00000418907
ENST00000418918.1	ENSG00000225783.2	586	0	0	0	0	http://asia.ensembl.org/Homo_sapiens/Transcript/Idhistory?t=ENST00000418918
ENST00000418923.2	ENSG00000270581.1	459	0	0	0	0	http://asia.ensembl.org/Homo_sapiens/Transcript/Idhistory?t=ENST00000418923
ENST00000418925.1	ENSG00000237463.1	371	0	1	0	0.0321311	http://asia.ensembl.org/Homo_sapiens/Transcript/Idhistory?t=ENST00000418925
ENST00000418927.1	ENSG00000235269.1	602	5	13	0.0856153	0.257423	http://asia.ensembl.org/Homo_sapiens/Transcript/Idhistory?t=ENST00000418927
ENST00000418941.1	ENSG00000225146.1	535	6	8	0.115605	0.178253	http://asia.ensembl.org/Homo_sapiens/Transcript/Idhistory?t=ENST00000418941
ENST00000418942.1	ENSG00000232512.2	684	2	0	0.0301406	0	http://asia.ensembl.org/Homo_sapiens/Transcript/Idhistory?t=ENST00000418942
ENST00000418943.1	ENSG00000237378.1	776	0	0	0	0	http://asia.ensembl.org/Homo_sapiens/Transcript/Idhistory?t=ENST00000418943
ENST00000418945.1	ENSG00000228506.1	1638	227	198	1.42853	1.44096	http://asia.ensembl.org/Homo_sapiens/Transcript/Idhistory?t=ENST00000418945
ENST00000418948.1	ENSG00000012171.13	2957	1050	1967	3.66029	7.92963	http://asia.ensembl.org/Homo_sapiens/Transcript/Idhistory?t=ENST00000418948
ENST00000418953.1	ENSG00000229882.1	461	0	0	0	0	http://asia.ensembl.org/Homo_sapiens/Transcript/Idhistory?t=ENST00000418953
ENST00000418954.1	ENSG00000235609.3	717	74	55	1.06388	0.914415	http://asia.ensembl.org/Homo_sapiens/Transcript/Idhistory?t=ENST00000418954
ENST00000418957.1	ENSG00000235092.1	531	49	32	0.951217	0.718382	http://asia.ensembl.org/Homo_sapiens/Transcript/Idhistory?t=ENST00000418957
ENST00000418963.1	ENSG00000223522.1	2110	19	64	0.0928216	0.361574	http://asia.ensembl.org/Homo_sapiens/Transcript/Idhistory?t=ENST00000418963
ENST00000418966.1	ENSG00000230565.1	905	74	115	0.842871	1.51478	http://asia.ensembl.org/Homo_sapiens/Transcript/Idhistory?t=ENST00000418966
ENST00000418968.2	ENSG00000236841.2	3694	0	0	0	0	http://asia.ensembl.org/Homo_sapiens/Transcript/Idhistory?t=ENST00000418968
ENST00000418970.1	ENSG00000228203.1	2347	54	26	0.237169	0.132057	http://asia.ensembl.org/Homo_sapiens/Transcript/Idhistory?t=ENST00000418970
ENST00000418972.1	ENSG00000225044.1	357	2	0	0.0577484	0	http://asia.ensembl.org/Homo_sapiens/Transcript/Idhistory?t=ENST00000418972
ENST00000418974.1	ENSG00000235398.3	769	0	0	0	0	http://asia.ensembl.org/Homo_sapiens/Transcript/Idhistory?t=ENST00000418974
ENST00000418985.1	ENSG00000228237.1	491	49	51	1.02871	1.23819	http://asia.ensembl.org/Homo_sapiens/Transcript/Idhistory?t=ENST00000418985
ENST00000418990.1	ENSG00000237737.1	524	8	5	0.157375	0.113747	http://asia.ensembl.org/Homo_sapiens/Transcript/Idhistory?t=ENST00000418990
ENST00000418995.2	ENSG00000224513.2	435	0	0	0	0	http://asia.ensembl.org/Homo_sapiens/Transcript/Idhistory?t=ENST00000418995
ENST00000419003.2	ENSG00000230176.2	697	658	552	9.73131	9.44074	http://asia.ensembl.org/Homo_sapiens/Transcript/Idhistory?t=ENST00000419003
ENST00000419007.1	ENSG00000012171.13	3283	927	1797	2.91063	6.52495	http://asia.ensembl.org/Homo_sapiens/Transcript/Idhistory?t=ENST00000419007
ENST00000419013.1	ENSG00000234207.1	569	0	0	0	0	http://asia.ensembl.org/Homo_sapiens/Transcript/Idhistory?t=ENST00000419013
ENST00000419027.1	ENSG00000185044.9	837	131	221	1.61333	3.14751	http://asia.ensembl.org/Homo_sapiens/Transcript/Idhistory?t=ENST00000419027
ENST00000419028.2	ENSG00000231482.2	555	0	0	0	0	http://asia.ensembl.org/Homo_sapiens/Transcript/Idhistory?t=ENST00000419028
ENST00000419029.1	ENSG00000228073.1	397	8	2	0.20772	0.0600536	http://asia.ensembl.org/Homo_sapiens/Transcript/Idhistory?t=ENST00000419029
ENST00000419034.1	ENSG00000231868.1	351	0	0	0	0	http://asia.ensembl.org/Homo_sapiens/Transcript/Idhistory?t=ENST00000419034
[truncated: 63,424 more rows]
