# Supplementary material for: Multiomics Landscape Uncovers the Molecular Mechanism of the Malignant Evolution of Lung Adenocarcinoma Cells to Chronic Low Dose Cadmium Exposure
Source: Front Oncol. 2021 Nov 11;11:654687. doi: 10.3389/fonc.2021.654687 (PMC8631903; doi:10.3389/fonc.2021.654687)
Supplement: Supplementary file 6 [file Table_5.xls]

gene	Pos	Strand	Length	H1_COUNT	M0_COUNT	H1_RPKM	M0_RPKM	Web
A1BG	chr19:58858172-58864865	-	1766	601	264	6.48963	3.239	http://www.ncbi.nlm.nih.gov/gene/?term=1
A1BG-AS1	chr19:58863336-58866549	+	2130	444	233	3.97502	2.37014	http://www.ncbi.nlm.nih.gov/gene/?term=503538
A1CF	chr10:52559169-52645435	-	9529	28	6	0.0560334	0.0136427	http://www.ncbi.nlm.nih.gov/gene/?term=29974
A2M	chr12:9220304-9268558	-	4653	15	23	0.0614744	0.107101	http://www.ncbi.nlm.nih.gov/gene/?term=2
A2M-AS1	chr12:9217773-9220651	+	2187	59	50	0.514446	0.495358	http://www.ncbi.nlm.nih.gov/gene/?term=144571
A2ML1	chr12:8975150-9029381	+	5363	0	2	0	0.00808016	http://www.ncbi.nlm.nih.gov/gene/?term=144568
A2MP1	chr12:9381129-9386803	-	1201	0	0	0	0	http://www.ncbi.nlm.nih.gov/gene/?term=3
A3GALT2	chr1:33772367-33786699	-	1023	0	0	0	0	http://www.ncbi.nlm.nih.gov/gene/?term=127550
A4GALT	chr22:43088127-43116876	-	2092	486	699	4.43007	7.23957	http://www.ncbi.nlm.nih.gov/gene/?term=53947
A4GNT	chr3:137842560-137851229	-	1771	41	29	0.44147	0.354795	http://www.ncbi.nlm.nih.gov/gene/?term=51146
AA06	chr17:31856806-31860779	-	632	0	0	0	0	http://www.ncbi.nlm.nih.gov/gene/?term=100506677
AAAS	chr12:53701240-53715412	-	1837	1769	1545	18.3635	18.2229	http://www.ncbi.nlm.nih.gov/gene/?term=8086
AACS	chr12:125549925-125627871	+	3321	1000	926	5.74206	6.04143	http://www.ncbi.nlm.nih.gov/gene/?term=65985
AACSP1	chr5:178191864-178203277	-	2173	12	19	0.105307	0.189449	http://www.ncbi.nlm.nih.gov/gene/?term=729522
AADAC	chr3:151531861-151546276	+	1606	161	155	1.91169	2.09114	http://www.ncbi.nlm.nih.gov/gene/?term=13
AADACL2	chr3:151451704-151475556	+	1500	0	4	0	0.0577785	http://www.ncbi.nlm.nih.gov/gene/?term=344752
AADACL3	chr1:12776118-12788726	+	4049	2	0	0.0094193	0	http://www.ncbi.nlm.nih.gov/gene/?term=126767
AADACL4	chr1:12704566-12727097	+	1575	1	1	0.0121075	0.0137568	http://www.ncbi.nlm.nih.gov/gene/?term=343066
AADAT	chr4:170981373-171011372	-	2404	204	182	1.6182	1.64034	http://www.ncbi.nlm.nih.gov/gene/?term=51166
AAED1	chr9:99403533-99417599	-	1225	301	244	4.68562	4.3157	http://www.ncbi.nlm.nih.gov/gene/?term=195827
AAGAB	chr15:67493013-67547536	-	3406	2563	1769	14.3496	11.2533	http://www.ncbi.nlm.nih.gov/gene/?term=79719
AAK1	chr2:69685127-69870977	-	21265	927	1019	0.831286	1.03826	http://www.ncbi.nlm.nih.gov/gene/?term=22848
AAMDC	chr11:77532208-77583398	+	504	230	182	8.70229	7.82417	http://www.ncbi.nlm.nih.gov/gene/?term=28971
AAMP	chr2:219128852-219134893	-	1793	2481	1639	26.3866	19.806	http://www.ncbi.nlm.nih.gov/gene/?term=14
AANAT	chr17:74449433-74466199	+	2093	47	28	0.428218	0.289859	http://www.ncbi.nlm.nih.gov/gene/?term=15
AAR2	chr20:34824339-34844863	+	2765	2014	1460	13.8899	11.4408	http://www.ncbi.nlm.nih.gov/gene/?term=25980
AARD	chr8:117950464-117956239	+	1786	9	1	0.0960942	0.0121315	http://www.ncbi.nlm.nih.gov/gene/?term=441376
AARS	chr16:70286297-70323412	-	3344	7515	9018	42.8548	58.4308	http://www.ncbi.nlm.nih.gov/gene/?term=16
AARS2	chr6:44266463-44281063	-	4782	750	636	2.9908	2.88168	http://www.ncbi.nlm.nih.gov/gene/?term=57505
AARSD1	chr17:41102543-41116515	-	1364	797	526	11.1424	8.35543	http://www.ncbi.nlm.nih.gov/gene/?term=80755
AASDH	chr4:57204457-57253638	-	3561	627	603	3.35762	3.66896	http://www.ncbi.nlm.nih.gov/gene/?term=132949
AASDHPPT	chr11:105948292-105969419	+	2861	1647	1289	10.9777	9.76186	http://www.ncbi.nlm.nih.gov/gene/?term=60496
AASS	chr7:121713598-121784344	-	5871	126	71	0.409256	0.262026	http://www.ncbi.nlm.nih.gov/gene/?term=10157
AATF	chr17:35306175-35414171	+	2141	3309	1907	29.4725	19.2989	http://www.ncbi.nlm.nih.gov/gene/?term=26574
AATK	chr17:79091096-79139872	-	5358	282	223	1.00365	0.901778	http://www.ncbi.nlm.nih.gov/gene/?term=9625
AATK-AS1	chr17:79139307-79156964	+	1577	12	7	0.145106	0.0961754	http://www.ncbi.nlm.nih.gov/gene/?term=388428
ABAT	chr16:8768444-8878432	+	5930	79	95	0.254044	0.347109	http://www.ncbi.nlm.nih.gov/gene/?term=18
ABCA1	chr9:107543284-107690527	-	10502	7257	4320	13.1771	8.9127	http://www.ncbi.nlm.nih.gov/gene/?term=19
ABCA10	chr17:67144148-67240956	-	6331	63	21	0.18976	0.0718695	http://www.ncbi.nlm.nih.gov/gene/?term=10349
ABCA11P	chr4:419224-467998	-	1895	198	135	1.99247	1.54356	http://www.ncbi.nlm.nih.gov/gene/?term=79963
ABCA12	chr2:215796266-216003151	-	9290	298	62	0.611698	0.144602	http://www.ncbi.nlm.nih.gov/gene/?term=26154
ABCA13	chr7:48211057-48687091	+	17184	11	10	0.0122069	0.0126088	http://www.ncbi.nlm.nih.gov/gene/?term=154664
ABCA17P	chr16:2390923-2476700	+	4188	92	79	0.418907	0.408713	http://www.ncbi.nlm.nih.gov/gene/?term=650655
ABCA2	chr9:139901686-139923374	-	8360	2104	2275	4.79928	5.89621	http://www.ncbi.nlm.nih.gov/gene/?term=20
ABCA3	chr16:2325879-2390747	-	6623	3940	3957	11.3443	12.9452	http://www.ncbi.nlm.nih.gov/gene/?term=21
ABCA4	chr1:94458394-94586705	-	7325	17	9	0.0442566	0.0266215	http://www.ncbi.nlm.nih.gov/gene/?term=24
ABCA5	chr17:67240576-67323323	-	9380	639	443	1.29908	1.02329	http://www.ncbi.nlm.nih.gov/gene/?term=23461
ABCA6	chr17:67074847-67138015	-	5296	6	4	0.0216043	0.0163648	http://www.ncbi.nlm.nih.gov/gene/?term=23460
ABCA7	chr19:1040102-1065570	+	6818	1104	1217	3.08779	3.86751	http://www.ncbi.nlm.nih.gov/gene/?term=10347
ABCA8	chr17:66863431-66951533	-	5720	57	13	0.190027	0.049243	http://www.ncbi.nlm.nih.gov/gene/?term=10351
ABCA9	chr17:66970773-67057136	-	6301	1	3	0.0030264	0.010316	http://www.ncbi.nlm.nih.gov/gene/?term=10350
ABCB1	chr7:87133179-87342639	-	4716	26	8	0.105132	0.0367548	http://www.ncbi.nlm.nih.gov/gene/?term=5243
ABCB10	chr1:229652329-229694442	-	3857	950	959	4.69689	5.38724	http://www.ncbi.nlm.nih.gov/gene/?term=23456
ABCB11	chr2:169779449-169887833	-	4775	2	4	0.00798717	0.0181503	http://www.ncbi.nlm.nih.gov/gene/?term=8647
ABCB4	chr7:87031361-87105019	-	3988	5	4	0.0239084	0.0217321	http://www.ncbi.nlm.nih.gov/gene/?term=5244
ABCB5	chr7:20655245-20796637	+	7728	3	0	0.00740271	0	http://www.ncbi.nlm.nih.gov/gene/?term=340273
ABCB6	chr2:220074488-220083712	-	3018	1953	1684	12.3401	12.0898	http://www.ncbi.nlm.nih.gov/gene/?term=10058
ABCB7	chrX:74273007-74376175	-	2528	1331	1171	10.0401	10.0364	http://www.ncbi.nlm.nih.gov/gene/?term=22
ABCB8	chr7:150725510-150744869	+	4683	1805	1241	7.35003	5.74176	http://www.ncbi.nlm.nih.gov/gene/?term=11194
ABCB9	chr12:123405498-123451056	-	3909	394	269	1.92206	1.49102	http://www.ncbi.nlm.nih.gov/gene/?term=23457
ABCC1	chr16:16043434-16236930	+	6563	9221	9670	26.7924	31.9243	http://www.ncbi.nlm.nih.gov/gene/?term=4363
ABCC10	chr6:43395292-43418163	+	5464	691	696	2.41159	2.75992	http://www.ncbi.nlm.nih.gov/gene/?term=89845
ABCC11	chr16:48200822-48269088	-	4908	9	22	0.0349683	0.0971216	http://www.ncbi.nlm.nih.gov/gene/?term=85320
ABCC12	chr16:48116884-48180681	-	5168	12	11	0.0442787	0.0461177	http://www.ncbi.nlm.nih.gov/gene/?term=94160
ABCC13	chr21:15646120-15673692	+	2924	0	0	0	0	http://www.ncbi.nlm.nih.gov/gene/?term=150000
ABCC2	chr10:101542463-101611662	+	5051	18822	20426	71.0599	87.6201	http://www.ncbi.nlm.nih.gov/gene/?term=1244
ABCC3	chr17:48712218-48769063	+	5271	33990	30325	122.969	124.654	http://www.ncbi.nlm.nih.gov/gene/?term=8714
ABCC4	chr13:95672083-95953687	-	6252	6843	8600	20.872	29.8042	http://www.ncbi.nlm.nih.gov/gene/?term=10257
ABCC5	chr3:183637724-183735727	-	7060	1139	1043	3.07649	3.20094	http://www.ncbi.nlm.nih.gov/gene/?term=10057
ABCC5-AS1	chr3:183724126-183729207	+	469	1	3	0.0406596	0.138594	http://www.ncbi.nlm.nih.gov/gene/?term=100873982
ABCC6	chr16:16243422-16317328	-	5579	130	90	0.444348	0.349529	http://www.ncbi.nlm.nih.gov/gene/?term=368
ABCC6P1	chr16:18582570-18609607	+	2724	0	4	0	0.0318164	http://www.ncbi.nlm.nih.gov/gene/?term=653190
ABCC6P2	chr16:14916289-14918559	-	706	20	14	0.540209	0.429656	http://www.ncbi.nlm.nih.gov/gene/?term=730013
ABCC8	chr11:17414432-17498449	-	4978	158	98	0.605255	0.426549	http://www.ncbi.nlm.nih.gov/gene/?term=6833
ABCC9	chr12:21950324-22089628	-	8462	2	3	0.00450706	0.0076815	http://www.ncbi.nlm.nih.gov/gene/?term=10060
ABCD1	chrX:152990323-153010216	+	3664	427	429	2.22233	2.53688	http://www.ncbi.nlm.nih.gov/gene/?term=215
ABCD2	chr12:39945022-40013843	-	5341	3	3	0.0107111	0.0121702	http://www.ncbi.nlm.nih.gov/gene/?term=225
ABCD3	chr1:94883933-94984219	+	3797	2020	1999	10.1449	11.407	http://www.ncbi.nlm.nih.gov/gene/?term=5825
ABCD4	chr14:74751980-74769767	-	3157	916	735	5.53296	5.04441	http://www.ncbi.nlm.nih.gov/gene/?term=5826
ABCE1	chr4:146019156-146050676	+	4194	3494	2878	15.8866	14.8683	http://www.ncbi.nlm.nih.gov/gene/?term=6059
ABCF1	chr6_qbl_hap6:1832076-1852211	+	23274	37	47	0.0303157	0.0437547	http://www.ncbi.nlm.nih.gov/gene/?term=23
ABCF2	chr7:150904923-150924317	-	3818	3564	2382	17.8007	13.5177	http://www.ncbi.nlm.nih.gov/gene/?term=10061
ABCF3	chr3:183903863-183911795	+	2572	1036	829	7.68113	6.98363	http://www.ncbi.nlm.nih.gov/gene/?term=55324
ABCG1	chr21:43619799-43717354	+	3605	234	195	1.23779	1.172	http://www.ncbi.nlm.nih.gov/gene/?term=9619
ABCG2	chr4:89011416-89152474	-	4760	1691	1721	6.77443	7.83378	http://www.ncbi.nlm.nih.gov/gene/?term=9429
ABCG4	chr11:119019750-119033374	+	3935	35	45	0.169613	0.247779	http://www.ncbi.nlm.nih.gov/gene/?term=64137
ABCG5	chr2:44039611-44065958	-	2740	6	5	0.0417577	0.0395382	http://www.ncbi.nlm.nih.gov/gene/?term=64240
ABCG8	chr2:44066103-44105605	+	2665	0	2	0	0.0162604	http://www.ncbi.nlm.nih.gov/gene/?term=64241
ABHD1	chr2:27346657-27353680	+	1446	179	175	2.36059	2.62221	http://www.ncbi.nlm.nih.gov/gene/?term=84696
ABHD10	chr3:111697723-111712215	+	2806	1601	1315	10.8803	10.154	http://www.ncbi.nlm.nih.gov/gene/?term=55347
ABHD11	chr7:73150425-73153190	-	1645	435	336	5.04266	4.42559	http://www.ncbi.nlm.nih.gov/gene/?term=83451
ABHD12	chr20:25275379-25371618	-	2411	2844	2569	22.4941	23.0868	http://www.ncbi.nlm.nih.gov/gene/?term=26090
ABHD12B	chr14:51338878-51371688	+	1708	18	26	0.200965	0.329825	http://www.ncbi.nlm.nih.gov/gene/?term=145447
ABHD13	chr13:108870763-108886603	+	5302	943	863	3.39163	3.5267	http://www.ncbi.nlm.nih.gov/gene/?term=84945
ABHD14A	chr3:52009042-52015216	+	1108	270	110	4.64687	2.15105	http://www.ncbi.nlm.nih.gov/gene/?term=25864
ABHD14A-ACY1	chr3:52009042-52023218	+	1879	820	622	8.32192	7.17234	http://www.ncbi.nlm.nih.gov/gene/?term=100526760
ABHD14B	chr3:52002526-52008646	-	2437	1758	1017	13.7562	9.04197	http://www.ncbi.nlm.nih.gov/gene/?term=84836
ABHD15	chr17:27887689-27894042	-	3355	3501	1728	19.8992	11.1596	http://www.ncbi.nlm.nih.gov/gene/?term=116236
ABHD16A	chr6_mcf_hap5:3034406-3050818	-	17304	1649	1393	1.81723	1.74422	http://www.ncbi.nlm.nih.gov/gene/?term=7920
ABHD16B	chr20:62492566-62494341	+	1776	221	213	2.37293	2.59857	http://www.ncbi.nlm.nih.gov/gene/?term=140701
ABHD17A	chr19:1876975-1885518	-	1716	1521	802	16.9024	10.1264	http://www.ncbi.nlm.nih.gov/gene/?term=81926
ABHD17B	chr9:74477368-74526148	-	3260	999	702	5.84365	4.6657	http://www.ncbi.nlm.nih.gov/gene/?term=51104
ABHD17C	chr15:80987652-81047962	+	2360	540	467	4.36333	4.28748	http://www.ncbi.nlm.nih.gov/gene/?term=58489
ABHD2	chr15:89631381-89745591	+	9133	9255	6805	19.3241	16.144	http://www.ncbi.nlm.nih.gov/gene/?term=11057
ABHD3	chr18:19230858-19284766	-	2064	458	509	4.23148	5.34325	http://www.ncbi.nlm.nih.gov/gene/?term=171586
ABHD4	chr14:23067147-23081265	+	2509	1107	900	8.41363	7.77212	http://www.ncbi.nlm.nih.gov/gene/?term=63874
ABHD5	chr3:43732375-43764217	+	5353	575	519	2.04836	2.10072	http://www.ncbi.nlm.nih.gov/gene/?term=51099
ABHD6	chr3:58223259-58280461	+	2393	734	630	5.84911	5.70421	http://www.ncbi.nlm.nih.gov/gene/?term=57406
ABHD8	chr19:17402940-17414282	-	2090	552	368	5.0365	3.81504	http://www.ncbi.nlm.nih.gov/gene/?term=79575
ABI1	chr10:27035525-27150016	-	3776	1262	1216	6.37329	6.97749	http://www.ncbi.nlm.nih.gov/gene/?term=10006
ABI2	chr2:204193003-204296892	+	6480	1611	1554	4.74086	5.19605	http://www.ncbi.nlm.nih.gov/gene/?term=10152
ABI3	chr17:47287589-47300587	+	2109	3	1	0.0271257	0.0102736	http://www.ncbi.nlm.nih.gov/gene/?term=51225
ABI3BP	chr3:100468179-100712334	-	4473	34	37	0.144949	0.179226	http://www.ncbi.nlm.nih.gov/gene/?term=25890
ABL1	chr9:133589268-133763062	+	5963	3609	3005	11.5414	10.9189	http://www.ncbi.nlm.nih.gov/gene/?term=25
ABL2	chr1:179068462-179198819	-	12649	2747	2956	4.14132	5.06344	http://www.ncbi.nlm.nih.gov/gene/?term=27
ABLIM1	chr10:116190869-116444414	-	8303	2743	2663	6.2998	6.94918	http://www.ncbi.nlm.nih.gov/gene/?term=3983
ABLIM2	chr4:7967037-8160559	-	4832	47	47	0.185484	0.21075	http://www.ncbi.nlm.nih.gov/gene/?term=84448
ABLIM3	chr5:148521054-148639999	+	4335	249	189	1.09533	0.944649	http://www.ncbi.nlm.nih.gov/gene/?term=22885
ABO	chr9:136130563-136150630	-	1579	5	0	0.0603843	0	http://www.ncbi.nlm.nih.gov/gene/?term=28
ABP1	chr7:150549565-150558379	+	2493	5	6	0.0382458	0.0521467	http://www.ncbi.nlm.nih.gov/gene/?term=ABP1
ABR	chr17:906758-1090616	-	6551	3752	2890	10.9217	9.55846	http://www.ncbi.nlm.nih.gov/gene/?term=29
ABRA	chr8:107771711-107782472	-	2754	7	2	0.0484697	0.0157349	http://www.ncbi.nlm.nih.gov/gene/?term=137735
ABRACL	chr6:139349819-139364439	+	845	501	400	11.3062	10.2565	http://www.ncbi.nlm.nih.gov/gene/?term=58527
ABT1	chr6:26597171-26600277	+	2263	790	620	6.657	5.93615	http://www.ncbi.nlm.nih.gov/gene/?term=29777
ABTB1	chr3:127391781-127399769	+	2022	336	300	3.1688	3.21468	http://www.ncbi.nlm.nih.gov/gene/?term=80325
ABTB2	chr11:34172534-34379555	-	4903	691	684	2.68752	3.02268	http://www.ncbi.nlm.nih.gov/gene/?term=25841
ACAA1	chr3:38164201-38178733	-	1987	1141	828	10.9503	9.0288	http://www.ncbi.nlm.nih.gov/gene/?term=30
ACAA2	chr18:47309874-47340251	-	1934	2169	1833	21.3865	20.5354	http://www.ncbi.nlm.nih.gov/gene/?term=10449
ACACA	chr17:35441927-35766902	-	11380	7257	6545	12.1605	12.4613	http://www.ncbi.nlm.nih.gov/gene/?term=31
ACACB	chr12:109577202-109706030	+	9249	442	681	0.911305	1.59533	http://www.ncbi.nlm.nih.gov/gene/?term=32
ACAD10	chr12:112123857-112194911	+	4107	1111	1090	5.15853	5.75042	http://www.ncbi.nlm.nih.gov/gene/?term=80724
ACAD11	chr3:132276982-132378975	-	3556	695	727	3.727	4.42966	http://www.ncbi.nlm.nih.gov/gene/?term=84129
ACAD8	chr11:134123434-134135746	+	2201	617	542	5.34566	5.33552	http://www.ncbi.nlm.nih.gov/gene/?term=27034
ACAD9	chr3:128598333-128631957	+	2751	819	805	5.67714	6.3402	http://www.ncbi.nlm.nih.gov/gene/?term=28976
ACADL	chr2:211052716-211090215	-	2490	6	4	0.0459503	0.0348063	http://www.ncbi.nlm.nih.gov/gene/?term=33
ACADM	chr1:76190043-76229355	+	2615	804	650	5.86301	5.38566	http://www.ncbi.nlm.nih.gov/gene/?term=34
ACADS	chr12:121163571-121177811	+	1917	881	709	8.76375	8.01349	http://www.ncbi.nlm.nih.gov/gene/?term=35
ACADSB	chr10:124768429-124817806	+	5941	778	731	2.49722	2.66597	http://www.ncbi.nlm.nih.gov/gene/?term=36
ACADVL	chr17:7120444-7128586	+	2519	14310	11378	108.33	97.8668	http://www.ncbi.nlm.nih.gov/gene/?term=37
ACAN	chr15:89346674-89418585	+	8840	9	12	0.0194145	0.0294121	http://www.ncbi.nlm.nih.gov/gene/?term=176
ACAP1	chr17:7239848-7254793	+	2508	186	235	1.41424	2.0302	http://www.ncbi.nlm.nih.gov/gene/?term=9744
ACAP2	chr3:194995465-195163817	-	7170	1969	1746	5.23676	5.27622	http://www.ncbi.nlm.nih.gov/gene/?term=23527
ACAP3	chr1:1227764-1243269	-	3759	707	627	3.5866	3.61404	http://www.ncbi.nlm.nih.gov/gene/?term=116983
ACAT1	chr11:107992258-108018891	+	2134	2160	1510	19.3017	15.3313	http://www.ncbi.nlm.nih.gov/gene/?term=38
ACAT2	chr6:160182989-160200087	+	1551	1191	864	14.6432	12.0698	http://www.ncbi.nlm.nih.gov/gene/?term=39
ACBD3	chr1:226332380-226374423	-	3565	2554	2613	13.6615	15.881	http://www.ncbi.nlm.nih.gov/gene/?term=64746
ACBD4	chr17:43209967-43221543	+	2756	1287	999	8.90504	7.85387	http://www.ncbi.nlm.nih.gov/gene/?term=79777
ACBD5	chr10:27484143-27531068	-	4255	3144	2689	14.0903	13.6927	http://www.ncbi.nlm.nih.gov/gene/?term=91452
ACBD6	chr1:180257352-180472022	-	1616	2766	2125	32.6398	28.4915	http://www.ncbi.nlm.nih.gov/gene/?term=84320
ACBD7	chr10:15117474-15130775	-	3370	140	86	0.792199	0.552925	http://www.ncbi.nlm.nih.gov/gene/?term=414149
ACCS	chr11:44087729-44105569	+	2256	807	796	6.82136	7.6449	http://www.ncbi.nlm.nih.gov/gene/?term=84680
ACCSL	chr11:44069531-44081527	+	1820	2	12	0.0209553	0.142859	http://www.ncbi.nlm.nih.gov/gene/?term=390110
ACD	chr16:67691415-67694718	-	2066	550	442	5.07655	4.63542	http://www.ncbi.nlm.nih.gov/gene/?term=65057
ACE	chr17:61554422-61575741	+	5219	23	5	0.0840382	0.0207577	http://www.ncbi.nlm.nih.gov/gene/?term=1636
ACE2	chrX:15579156-15620192	-	3507	5	1	0.0271876	0.0061782	http://www.ncbi.nlm.nih.gov/gene/?term=59272
ACER1	chr19:6306510-6333640	-	1088	0	0	0	0	http://www.ncbi.nlm.nih.gov/gene/?term=125981
ACER2	chr9:19408925-19452500	+	2852	251	221	1.67826	1.67896	http://www.ncbi.nlm.nih.gov/gene/?term=340485
ACER3	chr11:76571917-76734850	+	4387	1321	1358	5.74211	6.70702	http://www.ncbi.nlm.nih.gov/gene/?term=55331
ACHE	chr7:100487615-100493541	-	2957	163	172	1.05117	1.2603	http://www.ncbi.nlm.nih.gov/gene/?term=43
ACIN1	chr14:23527774-23564823	-	5143	3384	2778	12.5473	11.7034	http://www.ncbi.nlm.nih.gov/gene/?term=22985
ACLY	chr17:40023179-40075272	-	4353	29403	17616	128.807	87.6832	http://www.ncbi.nlm.nih.gov/gene/?term=47
ACMSD	chr2:135596186-135659602	+	1250	7	1	0.106788	0.0173336	http://www.ncbi.nlm.nih.gov/gene/?term=130013
ACN9	chr7:96745905-96811075	+	2057	273	197	2.53084	2.07505	http://www.ncbi.nlm.nih.gov/gene/?term=57001
ACO1	chr9:32384601-32450832	+	3548	4696	5159	25.2395	31.505	http://www.ncbi.nlm.nih.gov/gene/?term=48
ACO2	chr22:41865129-41924993	+	2741	2527	2004	17.5806	15.8411	http://www.ncbi.nlm.nih.gov/gene/?term=50
ACOT1	chr14:74003928-74010498	+	1603	565	392	6.72127	5.29847	http://www.ncbi.nlm.nih.gov/gene/?term=641371
ACOT11	chr1:55013807-55100417	+	3391	83	13	0.466752	0.0830641	http://www.ncbi.nlm.nih.gov/gene/?term=26027
ACOT12	chr5:80625947-80689988	-	1989	4	2	0.0383497	0.0217868	http://www.ncbi.nlm.nih.gov/gene/?term=134526
ACOT13	chr6:24667263-24705295	+	4393	1494	1486	6.48523	7.32918	http://www.ncbi.nlm.nih.gov/gene/?term=55856
ACOT2	chr14:74034324-74042362	+	2289	2628	1880	21.8935	17.7955	http://www.ncbi.nlm.nih.gov/gene/?term=10965
ACOT4	chr14:74058410-74062470	+	1632	20	13	0.233693	0.172592	http://www.ncbi.nlm.nih.gov/gene/?term=122970
ACOT6	chr14:74083548-74086592	+	1004	1	4	0.0189934	0.0863225	http://www.ncbi.nlm.nih.gov/gene/?term=641372
ACOT7	chr1:6324332-6453826	-	2389	990	992	7.90233	8.9969	http://www.ncbi.nlm.nih.gov/gene/?term=11332
ACOT8	chr20:44470360-44486048	-	1171	644	559	10.4873	10.3431	http://www.ncbi.nlm.nih.gov/gene/?term=10005
ACOT9	chrX:23721777-23761407	-	1727	1749	1660	19.3123	20.8264	http://www.ncbi.nlm.nih.gov/gene/?term=23597
ACOX1	chr17:73937589-73975515	-	7919	2679	1978	6.45117	5.41195	http://www.ncbi.nlm.nih.gov/gene/?term=51
ACOX2	chr3:58490863-58522929	-	2309	65	102	0.536816	0.957136	http://www.ncbi.nlm.nih.gov/gene/?term=8309
ACOX3	chr4:8368009-8442452	-	2874	636	657	4.21994	4.95309	http://www.ncbi.nlm.nih.gov/gene/?term=8310
ACOXL	chr2:111490150-111875799	+	2373	4	12	0.0321439	0.109567	http://www.ncbi.nlm.nih.gov/gene/?term=55289
ACP1	chr2:264869-278282	+	1882	4160	2658	42.1512	30.6008	http://www.ncbi.nlm.nih.gov/gene/?term=52
ACP2	chr11:47260853-47270457	-	2312	1036	825	8.54492	7.7315	http://www.ncbi.nlm.nih.gov/gene/?term=53
ACP5	chr19:11685475-11689801	-	1810	15	6	0.158033	0.0718241	http://www.ncbi.nlm.nih.gov/gene/?term=54
ACP6	chr1:147119168-147142634	-	1808	794	690	8.37449	8.26891	http://www.ncbi.nlm.nih.gov/gene/?term=51205
ACPL2	chr3:140950682-141013486	+	3181	931	478	5.58113	3.25583	http://www.ncbi.nlm.nih.gov/gene/?term=ACPL2
ACPP	chr3:132036211-132087146	+	3818	12	5	0.0599352	0.0283747	http://www.ncbi.nlm.nih.gov/gene/?term=55
ACPT	chr19:51293672-51298481	+	1347	111	62	1.57142	0.99729	http://www.ncbi.nlm.nih.gov/gene/?term=93650
ACR	chr22:51176652-51183727	+	1370	1	2	0.0139192	0.0316306	http://www.ncbi.nlm.nih.gov/gene/?term=49
ACRBP	chr12:6747242-6756580	-	1886	9	8	0.0909991	0.0919064	http://www.ncbi.nlm.nih.gov/gene/?term=84519
ACRC	chrX:70797874-70833433	+	3178	69	59	0.41403	0.40225	http://www.ncbi.nlm.nih.gov/gene/?term=93953
ACRV1	chr11:125542229-125550793	-	1175	13	13	0.21098	0.239719	http://www.ncbi.nlm.nih.gov/gene/?term=56
ACSBG1	chr15:78463187-78527049	-	2980	6	12	0.0383947	0.0872494	http://www.ncbi.nlm.nih.gov/gene/?term=23205
ACSBG2	chr19:6135710-6193112	+	2712	13	16	0.0914092	0.127829	http://www.ncbi.nlm.nih.gov/gene/?term=81616
ACSF2	chr17:48503519-48552200	+	2239	2275	1679	19.376	16.2478	http://www.ncbi.nlm.nih.gov/gene/?term=80221
ACSF3	chr16:89160217-89222171	+	4213	767	650	3.47168	3.34287	http://www.ncbi.nlm.nih.gov/gene/?term=197322
ACSL1	chr4:185676749-185747215	-	3805	1024	1115	5.13194	6.34918	http://www.ncbi.nlm.nih.gov/gene/?term=2180
ACSL3	chr2:223725732-223808119	+	4361	9037	8759	39.5161	43.5177	http://www.ncbi.nlm.nih.gov/gene/?term=2181
ACSL4	chrX:108884564-108976621	-	5335	3706	4491	13.2467	18.2392	http://www.ncbi.nlm.nih.gov/gene/?term=2182
ACSL5	chr10:114133916-114188138	+	3744	271	191	1.38029	1.10534	http://www.ncbi.nlm.nih.gov/gene/?term=51703
ACSL6	chr5:131285667-131347761	-	6915	12	6	0.0330922	0.0187999	http://www.ncbi.nlm.nih.gov/gene/?term=23305
ACSM1	chr16:20634559-20702578	-	2051	5	3	0.046488	0.0316923	http://www.ncbi.nlm.nih.gov/gene/?term=116285
ACSM2A	chr16:20462859-20498991	+	2964	1	4	0.00643366	0.0292401	http://www.ncbi.nlm.nih.gov/gene/?term=123876
ACSM2B	chr16:20548083-20587695	-	2441	2	0	0.0156242	0	http://www.ncbi.nlm.nih.gov/gene/?term=348158
ACSM3	chr16:20775312-20808479	+	2291	1137	759	9.46393	7.17818	http://www.ncbi.nlm.nih.gov/gene/?term=6296
ACSM4	chr12:7456928-7480969	+	1743	12	1	0.131287	0.0124308	http://www.ncbi.nlm.nih.gov/gene/?term=341392
ACSM5	chr16:20420856-20452281	+	2419	1	2	0.00788316	0.017914	http://www.ncbi.nlm.nih.gov/gene/?term=54988
ACSS1	chr20:24986866-25038818	-	4020	1715	1292	8.13532	6.9636	http://www.ncbi.nlm.nih.gov/gene/?term=84532
ACSS2	chr20:33462766-33515769	+	3193	827	1132	4.93904	7.68148	http://www.ncbi.nlm.nih.gov/gene/?term=55902
ACSS3	chr12:81471809-81649582	+	3033	3	2	0.0188619	0.0142875	http://www.ncbi.nlm.nih.gov/gene/?term=79611
ACTA1	chr1:229566993-229569843	-	1492	3	8	0.0383432	0.116177	http://www.ncbi.nlm.nih.gov/gene/?term=58
ACTA2	chr10:90694831-90751147	-	1851	1285	776	13.2383	9.08349	http://www.ncbi.nlm.nih.gov/gene/?term=59
ACTB	chr7:5566779-5570232	-	1812	44307	47929	466.284	573.11	http://www.ncbi.nlm.nih.gov/gene/?term=60
ACTBL2	chr5:56775843-56778636	-	2794	4	11	0.0273005	0.0853029	http://www.ncbi.nlm.nih.gov/gene/?term=345651
ACTC1	chr15:35080297-35087927	-	3693	1	3	0.00516365	0.0176011	http://www.ncbi.nlm.nih.gov/gene/?term=70
ACTG1	chr17:79476997-79479892	-	2105	132838	94292	1203.39	970.555	http://www.ncbi.nlm.nih.gov/gene/?term=71
ACTG1P4	chr1:104112026-104114008	+	1983	11	4	0.105781	0.0437054	http://www.ncbi.nlm.nih.gov/gene/?term=648740
ACTG2	chr2:74120093-74146780	+	1331	3	1	0.0429813	0.0162787	http://www.ncbi.nlm.nih.gov/gene/?term=72
ACTL10	chr20:32254304-32256331	+	2028	49	45	0.460749	0.480775	http://www.ncbi.nlm.nih.gov/gene/?term=170487
ACTL6A	chr3:179280708-179306193	+	1906	1020	849	10.205	9.65122	http://www.ncbi.nlm.nih.gov/gene/?term=86
ACTL6B	chr7:100240726-100254084	-	1531	4	1	0.049822	0.0141521	http://www.ncbi.nlm.nih.gov/gene/?term=51412
ACTL7A	chr9:111624603-111626035	+	1433	4	2	0.0532292	0.03024	http://www.ncbi.nlm.nih.gov/gene/?term=10881
ACTL7B	chr9:111616869-111618275	-	1407	3	0	0.0406596	0	http://www.ncbi.nlm.nih.gov/gene/?term=10880
ACTL8	chr1:18081808-18153558	+	1861	0	3	0	0.0349279	http://www.ncbi.nlm.nih.gov/gene/?term=81569
ACTL9	chr19:8807751-8809172	-	1422	2	0	0.0268205	0	http://www.ncbi.nlm.nih.gov/gene/?term=284382
ACTN1	chr14:69340840-69446083	-	3791	7595	9552	38.2041	54.5931	http://www.ncbi.nlm.nih.gov/gene/?term=87
ACTN1-AS1	chr14:69446399-69454180	+	599	4	10	0.127341	0.361719	http://www.ncbi.nlm.nih.gov/gene/?term=161159
ACTN2	chr1:236849770-236927558	+	4528	4	0	0.0168457	0	http://www.ncbi.nlm.nih.gov/gene/?term=88
ACTN3	chr11:66313866-66330799	+	3330	10	11	0.0572654	0.0715725	http://www.ncbi.nlm.nih.gov/gene/?term=89
ACTN4	chr19:39138267-39221171	+	3954	29808	21922	143.758	120.127	http://www.ncbi.nlm.nih.gov/gene/?term=81
ACTR10	chr14:58666833-58702353	+	2441	915	772	7.14808	6.85247	http://www.ncbi.nlm.nih.gov/gene/?term=55860
ACTR1A	chr10:104238986-104262512	-	2873	4044	3461	26.8418	26.1014	http://www.ncbi.nlm.nih.gov/gene/?term=10121
ACTR1B	chr2:98272402-98280561	-	2258	1584	1198	13.3773	11.4956	http://www.ncbi.nlm.nih.gov/gene/?term=10120
ACTR2	chr2:65454829-65498390	+	3937	4687	3972	22.7021	21.8596	http://www.ncbi.nlm.nih.gov/gene/?term=10097
ACTR3	chr2:114647511-114719129	+	5881	5066	3611	16.4267	13.3037	http://www.ncbi.nlm.nih.gov/gene/?term=10096
ACTR3B	chr7:152456834-152552464	+	2217	180	143	1.54826	1.39755	http://www.ncbi.nlm.nih.gov/gene/?term=57180
ACTR3BP2	chr2:92129159-92130496	+	1338	0	0	0	0	http://www.ncbi.nlm.nih.gov/gene/?term=440888
ACTR3BP5	chr10:38989727-38991371	+	1645	1	3	0.0115923	0.0395142	http://www.ncbi.nlm.nih.gov/gene/?term=399746
ACTR3C	chr7:149944301-150020758	-	1420	2	2	0.0268583	0.0305168	http://www.ncbi.nlm.nih.gov/gene/?term=653857
ACTR5	chr20:37377097-37401089	+	2479	498	409	3.8308	3.57474	http://www.ncbi.nlm.nih.gov/gene/?term=79913
ACTR6	chr12:100593865-100618202	+	2619	954	793	6.94623	6.56047	http://www.ncbi.nlm.nih.gov/gene/?term=64431
ACTR8	chr3:53901094-53916229	-	3628	709	626	3.72662	3.73856	http://www.ncbi.nlm.nih.gov/gene/?term=93973
ACTRT1	chrX:127184941-127186382	-	1442	2	3	0.0264485	0.0450768	http://www.ncbi.nlm.nih.gov/gene/?term=139741
ACTRT2	chr1:2938046-2939467	+	1422	6	0	0.0804615	0	http://www.ncbi.nlm.nih.gov/gene/?term=140625
ACTRT3	chr3:169484711-169487683	-	2003	171	180	1.62799	1.9471	http://www.ncbi.nlm.nih.gov/gene/?term=84517
ACVR1	chr2:158592958-158732374	-	3112	460	570	2.81874	3.96856	http://www.ncbi.nlm.nih.gov/gene/?term=90
ACVR1B	chr12:52345451-52390863	+	4807	2186	1896	8.67186	8.54598	http://www.ncbi.nlm.nih.gov/gene/?term=91
ACVR1C	chr2:158383279-158485399	-	9077	31	24	0.0651262	0.0572884	http://www.ncbi.nlm.nih.gov/gene/?term=130399
ACVR2A	chr2:148602570-148688393	+	5244	369	191	1.34184	0.789166	http://www.ncbi.nlm.nih.gov/gene/?term=92
ACVR2B	chr3:38495790-38534633	+	11373	1823	1623	3.05667	3.09201	http://www.ncbi.nlm.nih.gov/gene/?term=93
ACVR2B-AS1	chr3:38492518-38496311	-	2517	66	74	0.500031	0.63701	http://www.ncbi.nlm.nih.gov/gene/?term=100128640
ACVRL1	chr12:52301202-52317145	+	4404	60	76	0.259801	0.373907	http://www.ncbi.nlm.nih.gov/gene/?term=94
ACY1	chr3:52017300-52023218	+	1678	790	651	8.97783	8.40595	http://www.ncbi.nlm.nih.gov/gene/?term=95
ACY3	chr11:67410026-67418130	-	1300	13	3	0.190694	0.0500006	http://www.ncbi.nlm.nih.gov/gene/?term=91703
ACYP1	chr14:75519928-75530736	-	686	308	257	8.56176	8.11721	http://www.ncbi.nlm.nih.gov/gene/?term=97
ACYP2	chr2:54342410-54532435	+	1222	128	115	1.99745	2.03903	http://www.ncbi.nlm.nih.gov/gene/?term=98
ADA	chr20:43248163-43280376	-	1532	1194	674	14.8622	9.53232	http://www.ncbi.nlm.nih.gov/gene/?term=100
ADAD1	chr4:123300121-123350947	+	2255	0	2	0	0.0192168	http://www.ncbi.nlm.nih.gov/gene/?term=132612
ADAD2	chr16:84224723-84230772	+	2304	8	0	0.0662131	0	http://www.ncbi.nlm.nih.gov/gene/?term=161931
ADAL	chr15:43622872-43646096	+	3967	236	201	1.13445	1.09782	http://www.ncbi.nlm.nih.gov/gene/?term=161823
ADAM10	chr15:58888510-59042177	-	3927	9597	7603	46.6027	41.949	http://www.ncbi.nlm.nih.gov/gene/?term=102
ADAM11	chr17:42836568-42859214	+	4402	419	175	1.8151	0.861362	http://www.ncbi.nlm.nih.gov/gene/?term=4185
ADAM12	chr10:127702902-128077127	-	6981	1296	2115	3.54017	6.56433	http://www.ncbi.nlm.nih.gov/gene/?term=8038
ADAM15	chr1:155023748-155035252	+	3424	5562	4595	30.9766	29.077	http://www.ncbi.nlm.nih.gov/gene/?term=8751
ADAM17	chr2:9629411-9695917	-	3553	4016	4047	21.5543	24.6795	http://www.ncbi.nlm.nih.gov/gene/?term=6868
ADAM18	chr8:39442087-39587583	+	3268	2	1	0.0116704	0.00663003	http://www.ncbi.nlm.nih.gov/gene/?term=8749
ADAM19	chr5:156904312-157002831	-	6529	1375	2863	4.01599	9.50106	http://www.ncbi.nlm.nih.gov/gene/?term=8728
ADAM1A	chr12:112336867-112339706	+	2840	178	113	1.19519	0.8621	http://www.ncbi.nlm.nih.gov/gene/?term=8759
ADAM2	chr8:39601255-39695808	-	2671	3	5	0.0214182	0.0405596	http://www.ncbi.nlm.nih.gov/gene/?term=2515
ADAM20	chr14:70989078-71001732	-	2792	27	34	0.18441	0.263852	http://www.ncbi.nlm.nih.gov/gene/?term=8748
ADAM20P1	chr14:70935596-70950473	-	3036	20	19	0.125622	0.135597	http://www.ncbi.nlm.nih.gov/gene/?term=317760
ADAM21	chr14:70918874-70926622	+	2664	18	28	0.128847	0.227731	http://www.ncbi.nlm.nih.gov/gene/?term=8747
ADAM21P1	chr14:70712470-70714518	-	2049	7	8	0.0651467	0.0845952	http://www.ncbi.nlm.nih.gov/gene/?term=145241
ADAM22	chr7:87563566-87832204	+	9510	811	663	1.62621	1.51053	http://www.ncbi.nlm.nih.gov/gene/?term=53616
ADAM23	chr2:207308368-207485854	+	6225	542	580	1.66034	2.01877	http://www.ncbi.nlm.nih.gov/gene/?term=8745
ADAM28	chr8:24151580-24212726	+	3678	17	9	0.0881401	0.0530186	http://www.ncbi.nlm.nih.gov/gene/?term=10863
ADAM29	chr4:175839509-175899331	+	3440	0	0	0	0	http://www.ncbi.nlm.nih.gov/gene/?term=11086
ADAM30	chr1:120436156-120439147	-	2992	6	4	0.0382407	0.0289665	http://www.ncbi.nlm.nih.gov/gene/?term=11085
ADAM32	chr8:38965050-39142436	+	2727	54	44	0.377611	0.349595	http://www.ncbi.nlm.nih.gov/gene/?term=203102
ADAM33	chr20:3648620-3662738	-	3519	1	6	0.00541897	0.0369428	http://www.ncbi.nlm.nih.gov/gene/?term=80332
ADAM3A	chr8:39308564-39380508	-	2768	1	0	0.00688922	0	http://www.ncbi.nlm.nih.gov/gene/?term=1587
ADAM5	chr8:39172182-39260375	+	1705	0	0	0	0	http://www.ncbi.nlm.nih.gov/gene/?term=255926
ADAM6	chr14:106435819-106438358	-	1842	3	0	0.0310576	0	http://www.ncbi.nlm.nih.gov/gene/?term=8755
ADAM7	chr8:24298509-24367077	+	3396	2	2	0.0112305	0.0127603	http://www.ncbi.nlm.nih.gov/gene/?term=8756
ADAM8	chr10:135075920-135090407	-	3301	288	282	1.66373	1.85098	http://www.ncbi.nlm.nih.gov/gene/?term=101
ADAM9	chr8:38854505-38962779	+	4098	20958	24649	97.5246	130.324	http://www.ncbi.nlm.nih.gov/gene/?term=8754
ADAMDEC1	chr8:24241798-24263526	+	2438	2	0	0.0156435	0	http://www.ncbi.nlm.nih.gov/gene/?term=27299
ADAMTS1	chr21:28208606-28217728	-	4651	8	10	0.0328005	0.0465855	http://www.ncbi.nlm.nih.gov/gene/?term=9510
ADAMTS10	chr19:8645126-8675588	-	4237	2693	2048	12.1203	10.473	http://www.ncbi.nlm.nih.gov/gene/?term=81794
ADAMTS12	chr5:33527287-33892124	-	4954	373	37	1.43578	0.161824	http://www.ncbi.nlm.nih.gov/gene/?term=81792
ADAMTS13	chr9:136279459-136324508	+	5240	218	201	0.793344	0.831117	http://www.ncbi.nlm.nih.gov/gene/?term=11093
ADAMTS14	chr10:72432559-72522195	+	5267	19	62	0.0687902	0.25505	http://www.ncbi.nlm.nih.gov/gene/?term=140766
ADAMTS15	chr11:130318869-130346539	+	5676	1300	1448	4.36754	5.52744	http://www.ncbi.nlm.nih.gov/gene/?term=170689
ADAMTS16	chr5:5140443-5320412	+	4974	293	257	1.12331	1.1195	http://www.ncbi.nlm.nih.gov/gene/?term=170690
ADAMTS17	chr15:100511643-100882183	-	6331	17	10	0.0512051	0.0342236	http://www.ncbi.nlm.nih.gov/gene/?term=170691
ADAMTS18	chr16:77316025-77469011	-	5913	6	13	0.0193499	0.0476358	http://www.ncbi.nlm.nih.gov/gene/?term=170692
ADAMTS19	chr5:128796103-129074376	+	5089	4	3	0.0149887	0.0127728	http://www.ncbi.nlm.nih.gov/gene/?term=171019
ADAMTS2	chr5:178537852-178772431	-	7070	9	19	0.024275	0.058228	http://www.ncbi.nlm.nih.gov/gene/?term=9509
ADAMTS20	chr12:43748012-43945724	-	5733	7	1	0.0232837	0.00377934	http://www.ncbi.nlm.nih.gov/gene/?term=80070
ADAMTS3	chr4:73146686-73434516	-	5822	16	17	0.0524064	0.0632666	http://www.ncbi.nlm.nih.gov/gene/?term=9508
ADAMTS4	chr1:161159538-161168845	-	4332	2	5	0.00880396	0.025008	http://www.ncbi.nlm.nih.gov/gene/?term=9507
ADAMTS5	chr21:28290231-28339439	-	9663	9	7	0.017761	0.0156958	http://www.ncbi.nlm.nih.gov/gene/?term=11096
ADAMTS6	chr5:64444563-64777704	-	7268	35	24	0.091831	0.0715474	http://www.ncbi.nlm.nih.gov/gene/?term=11174
ADAMTS7	chr15:79051545-79103773	-	5490	553	411	1.92083	1.62206	http://www.ncbi.nlm.nih.gov/gene/?term=11173
ADAMTS8	chr11:130274818-130298539	-	3663	138	5	0.71842	0.0295754	http://www.ncbi.nlm.nih.gov/gene/?term=11095
ADAMTS9	chr3:64501331-64673365	-	7312	243	509	0.633733	1.50827	http://www.ncbi.nlm.nih.gov/gene/?term=56999
ADAMTS9-AS2	chr3:64670546-64997143	+	2228	8	15	0.0684717	0.145873	http://www.ncbi.nlm.nih.gov/gene/?term=100507098
ADAMTSL1	chr9:18474079-18910947	+	7996	14	10	0.0333881	0.0270972	http://www.ncbi.nlm.nih.gov/gene/?term=92949
ADAMTSL2	chr9:136397286-136440641	+	4133	2	0	0.00922786	0	http://www.ncbi.nlm.nih.gov/gene/?term=9719
ADAMTSL3	chr15:84322838-84708593	+	7335	10	6	0.0259978	0.0177235	http://www.ncbi.nlm.nih.gov/gene/?term=57188
ADAMTSL4	chr1:150521898-150533412	+	4299	236	189	1.04684	0.952559	http://www.ncbi.nlm.nih.gov/gene/?term=54507
ADAMTSL5	chr19:1505017-1513188	-	2857	70	95	0.467223	0.720462	http://www.ncbi.nlm.nih.gov/gene/?term=339366
ADAP1	chr7:937537-994289	-	2322	382	346	3.13717	3.22858	http://www.ncbi.nlm.nih.gov/gene/?term=11033
ADAP2	chr17:29248754-29286211	+	2749	195	83	1.35268	0.654185	http://www.ncbi.nlm.nih.gov/gene/?term=55803
ADAR	chr1:154554534-154600456	-	7092	12801	9977	34.42	30.481	http://www.ncbi.nlm.nih.gov/gene/?term=103
ADARB1	chr21:46494493-46646478	+	7145	194	196	0.517769	0.594362	http://www.ncbi.nlm.nih.gov/gene/?term=104
ADARB2	chr10:1223253-1779670	-	8426	6	4	0.0135789	0.0102858	http://www.ncbi.nlm.nih.gov/gene/?term=105
ADARB2-AS1	chr10:1568825-1599179	+	644	3	0	0.0888325	0	http://www.ncbi.nlm.nih.gov/gene/?term=642394
ADAT1	chr16:75632247-75657221	-	3603	1011	903	5.35086	5.43027	http://www.ncbi.nlm.nih.gov/gene/?term=23536
ADAT2	chr6:143743969-143771841	-	6253	240	173	0.731912	0.599453	http://www.ncbi.nlm.nih.gov/gene/?term=134637
ADAT3	chr19:1905371-1913446	+	1626	162	121	1.8999	1.61236	http://www.ncbi.nlm.nih.gov/gene/?term=113179
ADC	chr1:33546714-33585995	+	2182	327	277	2.85778	2.75057	http://www.ncbi.nlm.nih.gov/gene/?term=ADC
ADCK1	chr14:78266426-78400297	+	2234	205	268	1.74987	2.59926	http://www.ncbi.nlm.nih.gov/gene/?term=57143
ADCK2	chr7:140372953-140394908	+	2364	2814	1885	22.6993	17.2767	http://www.ncbi.nlm.nih.gov/gene/?term=90956
ADCK3	chr1:227127938-227175246	+	2924	1657	732	10.8064	5.42414	http://www.ncbi.nlm.nih.gov/gene/?term=56997
ADCK4	chr19:41197434-41222790	-	2497	2428	1288	18.5424	11.1762	http://www.ncbi.nlm.nih.gov/gene/?term=79934
ADCK5	chr8:145597731-145618453	+	1961	499	441	4.85243	4.87258	http://www.ncbi.nlm.nih.gov/gene/?term=203054
ADCY1	chr7:45614125-45762714	+	12498	961	660	1.46629	1.1442	http://www.ncbi.nlm.nih.gov/gene/?term=107
ADCY10	chr1:167778625-167883453	-	5421	17	7	0.0598006	0.027978	http://www.ncbi.nlm.nih.gov/gene/?term=55811
ADCY10P1	chr6:41068773-41108573	+	4569	67	48	0.279634	0.227624	http://www.ncbi.nlm.nih.gov/gene/?term=221442
ADCY2	chr5:7396343-7830194	+	6553	6	3	0.0174601	0.00991925	http://www.ncbi.nlm.nih.gov/gene/?term=108
ADCY3	chr2:25042039-25142055	-	4396	4432	3519	19.2255	17.3444	http://www.ncbi.nlm.nih.gov/gene/?term=109
ADCY4	chr14:24787555-24804277	-	3720	6	11	0.030757	0.0640689	http://www.ncbi.nlm.nih.gov/gene/?term=196883
ADCY5	chr3:123001143-123167392	-	6257	101	130	0.307816	0.450168	http://www.ncbi.nlm.nih.gov/gene/?term=111
ADCY6	chr12:49159975-49182820	-	6698	2852	2591	8.11971	8.38146	http://www.ncbi.nlm.nih.gov/gene/?term=112
ADCY7	chr16:50321823-50352043	+	6138	2705	2018	8.40382	7.12347	http://www.ncbi.nlm.nih.gov/gene/?term=113
ADCY8	chr8:131792547-132052835	-	4101	7	14	0.0325495	0.0739666	http://www.ncbi.nlm.nih.gov/gene/?term=114
ADCY9	chr16:4012650-4166186	-	7727	1877	1969	4.63223	5.52119	http://www.ncbi.nlm.nih.gov/gene/?term=115
ADCYAP1	chr18:904944-912173	+	3377	0	2	0	0.0128321	http://www.ncbi.nlm.nih.gov/gene/?term=116
ADCYAP1R1	chr7:31092076-31151093	+	6575	13	9	0.0377037	0.0296582	http://www.ncbi.nlm.nih.gov/gene/?term=117
ADD1	chr4:2845584-2931802	+	4081	2106	1773	9.84075	9.41325	http://www.ncbi.nlm.nih.gov/gene/?term=118
ADD2	chr2:70889216-70995375	-	5943	1806	1259	5.79493	4.59005	http://www.ncbi.nlm.nih.gov/gene/?term=119
ADD3	chr10:111765726-111895323	+	4628	1182	467	4.87035	2.18636	http://www.ncbi.nlm.nih.gov/gene/?term=120
ADGB	chr6:146920136-147136597	+	5289	0	1	0	0.0040966	http://www.ncbi.nlm.nih.gov/gene/?term=79747
ADH1A	chr4:100197523-100212185	-	1500	2	3	0.0254258	0.0433339	http://www.ncbi.nlm.nih.gov/gene/?term=124
ADH1B	chr4:100227527-100242572	-	2682	0	4	0	0.0323146	http://www.ncbi.nlm.nih.gov/gene/?term=125
ADH1C	chr4:100257649-100273917	-	1473	10	3	0.129459	0.0441282	http://www.ncbi.nlm.nih.gov/gene/?term=126
ADH4	chr4:100044833-100065449	-	1979	2	3	0.0192717	0.0328453	http://www.ncbi.nlm.nih.gov/gene/?term=127
ADH5	chr4:99992130-100009931	-	2643	2717	2332	19.6033	19.1174	http://www.ncbi.nlm.nih.gov/gene/?term=128
ADH6	chr4:100123795-100140403	-	3006	15	0	0.0951565	0	http://www.ncbi.nlm.nih.gov/gene/?term=130
ADH7	chr4:100333418-100356667	-	2397	0	2	0	0.0180784	http://www.ncbi.nlm.nih.gov/gene/?term=131
ADHFE1	chr8:67344718-67381044	+	1895	51	63	0.513213	0.720326	http://www.ncbi.nlm.nih.gov/gene/?term=137872
ADI1	chr2:3501690-3523350	-	1676	857	617	9.75086	7.97643	http://www.ncbi.nlm.nih.gov/gene/?term=55256
ADIG	chr20:37209838-37217104	+	770	4	2	0.0990617	0.0562778	http://www.ncbi.nlm.nih.gov/gene/?term=149685
ADIPOQ	chr3:186560463-186576252	+	4629	0	0	0	0	http://www.ncbi.nlm.nih.gov/gene/?term=9370
ADIPOQ-AS1	chr3:186569676-186573912	-	3442	0	0	0	0	http://www.ncbi.nlm.nih.gov/gene/?term=100874095
ADIPOR1	chr1:202909960-202927700	-	2340	2629	1780	21.4245	16.4817	http://www.ncbi.nlm.nih.gov/gene/?term=51094
ADIPOR2	chr12:1800247-1897845	+	3965	2359	2187	11.3454	11.951	http://www.ncbi.nlm.nih.gov/gene/?term=79602
ADIRF	chr10:88728188-88730666	+	672	148	168	4.1998	5.41673	http://www.ncbi.nlm.nih.gov/gene/?term=10974
ADK	chr10:75910943-76469061	+	2439	687	712	5.37132	6.32508	http://www.ncbi.nlm.nih.gov/gene/?term=132
ADM	chr11:10326642-10328923	+	1449	3597	2081	47.3378	31.1173	http://www.ncbi.nlm.nih.gov/gene/?term=133
ADM2	chr22:50919985-50924866	+	4273	25	42	0.111569	0.212968	http://www.ncbi.nlm.nih.gov/gene/?term=79924
ADM5	chr19:50191942-50194247	+	2112	268	144	2.41979	1.47729	http://www.ncbi.nlm.nih.gov/gene/?term=199800
ADNP	chr20:49506883-49547527	-	4713	3231	3331	13.073	15.3135	http://www.ncbi.nlm.nih.gov/gene/?term=23394
ADNP2	chr18:77866915-77898228	+	5387	2114	1746	7.48332	7.02255	http://www.ncbi.nlm.nih.gov/gene/?term=22850
ADO	chr10:64564516-64568239	+	3724	1923	1570	9.84704	9.13456	http://www.ncbi.nlm.nih.gov/gene/?term=84890
ADORA1	chr1:203096836-203136533	+	2919	109	26	0.71208	0.192991	http://www.ncbi.nlm.nih.gov/gene/?term=134
ADORA2A	chr22:24823530-24838325	+	2566	224	259	1.66467	2.18696	http://www.ncbi.nlm.nih.gov/gene/?term=135
ADORA2A-AS1	chr22:24825178-24890783	-	3761	41	48	0.207882	0.276526	http://www.ncbi.nlm.nih.gov/gene/?term=646023
ADORA2B	chr17:15848231-15879210	+	1885	2307	4601	23.3385	52.8857	http://www.ncbi.nlm.nih.gov/gene/?term=136
ADORA3	chr1:112025970-112106597	-	3408	4	1	0.0223819	0.00635767	http://www.ncbi.nlm.nih.gov/gene/?term=140
ADPGK	chr15:73043708-73076126	-	2775	5739	3703	39.4375	28.9127	http://www.ncbi.nlm.nih.gov/gene/?term=83440
ADPGK-AS1	chr15:73075176-73090540	+	2730	672	337	4.694	2.67464	http://www.ncbi.nlm.nih.gov/gene/?term=100287559
ADPRH	chr3:119298523-119308792	+	3439	16	9	0.0887205	0.0567032	http://www.ncbi.nlm.nih.gov/gene/?term=141
ADPRHL1	chr13:114076260-114107839	-	2173	349	292	3.06268	2.91153	http://www.ncbi.nlm.nih.gov/gene/?term=113622
ADPRHL2	chr1:36554453-36559533	+	1691	838	674	9.45011	8.63602	http://www.ncbi.nlm.nih.gov/gene/?term=54936
ADPRM	chr17:10600927-10614875	+	1518	495	299	6.21827	4.26773	http://www.ncbi.nlm.nih.gov/gene/?term=56985
ADRA1A	chr8:26605667-26722922	-	3560	1	1	0.00535656	0.00608622	http://www.ncbi.nlm.nih.gov/gene/?term=148
ADRA1B	chr5:159343740-159400017	+	2254	283	237	2.39425	2.2782	http://www.ncbi.nlm.nih.gov/gene/?term=147
ADRA1D	chr20:4201278-4229659	-	2666	283	575	2.02424	4.6731	http://www.ncbi.nlm.nih.gov/gene/?term=146
ADRA2A	chr10:112836790-112840662	+	3873	0	0	0	0	http://www.ncbi.nlm.nih.gov/gene/?term=150
ADRA2B	chr2:96778623-96781888	-	3266	12	9	0.070065	0.0597068	http://www.ncbi.nlm.nih.gov/gene/?term=151
ADRA2C	chr4:3768296-3770253	+	1958	829	626	8.0738	6.92722	http://www.ncbi.nlm.nih.gov/gene/?term=152
ADRB1	chr10:115803806-115806667	+	2862	101	137	0.672958	1.03717	http://www.ncbi.nlm.nih.gov/gene/?term=153
ADRB2	chr5:148206156-148208197	+	2042	139	158	1.29806	1.67648	http://www.ncbi.nlm.nih.gov/gene/?term=154
ADRB3	chr8:37820514-37824184	-	2646	1	4	0.00720687	0.0327543	http://www.ncbi.nlm.nih.gov/gene/?term=155
ADRBK1	chr11:67033905-67054029	+	3444	1665	1482	9.21908	9.32358	http://www.ncbi.nlm.nih.gov/gene/?term=156
ADRBK2	chr22:25960861-26125258	+	9055	527	468	1.10984	1.11984	http://www.ncbi.nlm.nih.gov/gene/?term=157
ADRM1	chr20:60878027-60883918	+	1405	3089	2293	41.9255	35.3611	http://www.ncbi.nlm.nih.gov/gene/?term=11047
ADSL	chr22:40742504-40762575	+	1563	2138	1412	26.0847	19.5737	http://www.ncbi.nlm.nih.gov/gene/?term=158
ADSS	chr1:244571794-244615436	-	2782	1919	1528	13.1539	11.9005	http://www.ncbi.nlm.nih.gov/gene/?term=159
ADSSL1	chr14:105190534-105213647	+	2078	235	69	2.15655	0.719451	http://www.ncbi.nlm.nih.gov/gene/?term=122622
ADTRP	chr6:11713888-11779280	-	1858	10	10	0.102634	0.116614	http://www.ncbi.nlm.nih.gov/gene/?term=84830
AEBP1	chr7:44143960-44154164	+	4086	10	11	0.04667	0.05833	http://www.ncbi.nlm.nih.gov/gene/?term=165
AEBP2	chr12:19592608-19675173	+	5807	1104	877	3.62538	3.27224	http://www.ncbi.nlm.nih.gov/gene/?term=121536
AEN	chr15:89164527-89175512	+	3116	4129	2184	25.2687	15.1863	http://www.ncbi.nlm.nih.gov/gene/?term=64782
AES	chr19:3052908-3062964	-	1943	4550	3314	44.6555	36.9553	http://www.ncbi.nlm.nih.gov/gene/?term=166
AFAP1	chr4:7760440-7941653	-	7770	3812	3234	9.35553	9.01813	http://www.ncbi.nlm.nih.gov/gene/?term=60312
AFAP1-AS1	chr4:7755817-7780654	+	6794	625	458	1.75425	1.46062	http://www.ncbi.nlm.nih.gov/gene/?term=84740
AFAP1L1	chr5:148651401-148721367	+	4212	255	187	1.15448	0.961946	http://www.ncbi.nlm.nih.gov/gene/?term=134265
AFAP1L2	chr10:116054583-116164515	-	3976	1321	1248	6.33567	6.80089	http://www.ncbi.nlm.nih.gov/gene/?term=84632
AFF1	chr4:87856154-88062206	+	9709	1798	1672	3.53144	3.73129	http://www.ncbi.nlm.nih.gov/gene/?term=4299
AFF2	chrX:147582139-148082193	+	13887	10	2	0.0137318	0.00312046	http://www.ncbi.nlm.nih.gov/gene/?term=2334
AFF3	chr2:100163716-100759037	-	8212	102	11	0.236858	0.0290229	http://www.ncbi.nlm.nih.gov/gene/?term=3899
AFF4	chr5:132211071-132299354	-	9580	5012	5525	9.97658	12.4958	http://www.ncbi.nlm.nih.gov/gene/?term=27125
AFG3L1P	chr16:90038988-90067195	+	3903	388	357	1.8957	1.98183	http://www.ncbi.nlm.nih.gov/gene/?term=172
AFG3L2	chr18:12328943-12377275	-	3209	2513	2063	14.9334	13.9292	http://www.ncbi.nlm.nih.gov/gene/?term=10939
AFM	chr4:74347462-74369718	+	1997	0	2	0	0.0216995	http://www.ncbi.nlm.nih.gov/gene/?term=173
AFMID	chr17:76183398-76203782	+	2160	518	303	4.57312	3.03939	http://www.ncbi.nlm.nih.gov/gene/?term=125061
AFP	chr4:74301933-74321492	+	2032	1	0	0.00938453	0	http://www.ncbi.nlm.nih.gov/gene/?term=174
AFTPH	chr2:64751439-64820138	+	4123	1803	1458	8.33909	7.66199	http://www.ncbi.nlm.nih.gov/gene/?term=54812
AGA	chr4:178351929-178363657	-	2102	996	900	9.03572	9.277	http://www.ncbi.nlm.nih.gov/gene/?term=175
AGAP1	chr2:236402733-237040444	+	11367	1286	1549	2.1574	2.95259	http://www.ncbi.nlm.nih.gov/gene/?term=116987
AGAP11	chr10:88730498-88769960	+	3155	86	107	0.519799	0.734822	http://www.ncbi.nlm.nih.gov/gene/?term=119385
AGAP2	chr12:58118076-58135944	-	6088	828	792	2.59353	2.8187	http://www.ncbi.nlm.nih.gov/gene/?term=116986
AGAP3	chr7:150783826-150841523	+	4146	2053	1355	9.44269	7.08121	http://www.ncbi.nlm.nih.gov/gene/?term=116988
AGAP4	chr10:46321050-46342921	-	2431	89	88	0.698138	0.784324	http://www.ncbi.nlm.nih.gov/gene/?term=119016
AGAP5	chr10:75434033-75457554	-	2426	132	120	1.03757	1.07174	http://www.ncbi.nlm.nih.gov/gene/?term=729092
AGAP6	chr10:51748078-51770259	+	2772	336	273	2.31144	2.13387	http://www.ncbi.nlm.nih.gov/gene/?term=414189
AGAP7	chr10:51464151-51486327	-	2431	26	26	0.20395	0.231732	http://www.ncbi.nlm.nih.gov/gene/?term=AGAP7
AGAP8	chr10:51224681-51246409	-	2370	38	33	0.305754	0.301692	http://www.ncbi.nlm.nih.gov/gene/?term=AGAP8
AGAP9	chr10:47191844-48237508	-	2387	31	32	0.247654	0.290466	http://www.ncbi.nlm.nih.gov/gene/?term=642517
AGBL1	chr15:86685242-87572283	+	3493	0	3	0	0.0186089	http://www.ncbi.nlm.nih.gov/gene/?term=123624
AGBL2	chr11:47681143-47736928	-	3593	108	138	0.573196	0.832184	http://www.ncbi.nlm.nih.gov/gene/?term=79841
AGBL3	chr7:134671259-134820530	+	3533	75	61	0.404813	0.374097	http://www.ncbi.nlm.nih.gov/gene/?term=340351
AGBL4	chr1:48998527-50489626	-	2988	3	1	0.019146	0.00725132	http://www.ncbi.nlm.nih.gov/gene/?term=84871
AGBL5	chr2:27274491-27293490	+	3368	2172	1521	12.2977	9.78486	http://www.ncbi.nlm.nih.gov/gene/?term=60509
AGER	chr6_qbl_hap6:3409765-3413119	-	12824	48	23	0.0713763	0.0388599	http://www.ncbi.nlm.nih.gov/gene/?term=177
AGFG1	chr2:228336888-228425938	+	8738	3276	4130	7.14938	10.2408	http://www.ncbi.nlm.nih.gov/gene/?term=3267
AGFG2	chr7:100136834-100165843	+	4811	1425	994	5.64827	4.4766	http://www.ncbi.nlm.nih.gov/gene/?term=3268
AGGF1	chr5:76326210-76361058	+	4508	2459	1890	10.4019	9.08397	http://www.ncbi.nlm.nih.gov/gene/?term=55109
AGK	chr7:141251078-141354209	+	2925	1507	1028	9.8248	7.61491	http://www.ncbi.nlm.nih.gov/gene/?term=55750
AGL	chr1:100315640-100389579	+	8217	966	1085	2.24182	2.86097	http://www.ncbi.nlm.nih.gov/gene/?term=178
AGMAT	chr1:15898194-15911605	-	3154	109	37	0.659024	0.254178	http://www.ncbi.nlm.nih.gov/gene/?term=79814
AGMO	chr7:15239943-15601640	-	2475	86	2	0.662612	0.0175086	http://www.ncbi.nlm.nih.gov/gene/?term=392636
AGO1	chr1:36348810-36389899	+	7478	817	722	2.0834	2.09194	http://www.ncbi.nlm.nih.gov/gene/?term=26523
AGO2	chr8:141541264-141645646	-	3500	871	949	4.74555	5.87484	http://www.ncbi.nlm.nih.gov/gene/?term=27161
AGO3	chr1:36396683-36522063	+	3645	449	438	2.34901	2.6036	http://www.ncbi.nlm.nih.gov/gene/?term=192669
AGO4	chr1:36273828-36323490	+	7060	440	505	1.18846	1.54983	http://www.ncbi.nlm.nih.gov/gene/?term=192670
AGPAT1	chr6_qbl_hap6:3397003-3406908	-	16442	31	33	0.0359537	0.0434867	http://www.ncbi.nlm.nih.gov/gene/?term=10554
AGPAT2	chr9:139567595-139581911	-	1548	2088	1454	25.7215	20.3512	http://www.ncbi.nlm.nih.gov/gene/?term=10555
AGPAT3	chr21:45285116-45407475	+	6609	2658	2046	7.6693	6.7076	http://www.ncbi.nlm.nih.gov/gene/?term=56894
AGPAT4	chr6:161551057-161695107	-	7879	694	1010	1.67967	2.77746	http://www.ncbi.nlm.nih.gov/gene/?term=56895
AGPAT4-IT1	chr6:161581164-161583014	-	1851	14	33	0.144231	0.386283	http://www.ncbi.nlm.nih.gov/gene/?term=79992
AGPAT5	chr8:6565878-6619021	+	5519	3369	2809	11.6406	11.0278	http://www.ncbi.nlm.nih.gov/gene/?term=55326
AGPAT6	chr8:41435707-41482520	+	6310	5195	4014	15.6997	13.7831	http://www.ncbi.nlm.nih.gov/gene/?term=137964
AGPAT9	chr4:84457067-84527027	+	2922	2698	2740	17.6075	20.3174	http://www.ncbi.nlm.nih.gov/gene/?term=84803
AGPHD1	chr15:78799906-78829715	+	1309	131	109	1.90839	1.8042	http://www.ncbi.nlm.nih.gov/gene/?term=AGPHD1
AGPS	chr2:178257471-178408564	+	7665	2051	1713	5.10258	4.8422	http://www.ncbi.nlm.nih.gov/gene/?term=8540
AGR2	chr7:16832264-16844738	-	983	1999	1997	38.7789	44.0172	http://www.ncbi.nlm.nih.gov/gene/?term=10551
AGR3	chr7:16899030-16921613	-	750	0	1	0	0.0288893	http://www.ncbi.nlm.nih.gov/gene/?term=155465
AGRN	chr1:955503-991499	+	7326	8869	8358	23.0858	24.7191	http://www.ncbi.nlm.nih.gov/gene/?term=375790
AGRP	chr16:67516474-67517716	-	764	14	16	0.349439	0.453758	http://www.ncbi.nlm.nih.gov/gene/?term=181
AGSK1	chr15:82764078-83182901	-	2559	11	9	0.0819707	0.0762026	http://www.ncbi.nlm.nih.gov/gene/?term=AGSK1
AGT	chr1:230838272-230850336	-	2581	11	35	0.081272	0.293817	http://www.ncbi.nlm.nih.gov/gene/?term=183
AGTPBP1	chr9:88161454-88356944	-	4419	1198	783	5.16975	3.83915	http://www.ncbi.nlm.nih.gov/gene/?term=23287
AGTR1	chr3:148415658-148460790	+	2571	125	34	0.927138	0.286533	http://www.ncbi.nlm.nih.gov/gene/?term=185
AGTR2	chrX:115301958-115306225	+	2899	4	9	0.0263116	0.0672654	http://www.ncbi.nlm.nih.gov/gene/?term=186
AGTRAP	chr1:11796142-11810828	+	1280	2270	1480	33.8183	25.0524	http://www.ncbi.nlm.nih.gov/gene/?term=57085
AGXT	chr2:241808162-241818536	+	1598	1	4	0.0119333	0.0542351	http://www.ncbi.nlm.nih.gov/gene/?term=189
AGXT2	chr5:34998206-35048240	-	2406	1	0	0.00792576	0	http://www.ncbi.nlm.nih.gov/gene/?term=64902
AGXT2L1	chr4:109663202-109684235	-	2141	3	1	0.0267203	0.01012	http://www.ncbi.nlm.nih.gov/gene/?term=AGXT2L1
AGXT2L2	chr5:177635540-177659803	-	2013	515	491	4.87865	5.28488	http://www.ncbi.nlm.nih.gov/gene/?term=AGXT2L2
AHCTF1	chr1:247002402-247094726	-	8631	4745	4867	10.4836	12.2179	http://www.ncbi.nlm.nih.gov/gene/?term=25909
AHCTF1P1	chr2:162355578-162364413	-	8836	48	38	0.103591	0.0931806	http://www.ncbi.nlm.nih.gov/gene/?term=285116
AHCY	chr20:32868071-32899608	-	2538	9064	6550	68.1027	55.9174	http://www.ncbi.nlm.nih.gov/gene/?term=191
AHCYL1	chr1:110527387-110566364	+	4968	5438	4777	20.8734	20.8339	http://www.ncbi.nlm.nih.gov/gene/?term=10768
AHCYL2	chr7:128864855-129070052	+	5778	1028	703	3.39275	2.63618	http://www.ncbi.nlm.nih.gov/gene/?term=23382
AHDC1	chr1:27860756-27930143	-	6496	346	329	1.0157	1.09736	http://www.ncbi.nlm.nih.gov/gene/?term=27245
AHI1	chr6:135605110-135818903	-	5898	994	1143	3.21379	4.19893	http://www.ncbi.nlm.nih.gov/gene/?term=54806
AHNAK	chr11:62201014-62314332	-	19265	101513	170187	100.482	191.406	http://www.ncbi.nlm.nih.gov/gene/?term=79026
AHNAK2	chr14:105403591-105444694	-	18317	44779	41315	46.6183	48.871	http://www.ncbi.nlm.nih.gov/gene/?term=113146
AHR	chr7:17338276-17385775	+	6247	4621	4888	14.1059	16.9534	http://www.ncbi.nlm.nih.gov/gene/?term=196
AHRR	chr5:304291-438405	+	5660	577	788	1.944	3.01653	http://www.ncbi.nlm.nih.gov/gene/?term=57491
AHSA1	chr14:77924373-77935815	+	1400	3961	2602	53.9527	40.2696	http://www.ncbi.nlm.nih.gov/gene/?term=10598
AHSA2	chr2:61404555-61414686	+	3031	6493	7120	40.8503	50.8969	http://www.ncbi.nlm.nih.gov/gene/?term=130872
AHSG	chr3:186330850-186339107	+	1573	2	5	0.0242459	0.0688714	http://www.ncbi.nlm.nih.gov/gene/?term=197
AHSP	chr16:31539203-31540124	+	506	0	0	0	0	http://www.ncbi.nlm.nih.gov/gene/?term=51327
AICDA	chr12:8754762-8765442	-	2794	5	5	0.0341256	0.038774	http://www.ncbi.nlm.nih.gov/gene/?term=57379
AIDA	chr1:222841355-222885864	-	3006	1777	1311	11.2729	9.44955	http://www.ncbi.nlm.nih.gov/gene/?term=64853
AIF1	chr6_dbb_hap3:2868569-2870373	+	9312	64	68	0.131061	0.158221	http://www.ncbi.nlm.nih.gov/gene/?term=199
AIF1L	chr9:133971863-133998539	+	3537	136	68	0.73323	0.416554	http://www.ncbi.nlm.nih.gov/gene/?term=83543
AIFM1	chrX:129263338-129299861	-	3253	1576	1451	9.23865	9.66453	http://www.ncbi.nlm.nih.gov/gene/?term=9131
AIFM2	chr10:71872023-71892690	-	3250	1318	1185	7.73336	7.9001	http://www.ncbi.nlm.nih.gov/gene/?term=84883
AIFM3	chr22:21319418-21335649	+	2528	112	92	0.844845	0.788512	http://www.ncbi.nlm.nih.gov/gene/?term=150209
AIG1	chr6:143382023-143661441	+	1385	681	650	9.37635	10.1686	http://www.ncbi.nlm.nih.gov/gene/?term=51390
AIM1	chr6:106959730-107018334	+	7552	235	355	0.593393	1.01851	http://www.ncbi.nlm.nih.gov/gene/?term=202
AIM1L	chr1:26648350-26680621	-	5245	8	3	0.0290858	0.0123929	http://www.ncbi.nlm.nih.gov/gene/?term=55057
AIM2	chr1:159032275-159046647	-	1484	1	0	0.01285	0	http://www.ncbi.nlm.nih.gov/gene/?term=9447
AIMP1	chr4:107236767-107270381	+	3260	1576	1461	9.21881	9.71024	http://www.ncbi.nlm.nih.gov/gene/?term=9255
AIMP2	chr7:6048882-6063465	+	1219	1814	1292	28.3772	22.9645	http://www.ncbi.nlm.nih.gov/gene/?term=7965
AIP	chr11:67250505-67258579	+	1233	1965	1848	30.3904	32.474	http://www.ncbi.nlm.nih.gov/gene/?term=9049
AIPL1	chr17:6327059-6338519	-	2971	3	1	0.0192555	0.00729281	http://www.ncbi.nlm.nih.gov/gene/?term=23746
AIRE	chr21:45705721-45718102	+	2299	4	5	0.0331785	0.0471225	http://www.ncbi.nlm.nih.gov/gene/?term=326
AIRN	chr6:160424323-160428696	-	4374	9	2	0.0392374	0.00990715	http://www.ncbi.nlm.nih.gov/gene/?term=100271873
AJAP1	chr1:4715105-4843851	+	3317	0	2	0	0.0130642	http://www.ncbi.nlm.nih.gov/gene/?term=55966
AJUBA	chr14:23440410-23451848	-	4743	5792	5916	23.2869	27.0254	http://www.ncbi.nlm.nih.gov/gene/?term=84962
AK1	chr9:130628759-130640022	-	2266	379	339	3.18945	3.24144	http://www.ncbi.nlm.nih.gov/gene/?term=203
AK2	chr1:33473541-33502512	-	5771	3343	2615	11.0464	9.81789	http://www.ncbi.nlm.nih.gov/gene/?term=204
AK3	chr9:4709557-4742043	-	4621	2788	2019	11.5052	9.46668	http://www.ncbi.nlm.nih.gov/gene/?term=50808
AK4	chr1:65613232-65697828	+	7226	906	905	2.39093	2.71361	http://www.ncbi.nlm.nih.gov/gene/?term=205
AK5	chr1:77747662-78025654	+	4335	183	450	0.805004	2.24916	http://www.ncbi.nlm.nih.gov/gene/?term=26289
AK7	chr14:96858448-96955764	+	3300	259	166	1.49666	1.08991	http://www.ncbi.nlm.nih.gov/gene/?term=122481
AK8	chr9:135600965-135754198	-	2106	52	79	0.470849	0.812767	http://www.ncbi.nlm.nih.gov/gene/?term=158067
AK9	chr6:109814059-110012415	-	7552	126	99	0.318159	0.284034	http://www.ncbi.nlm.nih.gov/gene/?term=221264
AKAP1	chr17:55162553-55198710	+	4664	3304	1951	13.5088	9.06351	http://www.ncbi.nlm.nih.gov/gene/?term=8165
AKAP10	chr17:19807765-19881169	-	3941	1771	1430	8.56936	7.86189	http://www.ncbi.nlm.nih.gov/gene/?term=11216
AKAP11	chr13:42846289-42897403	+	9920	2842	2767	5.46322	6.04359	http://www.ncbi.nlm.nih.gov/gene/?term=11215
AKAP12	chr6:151561134-151679694	+	8789	14223	46708	30.8594	115.146	http://www.ncbi.nlm.nih.gov/gene/?term=9590
AKAP13	chr15:85923847-86292589	+	13606	8785	7361	12.3125	11.7221	http://www.ncbi.nlm.nih.gov/gene/?term=11214
AKAP14	chrX:119029936-119054679	+	912	1	1	0.0209094	0.0237576	http://www.ncbi.nlm.nih.gov/gene/?term=158798
AKAP17A	chrX:1710486-1721411	+	6556	0	0	0	0	http://www.ncbi.nlm.nih.gov/gene/?term=8227
AKAP2	chr9:112810878-112934791	+	7098	1256	2387	3.37435	7.28642	http://www.ncbi.nlm.nih.gov/gene/?term=11217
AKAP3	chr12:4724676-4754343	-	3020	49	32	0.309404	0.229583	http://www.ncbi.nlm.nih.gov/gene/?term=10566
AKAP4	chrX:49955411-49965664	-	3005	0	4	0	0.0288412	http://www.ncbi.nlm.nih.gov/gene/?term=8852
AKAP5	chr14:64932217-64941221	+	6487	258	397	0.758424	1.326	http://www.ncbi.nlm.nih.gov/gene/?term=9495
AKAP6	chr14:32798479-33302268	+	10387	143	111	0.262532	0.231542	http://www.ncbi.nlm.nih.gov/gene/?term=9472
AKAP7	chr6:131456826-131604675	+	3461	138	97	0.76035	0.60725	http://www.ncbi.nlm.nih.gov/gene/?term=9465
AKAP8	chr19:15464332-15490612	-	3543	711	658	3.82679	4.02395	http://www.ncbi.nlm.nih.gov/gene/?term=10270
AKAP8L	chr19:15490859-15529833	-	2114	2102	1650	18.9611	16.9113	http://www.ncbi.nlm.nih.gov/gene/?term=26993
AKAP9	chr7:91570189-91739987	+	12463	5592	5435	8.5562	9.44875	http://www.ncbi.nlm.nih.gov/gene/?term=10142
AKIP1	chr11:8932701-8941626	+	1528	896	745	11.182	10.5641	http://www.ncbi.nlm.nih.gov/gene/?term=56672
AKIRIN1	chr1:39456916-39471737	+	2726	1049	848	7.33814	6.74012	http://www.ncbi.nlm.nih.gov/gene/?term=79647
AKIRIN2	chr6:88384578-88411985	-	1932	319	294	3.14862	3.29714	http://www.ncbi.nlm.nih.gov/gene/?term=55122
AKNA	chr9:117096433-117156685	-	7383	226	214	0.58373	0.628027	http://www.ncbi.nlm.nih.gov/gene/?term=80709
AKNAD1	chr1:109358520-109400864	-	3248	17	23	0.0998089	0.15343	http://www.ncbi.nlm.nih.gov/gene/?term=254268
AKR1A1	chr1:46016455-46035723	+	1580	1812	1195	21.8694	16.3873	http://www.ncbi.nlm.nih.gov/gene/?term=10327
AKR1B1	chr7:134127107-134143888	-	1398	51223	47509	698.705	736.319	http://www.ncbi.nlm.nih.gov/gene/?term=231
AKR1B10	chr7:134212344-134226166	+	1596	42443	14567	507.119	197.758	http://www.ncbi.nlm.nih.gov/gene/?term=57016
AKR1B15	chr7:134233849-134264592	+	1625	447	430	5.24554	5.73341	http://www.ncbi.nlm.nih.gov/gene/?term=441282
AKR1C1	chr10:5005454-5020158	+	1379	12236	6665	169.204	104.721	http://www.ncbi.nlm.nih.gov/gene/?term=1645
AKR1C2	chr10:5029968-5060225	-	4155	38942	11331	178.724	59.0874	http://www.ncbi.nlm.nih.gov/gene/?term=1646
AKR1C3	chr10:5090958-5149878	+	1980	22034	7585	212.209	83.0019	http://www.ncbi.nlm.nih.gov/gene/?term=8644
AKR1C4	chr10:5238798-5260910	+	1192	5	2	0.079989	0.0363539	http://www.ncbi.nlm.nih.gov/gene/?term=1109
AKR1C6P	chr10:4913859-4958465	-	1397	11	19	0.150153	0.294683	http://www.ncbi.nlm.nih.gov/gene/?term=389932
AKR1CL1	chr10:5196655-5227150	-	2127	5	3	0.0448269	0.0305599	http://www.ncbi.nlm.nih.gov/gene/?term=AKR1CL1
AKR1D1	chr7:137761178-137803050	+	2710	0	3	0	0.0239855	http://www.ncbi.nlm.nih.gov/gene/?term=6718
AKR1E2	chr10:4868369-4890251	+	1709	662	574	7.38673	7.27725	http://www.ncbi.nlm.nih.gov/gene/?term=83592
AKR7A2	chr1:19629202-19638640	-	2619	1474	1002	10.7324	8.28953	http://www.ncbi.nlm.nih.gov/gene/?term=8574
AKR7A2P1	chr1:113465972-113467295	+	1324	47	20	0.676934	0.327295	http://www.ncbi.nlm.nih.gov/gene/?term=246182
AKR7A3	chr1:19609057-19615280	-	1241	11	27	0.169027	0.4714	http://www.ncbi.nlm.nih.gov/gene/?term=22977
AKR7L	chr1:19592476-19600568	-	2314	13	12	0.107131	0.112361	http://www.ncbi.nlm.nih.gov/gene/?term=246181
AKT1	chr14:105235687-105262080	-	3248	4677	3332	27.4592	22.2273	http://www.ncbi.nlm.nih.gov/gene/?term=207
AKT1S1	chr19:50372290-50381613	-	3010	1022	733	6.47472	5.27637	http://www.ncbi.nlm.nih.gov/gene/?term=84335
AKT2	chr19:40736224-40791302	-	5300	5407	2980	19.4544	12.1825	http://www.ncbi.nlm.nih.gov/gene/?term=208
AKT3	chr1:243651535-244006886	-	7341	3117	2879	8.09688	8.49736	http://www.ncbi.nlm.nih.gov/gene/?term=10000
AKTIP	chr16:53525192-53537170	-	2222	952	760	8.17013	7.41083	http://www.ncbi.nlm.nih.gov/gene/?term=64400
ALAD	chr9:116148592-116163618	-	3183	535	407	3.20519	2.77048	http://www.ncbi.nlm.nih.gov/gene/?term=210
ALAS1	chr3:52232099-52248343	+	2452	1094	1024	8.50811	9.04851	http://www.ncbi.nlm.nih.gov/gene/?term=211
ALAS2	chrX:55035488-55057497	-	2134	15	20	0.13404	0.203064	http://www.ncbi.nlm.nih.gov/gene/?term=212
ALB	chr4:74269972-74287129	+	2247	5	3	0.042433	0.0289278	http://www.ncbi.nlm.nih.gov/gene/?term=213
ALCAM	chr3:105085557-105295757	+	6373	14769	19754	44.192	67.1597	http://www.ncbi.nlm.nih.gov/gene/?term=214
ALDH16A1	chr19:49956473-49974305	+	3106	1200	584	7.36743	4.07389	http://www.ncbi.nlm.nih.gov/gene/?term=126133
ALDH18A1	chr10:97365686-97416567	-	3463	5795	5482	31.9108	34.2992	http://www.ncbi.nlm.nih.gov/gene/?term=5832
ALDH1A1	chr9:75515578-75568233	-	2369	178267	113690	1434.97	1039.81	http://www.ncbi.nlm.nih.gov/gene/?term=216
ALDH1A2	chr15:58245622-58358121	-	3799	8	3	0.0401566	0.01711	http://www.ncbi.nlm.nih.gov/gene/?term=8854
ALDH1A3	chr15:101420009-101456830	+	3495	1206	802	6.58016	4.97193	http://www.ncbi.nlm.nih.gov/gene/?term=220
ALDH1B1	chr9:38392661-38398662	+	3070	2429	1865	15.0878	13.1625	http://www.ncbi.nlm.nih.gov/gene/?term=219
ALDH1L1	chr3:125822404-125900029	-	3514	8	6	0.0434135	0.0369953	http://www.ncbi.nlm.nih.gov/gene/?term=10840
ALDH1L1-AS1	chr3:125822483-125826912	+	437	0	1	0	0.0495811	http://www.ncbi.nlm.nih.gov/gene/?term=100874204
ALDH1L1-AS2	chr3:125898908-125929011	+	2323	0	1	0	0.00932714	http://www.ncbi.nlm.nih.gov/gene/?term=100862662
ALDH1L2	chr12:105413562-105478341	-	7539	336	232	0.849888	0.666763	http://www.ncbi.nlm.nih.gov/gene/?term=160428
ALDH2	chr12:112204691-112247789	+	2060	1845	2545	17.0791	26.7681	http://www.ncbi.nlm.nih.gov/gene/?term=217
ALDH3A1	chr17:19641298-19651746	-	2256	69273	33632	585.546	323.006	http://www.ncbi.nlm.nih.gov/gene/?term=218
ALDH3A2	chr17:19552064-19580908	+	3827	8492	6196	42.3144	35.0793	http://www.ncbi.nlm.nih.gov/gene/?term=224
ALDH3B1	chr11:67776048-67796743	+	2930	12679	9919	82.5189	73.3496	http://www.ncbi.nlm.nih.gov/gene/?term=221
ALDH3B2	chr11:67429633-67448685	-	2689	0	0	0	0	http://www.ncbi.nlm.nih.gov/gene/?term=222
ALDH4A1	chr1:19197924-19229293	-	3581	980	799	5.21865	4.83437	http://www.ncbi.nlm.nih.gov/gene/?term=8659
ALDH5A1	chr6:24495197-24537435	+	5170	1075	1104	3.9651	4.62675	http://www.ncbi.nlm.nih.gov/gene/?term=7915
ALDH6A1	chr14:74526872-74551196	-	2180	350	350	3.0616	3.47864	http://www.ncbi.nlm.nih.gov/gene/?term=4329
ALDH7A1	chr5:125877533-125931082	-	4936	1144	1062	4.41964	4.66173	http://www.ncbi.nlm.nih.gov/gene/?term=501
ALDH8A1	chr6:135238528-135271260	-	2558	2	6	0.0149096	0.0508216	http://www.ncbi.nlm.nih.gov/gene/?term=64577
ALDH9A1	chr1:165631449-165667900	-	2500	2778	2373	21.1899	20.5663	http://www.ncbi.nlm.nih.gov/gene/?term=223
ALDOA	chr16:30064411-30081741	+	3223	22423	20145	132.669	135.427	http://www.ncbi.nlm.nih.gov/gene/?term=226
ALDOB	chr9:104182842-104198062	-	2426	4	4	0.0314417	0.0357245	http://www.ncbi.nlm.nih.gov/gene/?term=229
ALDOC	chr17:26900133-26903951	-	1651	257	332	2.9684	4.35701	http://www.ncbi.nlm.nih.gov/gene/?term=230
ALG1	chr16:5121810-5137380	+	3934	1744	1526	8.45373	8.40461	http://www.ncbi.nlm.nih.gov/gene/?term=56052
ALG10	chr12:34175216-34181236	+	3127	770	827	4.69569	5.73027	http://www.ncbi.nlm.nih.gov/gene/?term=84920
ALG10B	chr12:38710557-38723528	+	10074	1609	1492	3.04572	3.20896	http://www.ncbi.nlm.nih.gov/gene/?term=144245
ALG11	chr13:52586523-52603780	+	2565	793	715	5.89552	6.03971	http://www.ncbi.nlm.nih.gov/gene/?term=440138
ALG12	chr22:50296854-50312106	-	2373	810	907	6.50914	8.28146	http://www.ncbi.nlm.nih.gov/gene/?term=79087
ALG13	chrX:110924346-111003875	+	7005	842	1023	2.29214	3.16421	http://www.ncbi.nlm.nih.gov/gene/?term=79868
ALG14	chr1:95448279-95538507	-	1057	120	127	2.16492	2.60331	http://www.ncbi.nlm.nih.gov/gene/?term=199857
ALG1L	chr3:125648118-125655887	-	921	41	23	0.848908	0.541085	http://www.ncbi.nlm.nih.gov/gene/?term=200810
ALG1L2	chr3:129800674-129817233	+	969	4	4	0.0787177	0.0894404	http://www.ncbi.nlm.nih.gov/gene/?term=644974
ALG1L9P	chr11:71505409-71524905	-	3870	139	112	0.68492	0.627054	http://www.ncbi.nlm.nih.gov/gene/?term=285407
ALG2	chr9:101978707-101984246	-	2989	1979	1742	12.6257	12.6276	http://www.ncbi.nlm.nih.gov/gene/?term=85365
ALG3	chr3:183960117-183967313	-	1833	856	665	8.90528	7.86062	http://www.ncbi.nlm.nih.gov/gene/?term=10195
ALG5	chr13:37523908-37573504	-	1213	588	561	9.24385	10.0207	http://www.ncbi.nlm.nih.gov/gene/?term=29880
ALG6	chr1:63833261-63904233	+	3371	480	390	2.71531	2.50671	http://www.ncbi.nlm.nih.gov/gene/?term=29929
ALG8	chr11:77811988-77850699	-	1743	1527	1551	16.7062	19.2802	http://www.ncbi.nlm.nih.gov/gene/?term=79053
ALG9	chr11:111652919-111742305	-	6665	1024	949	2.92979	3.08506	http://www.ncbi.nlm.nih.gov/gene/?term=79796
ALK	chr2:29415640-30144477	-	6265	48	52	0.146102	0.179837	http://www.ncbi.nlm.nih.gov/gene/?term=238
ALKBH1	chr14:78138749-78174356	-	2585	410	268	3.02454	2.24632	http://www.ncbi.nlm.nih.gov/gene/?term=8846
ALKBH2	chr12:109525993-109531293	-	1197	1282	861	20.4235	15.585	http://www.ncbi.nlm.nih.gov/gene/?term=121642
ALKBH3	chr11:43902357-43941825	+	1569	620	515	7.53538	7.11184	http://www.ncbi.nlm.nih.gov/gene/?term=221120
ALKBH4	chr7:102096667-102105321	-	2121	464	389	4.17171	3.9738	http://www.ncbi.nlm.nih.gov/gene/?term=54784
ALKBH5	chr17:18086867-18113267	+	3433	4349	3322	24.1575	20.9664	http://www.ncbi.nlm.nih.gov/gene/?term=54890
ALKBH6	chr19:36500022-36505141	-	977	561	450	10.9498	9.97965	http://www.ncbi.nlm.nih.gov/gene/?term=84964
ALKBH7	chr19:6372444-6375261	+	1331	972	871	13.9259	14.1787	http://www.ncbi.nlm.nih.gov/gene/?term=84266
ALKBH8	chr11:107373453-107436461	-	4067	412	331	1.93179	1.7634	http://www.ncbi.nlm.nih.gov/gene/?term=91801
ALLC	chr2:3705786-3750260	+	1444	1	1	0.0132059	0.0150048	http://www.ncbi.nlm.nih.gov/gene/?term=55821
ALMS1	chr2:73612886-73837046	+	12922	2592	2122	3.82509	3.55806	http://www.ncbi.nlm.nih.gov/gene/?term=7840
ALMS1P	chr2:73872046-73912694	+	1592	1	2	0.0119782	0.0272198	http://www.ncbi.nlm.nih.gov/gene/?term=200420
ALOX12	chr17:6899384-6914055	+	2358	94	88	0.760187	0.808605	http://www.ncbi.nlm.nih.gov/gene/?term=239
ALOX12B	chr17:7975954-7991021	-	2502	113	96	0.861246	0.831345	http://www.ncbi.nlm.nih.gov/gene/?term=242
ALOX12P2	chr17:6756895-6803668	+	2768	2	6	0.0137784	0.0469659	http://www.ncbi.nlm.nih.gov/gene/?term=245
ALOX15	chr17:4534214-4544960	-	2684	3	0	0.0213145	0	http://www.ncbi.nlm.nih.gov/gene/?term=246
ALOX15B	chr17:7942358-7952451	+	2715	3	1	0.0210711	0.00798046	http://www.ncbi.nlm.nih.gov/gene/?term=247
ALOX15P1	chr17:6561038-6564701	+	672	0	3	0	0.0967274	http://www.ncbi.nlm.nih.gov/gene/?term=100652883
ALOX5	chr10:45869624-45941567	+	2561	12	7	0.0893528	0.0592224	http://www.ncbi.nlm.nih.gov/gene/?term=240
ALOX5AP	chr13:31287615-31338565	+	1270	12	6	0.180183	0.102363	http://www.ncbi.nlm.nih.gov/gene/?term=241
ALOXE3	chr17:7999218-8022234	-	3454	19	18	0.104898	0.112914	http://www.ncbi.nlm.nih.gov/gene/?term=59344
ALPI	chr2:233320833-233324742	+	2550	0	5	0	0.0424842	http://www.ncbi.nlm.nih.gov/gene/?term=248
ALPK1	chr4:113218499-113363764	+	5412	1365	1273	4.80962	5.09645	http://www.ncbi.nlm.nih.gov/gene/?term=80216
ALPK2	chr18:56148482-56296189	-	7300	14193	5560	37.0756	16.5025	http://www.ncbi.nlm.nih.gov/gene/?term=115701
ALPK3	chr15:85359911-85416713	+	10917	48	45	0.0838444	0.0893114	http://www.ncbi.nlm.nih.gov/gene/?term=57538
ALPL	chr1:21835858-21904905	+	2596	1	3	0.00734567	0.0250388	http://www.ncbi.nlm.nih.gov/gene/?term=249
ALPP	chr2:233243348-233247599	+	2867	14	24	0.0931186	0.181377	http://www.ncbi.nlm.nih.gov/gene/?term=250
ALPPL2	chr2:233271552-233275424	+	2494	31	131	0.237029	1.13808	http://www.ncbi.nlm.nih.gov/gene/?term=251
ALS2	chr2:202564986-202645895	-	8341	1621	1721	3.70596	4.47054	http://www.ncbi.nlm.nih.gov/gene/?term=57679
ALS2CL	chr3:46710485-46735194	-	5612	389	319	1.32181	1.2316	http://www.ncbi.nlm.nih.gov/gene/?term=259173
ALS2CR11	chr2:202352144-202483905	-	7407	4	22	0.010298	0.0643543	http://www.ncbi.nlm.nih.gov/gene/?term=151254
ALS2CR12	chr2:202153147-202222101	-	2013	16	10	0.15157	0.107635	http://www.ncbi.nlm.nih.gov/gene/?term=130540
ALS2CR8	chr2:203776978-203851060	+	5999	395	368	1.25561	1.32913	http://www.ncbi.nlm.nih.gov/gene/?term=ALS2CR8
ALX1	chr12:85674036-85695561	+	1293	241	386	3.55431	6.46824	http://www.ncbi.nlm.nih.gov/gene/?term=8092
ALX3	chr1:110602997-110613322	-	1478	80	69	1.03217	1.01151	http://www.ncbi.nlm.nih.gov/gene/?term=257
ALX4	chr11:44282278-44331716	-	5466	146	82	0.509354	0.325044	http://www.ncbi.nlm.nih.gov/gene/?term=60529
ALYREF	chr17:79845711-79849462	-	1097	2424	1510	42.1369	29.8241	http://www.ncbi.nlm.nih.gov/gene/?term=10189
AMACR	chr5:33987091-34008220	-	3352	1002	976	5.70033	6.30875	http://www.ncbi.nlm.nih.gov/gene/?term=23600
AMBN	chr4:71457975-71473004	+	2002	2	1	0.0190503	0.0108226	http://www.ncbi.nlm.nih.gov/gene/?term=258
AMBP	chr9:116822408-116840752	-	1433	770	227	10.2466	3.43224	http://www.ncbi.nlm.nih.gov/gene/?term=259
AMBRA1	chr11:46417962-46615619	-	5546	2483	2356	8.53755	9.20435	http://www.ncbi.nlm.nih.gov/gene/?term=55626
AMD1	chr6:111195987-111216913	+	3421	2170	1799	12.096	11.394	http://www.ncbi.nlm.nih.gov/gene/?term=262
AMDHD1	chr12:96337071-96362370	+	2136	51	57	0.455308	0.578191	http://www.ncbi.nlm.nih.gov/gene/?term=144193
AMDHD2	chr16:2570363-2580955	+	2283	643	450	5.37083	4.27075	http://www.ncbi.nlm.nih.gov/gene/?term=51005
AMELX	chrX:11311533-11318881	+	835	5	0	0.114188	0	http://www.ncbi.nlm.nih.gov/gene/?term=265
AMELY	chrY:6733959-6742068	-	802	0	2	0	0.0540323	http://www.ncbi.nlm.nih.gov/gene/?term=266
AMER1	chrX:63404997-63425624	-	8443	870	620	1.96498	1.59108	http://www.ncbi.nlm.nih.gov/gene/?term=139285
AMER2	chr13:25742672-25745857	-	3186	2	6	0.0119707	0.040804	http://www.ncbi.nlm.nih.gov/gene/?term=219287
AMER3	chr2:131513077-131525707	+	6474	5	2	0.0147277	0.00669352	http://www.ncbi.nlm.nih.gov/gene/?term=205147
AMFR	chr16:56395364-56459450	-	3600	9711	8333	51.4396	50.1529	http://www.ncbi.nlm.nih.gov/gene/?term=267
AMH	chr19:2249113-2252072	+	2018	372	304	3.51527	3.264	http://www.ncbi.nlm.nih.gov/gene/?term=268
AMHR2	chr12:53817639-53825318	+	1863	13	11	0.133066	0.127931	http://www.ncbi.nlm.nih.gov/gene/?term=269
AMICA1	chr11:118064442-118095809	-	2412	10	1	0.0790604	0.00898298	http://www.ncbi.nlm.nih.gov/gene/?term=120425
AMIGO1	chr1:110049446-110052336	-	2471	200	78	1.54345	0.683942	http://www.ncbi.nlm.nih.gov/gene/?term=57463
AMIGO2	chr12:47469490-47473734	-	3951	26527	22553	128.032	123.679	http://www.ncbi.nlm.nih.gov/gene/?term=347902
AMIGO3	chr3:49754267-49757238	-	2972	221	178	1.41801	1.29768	http://www.ncbi.nlm.nih.gov/gene/?term=386724
AMMECR1	chrX:109437414-109683461	-	5907	724	761	2.33726	2.79136	http://www.ncbi.nlm.nih.gov/gene/?term=9949
AMMECR1L	chr2:128619207-128643514	-	4776	1112	1015	4.43994	4.60468	http://www.ncbi.nlm.nih.gov/gene/?term=83607
AMN	chr14:103388993-103397179	+	1557	22	13	0.269445	0.180906	http://www.ncbi.nlm.nih.gov/gene/?term=81693
AMN1	chr12:31824071-31882108	-	2110	449	651	4.05789	6.68492	http://www.ncbi.nlm.nih.gov/gene/?term=196394
AMOT	chrX:112018105-112084043	-	7386	6	11	0.015491	0.0322687	http://www.ncbi.nlm.nih.gov/gene/?term=154796
AMOTL1	chr11:94501508-94609918	+	8999	2463	1534	5.21923	3.69342	http://www.ncbi.nlm.nih.gov/gene/?term=154810
AMOTL2	chr3:134074190-134093406	-	4984	6147	5689	23.5191	24.7318	http://www.ncbi.nlm.nih.gov/gene/?term=51421
AMPD1	chr1:115215720-115238239	-	2406	3	0	0.0237773	0	http://www.ncbi.nlm.nih.gov/gene/?term=270
AMPD2	chr1:110162435-110174677	+	4772	2123	1820	8.48371	8.26359	http://www.ncbi.nlm.nih.gov/gene/?term=271
AMPD3	chr11:10471868-10529126	+	5659	421	379	1.41866	1.4511	http://www.ncbi.nlm.nih.gov/gene/?term=272
AMPH	chr7:38423297-38671167	-	3426	78	106	0.434154	0.670372	http://www.ncbi.nlm.nih.gov/gene/?term=273
AMT	chr3:49454211-49460111	-	2202	161	173	1.39426	1.70226	http://www.ncbi.nlm.nih.gov/gene/?term=275
AMTN	chr4:71384298-71398459	+	996	0	2	0	0.0435079	http://www.ncbi.nlm.nih.gov/gene/?term=401138
AMY1A	chr1:104198141-104301311	-	4046	1	0	0.00471314	0	http://www.ncbi.nlm.nih.gov/gene/?term=276
AMY1B	chr1:104198325-104301310	-	3676	1	0	0.00518753	0	http://www.ncbi.nlm.nih.gov/gene/?term=277
AMY1C	chr1:104198303-104301310	-	3720	1	0	0.00512617	0	http://www.ncbi.nlm.nih.gov/gene/?term=278
AMY2A	chr1:104159999-104168400	+	1632	1	0	0.0116847	0	http://www.ncbi.nlm.nih.gov/gene/?term=279
AMY2B	chr1:104097322-104122149	+	2179	39	8	0.341306	0.0795482	http://www.ncbi.nlm.nih.gov/gene/?term=280
AMZ1	chr7:2719163-2755069	+	4415	22	37	0.0950229	0.18158	http://www.ncbi.nlm.nih.gov/gene/?term=155185
AMZ2	chr17:66244145-66253305	+	1980	3539	2193	34.0841	23.9978	http://www.ncbi.nlm.nih.gov/gene/?term=51321
AMZ2P1	chr17:62962668-62971703	-	3442	330	256	1.82827	1.61149	http://www.ncbi.nlm.nih.gov/gene/?term=201283
ANAPC1	chr2:112525214-112641741	-	7736	3322	2452	8.18879	6.86755	http://www.ncbi.nlm.nih.gov/gene/?term=64682
ANAPC10	chr4:145915727-146019693	-	1953	575	455	5.61438	5.04785	http://www.ncbi.nlm.nih.gov/gene/?term=10393
ANAPC11	chr17:79849599-79858363	+	1358	4520	2124	63.4709	33.8885	http://www.ncbi.nlm.nih.gov/gene/?term=51529
ANAPC13	chr3:134196546-134204865	-	1842	1137	774	11.7708	9.10435	http://www.ncbi.nlm.nih.gov/gene/?term=25847
ANAPC15	chr11:71820633-71823822	-	882	393	261	8.4969	6.41165	http://www.ncbi.nlm.nih.gov/gene/?term=25906
ANAPC16	chr10:73975758-73995618	+	3569	2664	2055	14.2339	12.4756	http://www.ncbi.nlm.nih.gov/gene/?term=119504
ANAPC1P1	chr2:87088948-87122165	+	1771	2	4	0.0215351	0.0489372	http://www.ncbi.nlm.nih.gov/gene/?term=100286979
ANAPC2	chr9:140069236-140083057	-	2700	890	688	6.28583	5.52106	http://www.ncbi.nlm.nih.gov/gene/?term=29882
ANAPC4	chr4:25378848-25420120	+	2672	521	526	3.71824	4.26527	http://www.ncbi.nlm.nih.gov/gene/?term=29945
ANAPC5	chr12:121746048-121792012	-	2732	4545	3306	31.7241	26.2192	http://www.ncbi.nlm.nih.gov/gene/?term=51433
ANAPC7	chr12:110810705-110841535	-	3644	2441	1853	12.774	11.0178	http://www.ncbi.nlm.nih.gov/gene/?term=51434
ANG	chr14:21152336-21162345	+	1324	1157	1248	16.6641	20.4232	http://www.ncbi.nlm.nih.gov/gene/?term=283
ANGEL1	chr14:77253586-77279283	-	4111	1838	1806	8.52578	9.51849	http://www.ncbi.nlm.nih.gov/gene/?term=23357
ANGEL2	chr1:213165524-213189168	-	4649	1461	1226	5.99276	5.71385	http://www.ncbi.nlm.nih.gov/gene/?term=90806
ANGPT1	chr8:108261710-108510254	-	4338	72	19	0.316504	0.094899	http://www.ncbi.nlm.nih.gov/gene/?term=284
ANGPT2	chr8:6357175-6420784	-	5267	50	71	0.181027	0.292074	http://www.ncbi.nlm.nih.gov/gene/?term=285
ANGPT4	chr20:853297-896960	-	1921	5	4	0.049634	0.045116	http://www.ncbi.nlm.nih.gov/gene/?term=51378
ANGPTL1	chr1:178818670-178840215	-	3546	47	97	0.252752	0.592694	http://www.ncbi.nlm.nih.gov/gene/?term=9068
ANGPTL2	chr9:129849628-129885044	-	3572	14	18	0.07474	0.109184	http://www.ncbi.nlm.nih.gov/gene/?term=23452
ANGPTL3	chr1:63063158-63071976	+	2951	19	23	0.122778	0.168871	http://www.ncbi.nlm.nih.gov/gene/?term=27329
ANGPTL4	chr19:8429011-8439257	+	1903	1887	2629	18.909	29.9329	http://www.ncbi.nlm.nih.gov/gene/?term=51129
ANGPTL5	chr11:101761405-101787253	-	2368	7	0	0.0563706	0	http://www.ncbi.nlm.nih.gov/gene/?term=253935
ANGPTL6	chr19:10203013-10213425	-	1857	144	105	1.47872	1.22511	http://www.ncbi.nlm.nih.gov/gene/?term=83854
ANGPTL7	chr1:11249346-11256038	+	2290	8	7	0.0666179	0.0662308	http://www.ncbi.nlm.nih.gov/gene/?term=10218
ANHX	chr12:133794898-133812422	-	1765	1	7	0.0108042	0.0859312	http://www.ncbi.nlm.nih.gov/gene/?term=647589
ANK1	chr8:41510744-41754280	-	9281	313	257	0.643111	0.599979	http://www.ncbi.nlm.nih.gov/gene/?term=286
ANK2	chr4:113739239-114304896	+	14521	343	339	0.450437	0.505826	http://www.ncbi.nlm.nih.gov/gene/?term=287
ANK3	chr10:61786056-62493284	-	18843	54	72	0.0546487	0.0827904	http://www.ncbi.nlm.nih.gov/gene/?term=288
ANKAR	chr2:190540711-190611376	+	4416	93	76	0.401597	0.372891	http://www.ncbi.nlm.nih.gov/gene/?term=150709
ANKDD1A	chr15:65204101-65251041	+	3112	121	83	0.74145	0.577878	http://www.ncbi.nlm.nih.gov/gene/?term=348094
ANKDD1B	chr5:74907301-74967671	+	2552	18	9	0.134502	0.0764116	http://www.ncbi.nlm.nih.gov/gene/?term=728780
ANKEF1	chr20:10015697-10037407	+	3823	1038	1035	5.17761	5.86589	http://www.ncbi.nlm.nih.gov/gene/?term=63926
ANKFN1	chr17:54230836-54560007	+	2426	1	5	0.00786042	0.0446557	http://www.ncbi.nlm.nih.gov/gene/?term=162282
ANKFY1	chr17:4066665-4167274	-	8212	2782	2138	6.46018	5.641	http://www.ncbi.nlm.nih.gov/gene/?term=51479
ANKH	chr5:14704909-14871887	-	8207	484	443	1.1246	1.16954	http://www.ncbi.nlm.nih.gov/gene/?term=56172
ANKHD1	chr5:139781399-139919441	+	8460	4026	3619	9.07486	9.26864	http://www.ncbi.nlm.nih.gov/gene/?term=54882
ANKHD1-EIF4EBP3	chr5:139781399-139929163	+	8349	4002	3563	9.14069	9.24653	http://www.ncbi.nlm.nih.gov/gene/?term=404734
ANKIB1	chr7:91875548-92030698	+	6081	3608	3422	11.3143	12.1928	http://www.ncbi.nlm.nih.gov/gene/?term=54467
ANKK1	chr11:113258513-113271140	+	2543	4	4	0.0299951	0.0340809	http://www.ncbi.nlm.nih.gov/gene/?term=255239
ANKLE1	chr19:17392454-17398454	+	3217	37	26	0.219324	0.175114	http://www.ncbi.nlm.nih.gov/gene/?term=126549
ANKLE2	chr12:133302254-133338451	-	4458	4599	3844	19.6725	18.6828	http://www.ncbi.nlm.nih.gov/gene/?term=23141
ANKMY1	chr2:241418839-241497405	-	3405	507	357	2.8394	2.27169	http://www.ncbi.nlm.nih.gov/gene/?term=51281
ANKMY2	chr7:16639401-16685442	-	2555	925	1093	6.90378	9.26887	http://www.ncbi.nlm.nih.gov/gene/?term=57037
ANKRA2	chr5:72848025-72861511	-	2198	1217	1097	10.5584	10.8138	http://www.ncbi.nlm.nih.gov/gene/?term=57763
ANKRD1	chr10:92671857-92681032	-	1974	118	127	1.13991	1.39397	http://www.ncbi.nlm.nih.gov/gene/?term=27063
ANKRD10	chr13:111530887-111567416	-	2495	2338	1706	17.8694	14.8151	http://www.ncbi.nlm.nih.gov/gene/?term=55608
ANKRD11	chr16:89334029-89556969	-	10207	2052	1891	3.83368	4.01413	http://www.ncbi.nlm.nih.gov/gene/?term=29123
ANKRD12	chr18:9136751-9285983	+	11623	1272	1052	2.08692	1.96108	http://www.ncbi.nlm.nih.gov/gene/?term=23253
ANKRD13A	chr12:110437235-110477235	+	3908	1041	1219	5.07963	6.75844	http://www.ncbi.nlm.nih.gov/gene/?term=88455
ANKRD13B	chr17:27920527-27941779	+	3173	698	357	4.1949	2.43779	http://www.ncbi.nlm.nih.gov/gene/?term=124930
ANKRD13C	chr1:70724685-70820417	-	5667	977	831	3.28759	3.17721	http://www.ncbi.nlm.nih.gov/gene/?term=81573
ANKRD13D	chr11:67056762-67069955	+	2277	876	809	7.33631	7.69809	http://www.ncbi.nlm.nih.gov/gene/?term=338692
ANKRD16	chr10:5903689-5931860	-	2638	576	499	4.16374	4.09848	http://www.ncbi.nlm.nih.gov/gene/?term=54522
ANKRD17	chr4:73940502-74124502	-	9375	4309	4013	8.76479	9.27461	http://www.ncbi.nlm.nih.gov/gene/?term=26057
ANKRD18A	chr9:38571361-38620360	-	3738	513	559	2.61706	3.24019	http://www.ncbi.nlm.nih.gov/gene/?term=253650
ANKRD18B	chr9:33524411-33573001	+	3753	252	389	1.28044	2.24579	http://www.ncbi.nlm.nih.gov/gene/?term=441459
ANKRD18DP	chr3:197784404-197807542	-	2895	1	1	0.006587	0.00748426	http://www.ncbi.nlm.nih.gov/gene/?term=348840
ANKRD19P	chr9:95571893-95600739	+	2307	57	57	0.471155	0.535334	http://www.ncbi.nlm.nih.gov/gene/?term=138649
ANKRD2	chr10:99332256-99343641	+	1451	191	61	2.51016	0.910878	http://www.ncbi.nlm.nih.gov/gene/?term=26287
ANKRD20A1	chr9:67926761-67969840	+	3511	12	17	0.0651759	0.10491	http://www.ncbi.nlm.nih.gov/gene/?term=84210
ANKRD20A11P	chr21:15316096-15352765	-	1089	4	5	0.0700436	0.0994809	http://www.ncbi.nlm.nih.gov/gene/?term=391267
ANKRD20A12P	chr1:142697421-142713605	-	1744	186	73	2.03377	0.90693	http://www.ncbi.nlm.nih.gov/gene/?term=100874392
ANKRD20A19P	chr13:24481423-24523454	-	5096	0	0	0	0	http://www.ncbi.nlm.nih.gov/gene/?term=400110
ANKRD20A2	chr9:42368303-43133544	+	3511	2	4	0.0108626	0.0246846	http://www.ncbi.nlm.nih.gov/gene/?term=441430
ANKRD20A3	chr9:42368337-67970293	+	3930	2	4	0.00970451	0.0220529	http://www.ncbi.nlm.nih.gov/gene/?term=441425
ANKRD20A4	chr9:69381981-69425109	+	3517	19	26	0.103019	0.160176	http://www.ncbi.nlm.nih.gov/gene/?term=728747
ANKRD20A5P	chr18:14179096-14227049	+	3707	127	306	0.653307	1.78853	http://www.ncbi.nlm.nih.gov/gene/?term=440482
ANKRD20A8P	chr2:95426673-95522820	-	3670	0	4	0	0.0236152	http://www.ncbi.nlm.nih.gov/gene/?term=729171
ANKRD20A9P	chr13:19408543-19446109	-	37567	105	208	0.053299	0.119965	http://www.ncbi.nlm.nih.gov/gene/?term=284232
ANKRD22	chr10:90579659-90611732	-	3983	94	29	0.450043	0.157756	http://www.ncbi.nlm.nih.gov/gene/?term=118932
ANKRD23	chr2:97503651-97509758	-	2582	216	148	1.59527	1.24195	http://www.ncbi.nlm.nih.gov/gene/?term=200539
ANKRD24	chr19:4183351-4224811	+	4026	117	129	0.554177	0.694246	http://www.ncbi.nlm.nih.gov/gene/?term=170961
ANKRD26	chr10:27293045-27389427	-	6779	1258	1203	3.53876	3.84501	http://www.ncbi.nlm.nih.gov/gene/?term=22852
ANKRD26P1	chr16:46503249-46603009	-	6123	1	2	0.00311438	0.00707723	http://www.ncbi.nlm.nih.gov/gene/?term=124149
ANKRD26P3	chr13:19836940-19919113	-	3726	0	0	0	0	http://www.ncbi.nlm.nih.gov/gene/?term=100101938
ANKRD27	chr19:33087907-33166102	-	4453	3150	1859	13.4894	9.04533	http://www.ncbi.nlm.nih.gov/gene/?term=84079
ANKRD28	chr3:15708744-15901053	-	6620	4513	4281	13	14.0115	http://www.ncbi.nlm.nih.gov/gene/?term=23243
ANKRD29	chr18:21179978-21242849	-	2273	503	538	4.21993	5.12838	http://www.ncbi.nlm.nih.gov/gene/?term=147463
ANKRD30A	chr10:37414785-37521495	+	4405	114	3056	0.493509	15.0316	http://www.ncbi.nlm.nih.gov/gene/?term=91074
ANKRD30B	chr18:14748239-14852737	+	4617	7	13	0.0289118	0.0610072	http://www.ncbi.nlm.nih.gov/gene/?term=374860
ANKRD30BL	chr2:132905164-133015542	-	2168	0	0	0	0	http://www.ncbi.nlm.nih.gov/gene/?term=554226
ANKRD30BP2	chr21:14410487-14490571	+	3418	3	1	0.0167373	0.00633907	http://www.ncbi.nlm.nih.gov/gene/?term=149992
ANKRD30BP3	chr10:45650110-45681489	+	1314	0	0	0	0	http://www.ncbi.nlm.nih.gov/gene/?term=338579
ANKRD31	chr5:74364122-74532703	-	6036	103	62	0.325405	0.222556	http://www.ncbi.nlm.nih.gov/gene/?term=256006
ANKRD32	chr5:93954391-94031573	+	3813	775	575	3.87589	3.26737	http://www.ncbi.nlm.nih.gov/gene/?term=84250
ANKRD33	chr12:52281793-52285505	+	1983	2	3	0.0192328	0.032779	http://www.ncbi.nlm.nih.gov/gene/?term=341405
ANKRD33B	chr5:10564435-10657928	+	9333	1560	2301	3.18742	5.34187	http://www.ncbi.nlm.nih.gov/gene/?term=651746
ANKRD34A	chr1:145470508-145475647	+	3612	223	292	1.17732	1.75159	http://www.ncbi.nlm.nih.gov/gene/?term=284615
ANKRD34B	chr5:79852574-79866304	-	3935	44	49	0.213228	0.269804	http://www.ncbi.nlm.nih.gov/gene/?term=340120
ANKRD34C	chr15:79575146-79590581	+	5424	0	4	0	0.0159786	http://www.ncbi.nlm.nih.gov/gene/?term=390616
ANKRD35	chr1:145549209-145568526	+	3363	8	4	0.0453628	0.025771	http://www.ncbi.nlm.nih.gov/gene/?term=148741
ANKRD36	chr2:97779233-97930257	+	6268	1811	1692	5.50967	5.84883	http://www.ncbi.nlm.nih.gov/gene/?term=375248
ANKRD36B	chr2:98121261-98206428	-	5986	957	881	3.04868	3.18887	http://www.ncbi.nlm.nih.gov/gene/?term=57730
ANKRD36BP1	chr1:168214819-168216668	-	1850	743	781	7.65867	9.14696	http://www.ncbi.nlm.nih.gov/gene/?term=84832
ANKRD36BP2	chr2:89065419-89106109	+	1730	2	1	0.0220455	0.0125242	http://www.ncbi.nlm.nih.gov/gene/?term=645784
ANKRD37	chr4:186317840-186321390	+	934	50	78	1.02084	1.80944	http://www.ncbi.nlm.nih.gov/gene/?term=353322
ANKRD39	chr2:97513724-97523756	-	898	176	176	3.73743	4.24653	http://www.ncbi.nlm.nih.gov/gene/?term=51239
ANKRD40	chr17:48770551-48785270	-	4169	2106	1417	9.63303	7.36437	http://www.ncbi.nlm.nih.gov/gene/?term=91369
ANKRD42	chr11:82905291-82960013	+	2562	306	234	2.27761	1.97895	http://www.ncbi.nlm.nih.gov/gene/?term=338699
ANKRD44	chr2:197851386-198175521	-	6449	241	343	0.712625	1.15239	http://www.ncbi.nlm.nih.gov/gene/?term=91526
ANKRD45	chr1:173577475-173639001	-	2671	4	2	0.0285576	0.0162238	http://www.ncbi.nlm.nih.gov/gene/?term=339416
ANKRD46	chr8:101521980-101572014	-	4342	772	632	3.3905	3.15373	http://www.ncbi.nlm.nih.gov/gene/?term=157567
ANKRD49	chr11:94227153-94232744	+	1905	476	357	4.76484	4.06042	http://www.ncbi.nlm.nih.gov/gene/?term=54851
ANKRD50	chr4:125585204-125633887	-	8797	2327	1938	5.04427	4.77328	http://www.ncbi.nlm.nih.gov/gene/?term=57182
ANKRD52	chr12:56631591-56652143	-	8656	2004	1947	4.41486	4.87356	http://www.ncbi.nlm.nih.gov/gene/?term=283373
ANKRD53	chr2:71205575-71212629	+	2120	8	16	0.0719599	0.163524	http://www.ncbi.nlm.nih.gov/gene/?term=79998
ANKRD54	chr22:38226862-38240353	-	2099	776	505	7.04994	5.21287	http://www.ncbi.nlm.nih.gov/gene/?term=129138
ANKRD55	chr5:55395507-55529186	-	2500	12	37	0.091533	0.320671	http://www.ncbi.nlm.nih.gov/gene/?term=79722
ANKRD6	chr6:90142897-90343553	+	5936	392	263	1.2593	0.959974	http://www.ncbi.nlm.nih.gov/gene/?term=22881
ANKRD61	chr7:6071007-6076183	+	1423	70	103	0.938057	1.5683	http://www.ncbi.nlm.nih.gov/gene/?term=100310846
ANKRD62	chr18:12093848-12129748	+	4733	9	7	0.0362612	0.0320449	http://www.ncbi.nlm.nih.gov/gene/?term=342850
ANKRD62P1-PARP4P3	chr22:17134599-17156430	-	1538	1	0	0.0123988	0	http://www.ncbi.nlm.nih.gov/gene/?term=23783
ANKRD63	chr15:40573645-40574787	-	1143	49	20	0.817497	0.379124	http://www.ncbi.nlm.nih.gov/gene/?term=100131244
ANKRD65	chr1:1353800-1356824	-	2192	12	10	0.104394	0.0988455	http://www.ncbi.nlm.nih.gov/gene/?term=441869
ANKRD66	chr6:46714654-46726954	+	1057	0	3	0	0.0614956	http://www.ncbi.nlm.nih.gov/gene/?term=100287718
ANKRD7	chr7:117864712-117882784	+	1357	6	2	0.0843156	0.0319336	http://www.ncbi.nlm.nih.gov/gene/?term=56311
ANKRD9	chr14:102973198-102976128	-	1626	1316	1087	15.4338	14.4846	http://www.ncbi.nlm.nih.gov/gene/?term=122416
ANKS1A	chr6:34857038-35059190	+	6351	754	640	2.26394	2.18341	http://www.ncbi.nlm.nih.gov/gene/?term=23294
ANKS1B	chr12:99128569-100378432	-	7752	380	313	0.934773	0.874839	http://www.ncbi.nlm.nih.gov/gene/?term=56899
ANKS3	chr16:4746511-4784378	-	2953	710	581	4.58491	4.26295	http://www.ncbi.nlm.nih.gov/gene/?term=124401
ANKS4B	chr16:21245016-21263750	+	2906	5	2	0.0328103	0.0149119	http://www.ncbi.nlm.nih.gov/gene/?term=257629
ANKS6	chr9:101494291-101558794	-	7147	1884	1596	5.02682	4.83845	http://www.ncbi.nlm.nih.gov/gene/?term=203286
ANKUB1	chr3:149478890-149510610	-	2473	4	0	0.0308441	0	http://www.ncbi.nlm.nih.gov/gene/?term=389161
ANKZF1	chr2:220094479-220101391	+	2637	999	1142	7.22423	9.38326	http://www.ncbi.nlm.nih.gov/gene/?term=55139
ANLN	chr7:36429432-36493400	+	4770	6207	4809	24.8142	21.8441	http://www.ncbi.nlm.nih.gov/gene/?term=54443
ANO1	chr11:69924408-70035652	+	5069	14	7	0.0526674	0.0299208	http://www.ncbi.nlm.nih.gov/gene/?term=55107
ANO10	chr3:43407818-43663560	-	2854	1249	1500	8.34535	11.3877	http://www.ncbi.nlm.nih.gov/gene/?term=55129
ANO2	chr12:5671817-6055398	-	3717	6	2	0.0307819	0.0116583	http://www.ncbi.nlm.nih.gov/gene/?term=57101
ANO3	chr11:26353678-26684836	+	5936	10	0	0.0321249	0	http://www.ncbi.nlm.nih.gov/gene/?term=63982
ANO4	chr12:101188374-101522419	+	4120	3	9	0.0138855	0.0473307	http://www.ncbi.nlm.nih.gov/gene/?term=121601
ANO5	chr11:22214722-22304913	+	6661	1900	1162	5.43939	3.77976	http://www.ncbi.nlm.nih.gov/gene/?term=203859
ANO6	chr12:45609770-45834187	+	7153	10022	9393	26.7179	28.4521	http://www.ncbi.nlm.nih.gov/gene/?term=196527
ANO7	chr2:242127924-242164791	+	4448	28	29	0.120041	0.141264	http://www.ncbi.nlm.nih.gov/gene/?term=50636
ANO8	chr19:17434032-17445638	-	4152	452	460	2.07595	2.40048	http://www.ncbi.nlm.nih.gov/gene/?term=57719
ANO9	chr11:417930-442011	-	2875	24	11	0.159188	0.0828996	http://www.ncbi.nlm.nih.gov/gene/?term=338440
ANP32A	chr15:69070875-69113261	-	2466	3271	1883	25.2944	16.5445	http://www.ncbi.nlm.nih.gov/gene/?term=8125
ANP32A-IT1	chr15:69096160-69099440	-	3281	65	62	0.377784	0.409433	http://www.ncbi.nlm.nih.gov/gene/?term=80035
ANP32AP1	chr15:35529527-35530264	+	738	0	0	0	0	http://www.ncbi.nlm.nih.gov/gene/?term=723972
ANP32B	chr9:100745489-100778224	+	1616	860	537	10.1483	7.19997	http://www.ncbi.nlm.nih.gov/gene/?term=10541
ANP32C	chr4:165118159-165118863	-	705	2	2	0.0540975	0.0614665	http://www.ncbi.nlm.nih.gov/gene/?term=23520
ANP32D	chr12:48866448-48866843	+	396	0	0	0	0	http://www.ncbi.nlm.nih.gov/gene/?term=23519
ANP32E	chr1:150190717-150208504	-	3553	2284	1546	12.2585	9.42783	http://www.ncbi.nlm.nih.gov/gene/?term=81611
ANPEP	chr15:90328126-90358072	-	3650	641	30	3.34889	0.178084	http://www.ncbi.nlm.nih.gov/gene/?term=290
ANTXR1	chr2:69240276-69476459	+	7123	1032	1551	2.76282	4.71787	http://www.ncbi.nlm.nih.gov/gene/?term=84168
ANTXR2	chr4:80822771-80994477	-	8155	856	979	2.00164	2.6011	http://www.ncbi.nlm.nih.gov/gene/?term=118429
ANXA1	chr9:75766781-75785307	+	1399	15584	14653	212.421	226.938	http://www.ncbi.nlm.nih.gov/gene/?term=301
ANXA10	chr4:169013688-169108893	+	1447	153	197	2.01632	2.94982	http://www.ncbi.nlm.nih.gov/gene/?term=11199
ANXA11	chr10:81914880-81965328	-	2730	3028	2227	21.1509	17.6748	http://www.ncbi.nlm.nih.gov/gene/?term=311
ANXA13	chr8:124693034-124749647	-	1593	64	22	0.766127	0.29923	http://www.ncbi.nlm.nih.gov/gene/?term=312
ANXA2	chr15:60639350-60690185	-	1812	70847	45965	745.589	549.625	http://www.ncbi.nlm.nih.gov/gene/?term=302
ANXA2P1	chr4:154228621-154229963	-	1343	0	4	0	0.064533	http://www.ncbi.nlm.nih.gov/gene/?term=303
ANXA2P2	chr9:33624223-33625532	+	1310	53	19	0.771509	0.314253	http://www.ncbi.nlm.nih.gov/gene/?term=304
ANXA2P3	chr10:66585285-66586634	+	1350	3	0	0.0423764	0	http://www.ncbi.nlm.nih.gov/gene/?term=305
ANXA2R	chr5:43039182-43040447	-	1266	232	199	3.49454	3.40578	http://www.ncbi.nlm.nih.gov/gene/?term=389289
ANXA3	chr4:79472742-79531605	+	1618	1074	1538	12.6579	20.5956	http://www.ncbi.nlm.nih.gov/gene/?term=306
ANXA4	chr2:69969127-70053596	+	2142	5169	3836	46.0175	38.8022	http://www.ncbi.nlm.nih.gov/gene/?term=307
ANXA5	chr4:122589152-122618147	-	1599	6437	6438	76.7664	87.2369	http://www.ncbi.nlm.nih.gov/gene/?term=308
ANXA6	chr5:150480267-150537443	-	3115	1737	1712	10.6335	11.9081	http://www.ncbi.nlm.nih.gov/gene/?term=309
ANXA7	chr10:75135189-75173841	-	2204	4138	3451	35.8027	33.9259	http://www.ncbi.nlm.nih.gov/gene/?term=310
ANXA8	chr10:47157984-48271368	+	2176	47	90	0.411884	0.896151	http://www.ncbi.nlm.nih.gov/gene/?term=653145
ANXA8L1	chr10:47157989-48271363	+	1954	47	90	0.45868	0.997965	http://www.ncbi.nlm.nih.gov/gene/?term=728113
ANXA8L2	chr10:47746920-47763040	+	2029	323	201	3.03569	2.1464	http://www.ncbi.nlm.nih.gov/gene/?term=ANXA8L2
ANXA9	chr1:150954499-150968114	+	1824	60	82	0.627282	0.974062	http://www.ncbi.nlm.nih.gov/gene/?term=8416
AOAH	chr7:36552549-36764154	-	2557	0	3	0	0.0254207	http://www.ncbi.nlm.nih.gov/gene/?term=313
AOAH-IT1	chr7:36637440-36639726	-	573	0	2	0	0.0756263	http://www.ncbi.nlm.nih.gov/gene/?term=100874264
AOC2	chr17:40996609-41002724	+	2665	128	61	0.915902	0.495941	http://www.ncbi.nlm.nih.gov/gene/?term=314
AOC3	chr17:41003201-41010147	+	4154	73	37	0.335114	0.192989	http://www.ncbi.nlm.nih.gov/gene/?term=8639
AOC4	chr17:41019162-41021234	+	2073	1	2	0.00919892	0.0209039	http://www.ncbi.nlm.nih.gov/gene/?term=AOC4
AOX1	chr2:201450731-201536217	+	4933	86	191	0.332448	0.838919	http://www.ncbi.nlm.nih.gov/gene/?term=316
AOX2P	chr2:201560446-201658941	+	3733	1	4	0.00510832	0.0232167	http://www.ncbi.nlm.nih.gov/gene/?term=344454
AP1AR	chr4:113152895-113191211	+	2908	873	798	5.72475	5.94574	http://www.ncbi.nlm.nih.gov/gene/?term=55435
AP1B1	chr22:29723669-29784572	-	4178	1405	998	6.41275	5.17559	http://www.ncbi.nlm.nih.gov/gene/?term=162
AP1B1P1	chr22:32517964-32529456	+	827	0	0	0	0	http://www.ncbi.nlm.nih.gov/gene/?term=23782
AP1G1	chr16:71762905-71842976	-	6848	4008	3967	11.1609	12.5515	http://www.ncbi.nlm.nih.gov/gene/?term=164
AP1G2	chr14:24028777-24037279	-	2876	2398	1896	15.9	14.2839	http://www.ncbi.nlm.nih.gov/gene/?term=8906
AP1M1	chr19:16308665-16346156	+	2391	1151	892	9.17978	8.08319	http://www.ncbi.nlm.nih.gov/gene/?term=8907
AP1M2	chr19:10683347-10697991	-	1751	222	203	2.4177	2.51193	http://www.ncbi.nlm.nih.gov/gene/?term=10053
AP1S1	chr7:100797686-100804557	+	1297	2951	2258	43.3876	37.7209	http://www.ncbi.nlm.nih.gov/gene/?term=1174
AP1S2	chrX:15843929-15873137	-	2329	444	277	3.63538	2.57696	http://www.ncbi.nlm.nih.gov/gene/?term=8905
AP1S3	chr2:224620047-224702319	-	4002	498	924	2.37295	5.00256	http://www.ncbi.nlm.nih.gov/gene/?term=130340
AP2A1	chr19:50270180-50310369	+	3499	2913	2049	15.8757	12.6881	http://www.ncbi.nlm.nih.gov/gene/?term=160
AP2A2	chr11:925809-1012245	+	4656	1857	1757	7.60563	8.17629	http://www.ncbi.nlm.nih.gov/gene/?term=161
AP2B1	chr17:33914282-34053436	+	5763	14611	8501	48.3468	31.9609	http://www.ncbi.nlm.nih.gov/gene/?term=163
AP2M1	chr3:183892634-183901879	+	1940	6167	3556	60.619	39.7153	http://www.ncbi.nlm.nih.gov/gene/?term=1173
AP2S1	chr19:47341423-47354203	-	890	2638	1476	56.5225	35.933	http://www.ncbi.nlm.nih.gov/gene/?term=1175
AP3B1	chr5:77298150-77590579	-	4049	2458	1890	11.5763	10.1137	http://www.ncbi.nlm.nih.gov/gene/?term=8546
AP3B2	chr15:83328033-83378635	-	3705	40	18	0.205877	0.105264	http://www.ncbi.nlm.nih.gov/gene/?term=8120
AP3D1	chr19:2100987-2151556	-	5056	2209	2055	8.33153	8.80648	http://www.ncbi.nlm.nih.gov/gene/?term=8943
AP3M1	chr10:75880015-75910826	-	5253	2004	1975	7.27489	8.14624	http://www.ncbi.nlm.nih.gov/gene/?term=26985
AP3M2	chr8:42010464-42028701	+	3670	1538	1310	7.99147	7.73398	http://www.ncbi.nlm.nih.gov/gene/?term=10947
AP3S1	chr5:115177619-115249778	+	1289	739	469	10.9327	7.88347	http://www.ncbi.nlm.nih.gov/gene/?term=1176
AP3S2	chr15:90373831-90437617	-	6053	3346	1945	10.5412	6.9622	http://www.ncbi.nlm.nih.gov/gene/?term=10239
AP4B1	chr1:114437371-114447741	-	2900	442	341	2.90643	2.54773	http://www.ncbi.nlm.nih.gov/gene/?term=10717
AP4B1-AS1	chr1:114399257-114443859	+	1734	152	116	1.67159	1.44946	http://www.ncbi.nlm.nih.gov/gene/?term=100287722
AP4E1	chr15:51200869-51298097	+	6782	837	663	2.35344	2.11813	http://www.ncbi.nlm.nih.gov/gene/?term=23431
AP4M1	chr7:99699130-99704803	+	1868	601	556	6.13527	6.44905	http://www.ncbi.nlm.nih.gov/gene/?term=9179
AP4S1	chr14:31494312-31565656	+	6323	377	307	1.13698	1.05199	http://www.ncbi.nlm.nih.gov/gene/?term=11154
AP5B1	chr11:65541369-65548062	-	6595	1855	1745	5.36371	5.73295	http://www.ncbi.nlm.nih.gov/gene/?term=91056
AP5M1	chr14:57735606-57756797	+	3095	1349	986	8.31166	6.90262	http://www.ncbi.nlm.nih.gov/gene/?term=55745
AP5S1	chr20:3801171-3805954	+	1960	653	414	6.35321	4.57659	http://www.ncbi.nlm.nih.gov/gene/?term=55317
AP5Z1	chr7:4815262-4834026	+	5519	727	570	2.51195	2.23775	http://www.ncbi.nlm.nih.gov/gene/?term=9907
APAF1	chr12:99039078-99129211	+	7191	983	944	2.60676	2.84433	http://www.ncbi.nlm.nih.gov/gene/?term=317
APBA1	chr9:72042449-72287275	-	6584	5	2	0.0144816	0.00658169	http://www.ncbi.nlm.nih.gov/gene/?term=320
APBA2	chr15:29213840-29410516	+	3637	1444	904	7.57112	5.38546	http://www.ncbi.nlm.nih.gov/gene/?term=321
APBA3	chr19:3750771-3761673	-	2158	471	449	4.16204	4.50809	http://www.ncbi.nlm.nih.gov/gene/?term=9546
APBB1	chr11:6416355-6440644	-	3935	1250	930	6.05761	5.12078	http://www.ncbi.nlm.nih.gov/gene/?term=322
APBB1IP	chr10:26727266-26856732	+	2637	12	2	0.0867776	0.016433	http://www.ncbi.nlm.nih.gov/gene/?term=54518
APBB2	chr4:40812044-41216635	-	9189	763	1035	1.58341	2.44045	http://www.ncbi.nlm.nih.gov/gene/?term=323
APBB3	chr5:139937853-139944189	-	2158	520	535	4.59503	5.37155	http://www.ncbi.nlm.nih.gov/gene/?term=10307
APC	chr5:112043202-112181936	+	11216	2593	2597	4.4086	5.01685	http://www.ncbi.nlm.nih.gov/gene/?term=324
APC2	chr19:1450148-1473243	+	10151	457	267	0.858507	0.569902	http://www.ncbi.nlm.nih.gov/gene/?term=10297
APCDD1	chr18:10454625-10488698	+	2562	2	3	0.0148863	0.0253711	http://www.ncbi.nlm.nih.gov/gene/?term=147495
APCDD1L	chr20:57034426-57089949	-	3112	8	7	0.0490215	0.0487367	http://www.ncbi.nlm.nih.gov/gene/?term=164284
APCDD1L-AS1	chr20:57090435-57194948	+	2096	0	1	0	0.0103373	http://www.ncbi.nlm.nih.gov/gene/?term=149773
APCS	chr1:159557616-159558661	+	931	2	1	0.0409653	0.0232728	http://www.ncbi.nlm.nih.gov/gene/?term=325
APEH	chr3:49711435-49720934	+	2758	2935	2335	20.2932	18.3438	http://www.ncbi.nlm.nih.gov/gene/?term=327
APEX1	chr14:20923290-20925931	+	1553	6759	4824	82.9941	67.3028	http://www.ncbi.nlm.nih.gov/gene/?term=328
APEX2	chrX:55026756-55034306	+	2095	991	709	9.0204	7.33263	http://www.ncbi.nlm.nih.gov/gene/?term=27301
APH1A	chr1:150237799-150241609	-	2266	5515	3619	46.4111	34.604	http://www.ncbi.nlm.nih.gov/gene/?term=51107
APH1B	chr15:63569749-63601325	+	4193	1458	1637	6.63085	8.45905	http://www.ncbi.nlm.nih.gov/gene/?term=83464
API5	chr11:43333505-43366080	+	3830	3993	2997	19.8809	16.9545	http://www.ncbi.nlm.nih.gov/gene/?term=8539
APIP	chr11:34903843-34937939	-	1258	953	569	14.446	9.80007	http://www.ncbi.nlm.nih.gov/gene/?term=51074
APITD1	chr1:10490159-10502872	+	1898	431	264	4.33029	3.01374	http://www.ncbi.nlm.nih.gov/gene/?term=378708
APITD1-CORT	chr1:10490159-10512060	+	2151	373	221	3.30678	2.22612	http://www.ncbi.nlm.nih.gov/gene/?term=100526739
APLF	chr2:68694691-68807294	+	3849	302	259	1.49622	1.45797	http://www.ncbi.nlm.nih.gov/gene/?term=200558
APLN	chrX:128779236-128788933	-	3224	38	16	0.224763	0.107528	http://www.ncbi.nlm.nih.gov/gene/?term=8862
APLNR	chr11:57001052-57004927	-	3876	4	4	0.0196794	0.0223601	http://www.ncbi.nlm.nih.gov/gene/?term=187
APLP1	chr19:36359401-36370699	+	2450	2762	1972	21.4978	17.4397	http://www.ncbi.nlm.nih.gov/gene/?term=333
APLP2	chr11:129939716-130014706	+	3992	21789	18472	104.084	100.258	http://www.ncbi.nlm.nih.gov/gene/?term=334
APMAP	chr20:24943580-24973425	-	2221	10989	7917	94.3509	77.2342	http://www.ncbi.nlm.nih.gov/gene/?term=57136
APOA1	chr11:116706469-116708338	-	897	4	5	0.0850362	0.120774	http://www.ncbi.nlm.nih.gov/gene/?term=335
APOA1BP	chr1:156561558-156564091	+	1121	2202	1315	37.4583	25.4166	http://www.ncbi.nlm.nih.gov/gene/?term=128240
APOA2	chr1:161192083-161193418	-	473	0	0	0	0	http://www.ncbi.nlm.nih.gov/gene/?term=336
APOA4	chr11:116691418-116694011	-	1460	0	1	0	0.0148404	http://www.ncbi.nlm.nih.gov/gene/?term=337
APOA5	chr11:116660086-116663136	-	1932	3	1	0.0296108	0.0112148	http://www.ncbi.nlm.nih.gov/gene/?term=116519
APOB	chr2:21224301-21266945	-	14121	20	9	0.0270085	0.0138094	http://www.ncbi.nlm.nih.gov/gene/?term=338
APOBEC1	chr12:7801996-7818502	-	892	2	1	0.0427564	0.0242903	http://www.ncbi.nlm.nih.gov/gene/?term=339
APOBEC2	chr6:41020940-41032630	+	1634	22	23	0.256748	0.304981	http://www.ncbi.nlm.nih.gov/gene/?term=10930
APOBEC3A	chr22:39353527-39359188	+	1444	0	3	0	0.0450144	http://www.ncbi.nlm.nih.gov/gene/?term=200315
APOBEC3A_B	chr22:39353527-39388783	+	1103	42	46	0.726123	0.903608	http://www.ncbi.nlm.nih.gov/gene/?term=100913187
APOBEC3B	chr22:39378404-39388784	+	1538	363	399	4.50077	5.62101	http://www.ncbi.nlm.nih.gov/gene/?term=9582
APOBEC3C	chr22:39410265-39414825	+	1109	554	474	9.52609	9.26071	http://www.ncbi.nlm.nih.gov/gene/?term=27350
APOBEC3D	chr22:39417118-39429256	+	2503	40	24	0.304744	0.207753	http://www.ncbi.nlm.nih.gov/gene/?term=140564
APOBEC3F	chr22:39436673-39451975	+	5031	331	271	1.25461	1.16711	http://www.ncbi.nlm.nih.gov/gene/?term=200316
APOBEC3G	chr22:39473010-39483748	+	1834	6	9	0.0623862	0.106326	http://www.ncbi.nlm.nih.gov/gene/?term=60489
APOBEC3H	chr22:39493229-39500072	+	1143	22	8	0.367039	0.15165	http://www.ncbi.nlm.nih.gov/gene/?term=164668
APOBEC4	chr1:183615411-183622448	-	2778	2	5	0.0137288	0.0389974	http://www.ncbi.nlm.nih.gov/gene/?term=403314
APOBR	chr16:28505970-28510291	+	3792	17	15	0.0854903	0.0857078	http://www.ncbi.nlm.nih.gov/gene/?term=55911
APOC1	chr19:45417921-45422606	+	461	832	874	34.4159	41.0779	http://www.ncbi.nlm.nih.gov/gene/?term=341
APOC1P1	chr19:45430060-45434643	+	939	5	0	0.101541	0	http://www.ncbi.nlm.nih.gov/gene/?term=342
APOC2	chr19:45449239-45452822	+	729	4	8	0.104633	0.237772	http://www.ncbi.nlm.nih.gov/gene/?term=344
APOC3	chr11:116700624-116703787	+	533	0	0	0	0	http://www.ncbi.nlm.nih.gov/gene/?term=345
APOC4	chr19:45445495-45448753	+	615	2	2	0.0620142	0.0704616	http://www.ncbi.nlm.nih.gov/gene/?term=346
APOC4-APOC2	chr19:45445495-45452822	+	1829	8	10	0.0834089	0.118463	http://www.ncbi.nlm.nih.gov/gene/?term=100533990
APOD	chr3:195295573-195311076	-	1130	2	2	0.0337511	0.0383486	http://www.ncbi.nlm.nih.gov/gene/?term=347
APOE	chr19:45409039-45412650	+	1180	79	52	1.27668	0.954814	http://www.ncbi.nlm.nih.gov/gene/?term=348
APOF	chr12:56754355-56756583	-	1689	3	5	0.033871	0.0641413	http://www.ncbi.nlm.nih.gov/gene/?term=319
APOH	chr17:64208147-64225556	-	1201	385	402	6.11299	7.25238	http://www.ncbi.nlm.nih.gov/gene/?term=350
APOL1	chr22:36649117-36663577	+	3056	1863	2164	11.6251	15.3427	http://www.ncbi.nlm.nih.gov/gene/?term=8542
APOL2	chr22:36622255-36636000	-	2768	897	751	6.17963	5.87857	http://www.ncbi.nlm.nih.gov/gene/?term=23780
APOL3	chr22:36536371-36562225	-	4099	97	62	0.451263	0.327726	http://www.ncbi.nlm.nih.gov/gene/?term=80833
APOL4	chr22:36585176-36600879	-	3415	2	2	0.011168	0.0126893	http://www.ncbi.nlm.nih.gov/gene/?term=80832
APOL5	chr22:36113919-36125529	+	1437	0	0	0	0	http://www.ncbi.nlm.nih.gov/gene/?term=80831
APOL6	chr22:36044424-36064456	+	10139	4532	4700	8.52376	10.0439	http://www.ncbi.nlm.nih.gov/gene/?term=80830
APOLD1	chr12:12878851-12944399	+	4825	158	190	0.624448	0.853206	http://www.ncbi.nlm.nih.gov/gene/?term=81575
APOM	chr6_ssto_hap7:2950986-2956785	+	6370	271	230	0.811271	0.782323	http://www.ncbi.nlm.nih.gov/gene/?term=55937
APOO	chrX:23851465-23926057	-	1129	413	404	6.97577	7.75327	http://www.ncbi.nlm.nih.gov/gene/?term=79135
APOOL	chrX:84258898-84348323	+	6467	902	759	2.65974	2.54294	http://www.ncbi.nlm.nih.gov/gene/?term=139322
APOPT1	chr14:104029299-104057236	+	1235	741	513	11.4416	9.00011	http://www.ncbi.nlm.nih.gov/gene/?term=84334
APP	chr21:27252861-27543446	-	4015	36603	31249	173.847	168.635	http://www.ncbi.nlm.nih.gov/gene/?term=351
APPBP2	chr17:58520520-58603580	-	6468	2431	1814	7.16723	6.07666	http://www.ncbi.nlm.nih.gov/gene/?term=10513
APPL1	chr3:57261765-57307498	+	6060	1531	1347	4.81769	4.81607	http://www.ncbi.nlm.nih.gov/gene/?term=26060
APPL2	chr12:105567075-105630008	-	3563	729	722	3.90165	4.39055	http://www.ncbi.nlm.nih.gov/gene/?term=55198
APRT	chr16:88875877-88878342	-	807	2624	1906	62.005	51.1737	http://www.ncbi.nlm.nih.gov/gene/?term=353
APTX	chr9:32972604-33001639	-	2376	1517	1043	12.1752	9.5112	http://www.ncbi.nlm.nih.gov/gene/?term=54840
AQP1	chr7:30951415-30965131	+	3172	36	28	0.216424	0.191259	http://www.ncbi.nlm.nih.gov/gene/?term=358
AQP10	chr1:154293592-154297801	+	1791	3	6	0.031942	0.0725861	http://www.ncbi.nlm.nih.gov/gene/?term=89872
AQP11	chr11:77300680-77321401	+	2153	267	243	2.36485	2.44546	http://www.ncbi.nlm.nih.gov/gene/?term=282679
AQP12A	chr2:241631262-241637900	+	1084	2	0	0.0351833	0	http://www.ncbi.nlm.nih.gov/gene/?term=375318
AQP12B	chr2:241615835-241622317	-	1114	2	4	0.0342358	0.0777987	http://www.ncbi.nlm.nih.gov/gene/?term=653437
AQP2	chr12:50344524-50352664	+	4179	0	1	0	0.00518472	http://www.ncbi.nlm.nih.gov/gene/?term=359
AQP3	chr9:33441152-33447631	-	1871	453	1879	4.61701	21.7596	http://www.ncbi.nlm.nih.gov/gene/?term=360
AQP4	chr18:24432008-24445716	-	5217	7	7	0.0255867	0.029072	http://www.ncbi.nlm.nih.gov/gene/?term=361
AQP4-AS1	chr18:24445272-24515910	+	2392	0	0	0	0	http://www.ncbi.nlm.nih.gov/gene/?term=147429
AQP5	chr12:50355279-50359465	+	1825	1	0	0.010449	0	http://www.ncbi.nlm.nih.gov/gene/?term=362
AQP6	chr12:50366620-50370922	+	2654	23	8	0.165258	0.065311	http://www.ncbi.nlm.nih.gov/gene/?term=363
AQP7	chr9:33384948-33402517	-	1256	10	57	0.151826	0.983293	http://www.ncbi.nlm.nih.gov/gene/?term=364
AQP7P1	chr9:67270215-67289492	-	3180	16	13	0.0959465	0.0885755	http://www.ncbi.nlm.nih.gov/gene/?term=375719
AQP7P3	chr9:42858152-42893137	+	529	5	6	0.18024	0.24575	http://www.ncbi.nlm.nih.gov/gene/?term=441432
AQP8	chr16:25228285-25240253	+	1308	5	2	0.0728951	0.0331299	http://www.ncbi.nlm.nih.gov/gene/?term=343
AQP9	chr15:58430408-58478110	+	3021	3	4	0.0189368	0.0286884	http://www.ncbi.nlm.nih.gov/gene/?term=366
AQPEP	chr5:115298151-115363299	+	4621	16	7	0.0660268	0.0328216	http://www.ncbi.nlm.nih.gov/gene/?term=206338
AQR	chr15:35148552-35261995	-	5080	3524	2464	13.2284	10.5093	http://www.ncbi.nlm.nih.gov/gene/?term=9716
AR	chrX:66763874-66950461	+	10838	5016	3543	8.82561	7.08304	http://www.ncbi.nlm.nih.gov/gene/?term=367
ARAF	chrX:47420499-47431320	+	3129	1160	1045	7.0695	7.23616	http://www.ncbi.nlm.nih.gov/gene/?term=369
ARAP1	chr11:72396114-72463434	-	5646	3335	2762	11.264	10.5994	http://www.ncbi.nlm.nih.gov/gene/?term=116985
ARAP2	chr4:36067620-36245979	-	7362	290	204	0.75117	0.600388	http://www.ncbi.nlm.nih.gov/gene/?term=116984
ARAP3	chr5:141032968-141061800	-	5262	261	287	0.945858	1.18176	http://www.ncbi.nlm.nih.gov/gene/?term=64411
ARC	chr8:143692405-143695833	-	2948	10	4	0.0646858	0.0293988	http://www.ncbi.nlm.nih.gov/gene/?term=23237
ARCN1	chr11:118443102-118473747	+	4015	2762	2572	13.1182	13.8798	http://www.ncbi.nlm.nih.gov/gene/?term=372
AREG	chr4:75310853-75490485	+	2476	305	504	2.34901	4.41039	http://www.ncbi.nlm.nih.gov/gene/?term=374
AREL1	chr14:75127955-75179807	-	5445	2531	2269	8.86402	9.02889	http://www.ncbi.nlm.nih.gov/gene/?term=9870
ARF1	chr1:228270361-228286913	+	2198	7475	5785	64.8515	57.026	http://www.ncbi.nlm.nih.gov/gene/?term=375
ARF3	chr12:49329992-49351252	-	3537	6433	4080	34.6829	24.9932	http://www.ncbi.nlm.nih.gov/gene/?term=377
ARF4	chr3:57557090-57583215	-	1740	2560	2253	28.0561	28.055	http://www.ncbi.nlm.nih.gov/gene/?term=378
ARF5	chr7:127228406-127231759	+	1096	3962	2006	68.9351	39.6568	http://www.ncbi.nlm.nih.gov/gene/?term=381
ARF6	chr14:50359736-50363772	+	3939	5553	4445	26.883	24.4503	http://www.ncbi.nlm.nih.gov/gene/?term=382
ARFGAP1	chr20:61904165-61921142	+	3280	3669	3203	21.3309	21.1583	http://www.ncbi.nlm.nih.gov/gene/?term=55738
ARFGAP2	chr11:47185849-47198676	-	3022	1931	1676	12.185	12.0165	http://www.ncbi.nlm.nih.gov/gene/?term=84364
ARFGAP3	chr22:43192532-43253408	-	2833	1397	1470	9.40343	11.2426	http://www.ncbi.nlm.nih.gov/gene/?term=26286
ARFGEF1	chr8:68109884-68255912	-	7225	2910	3075	7.68053	9.22157	http://www.ncbi.nlm.nih.gov/gene/?term=10565
ARFGEF2	chr20:47538275-47653230	+	9004	4449	4424	9.42244	10.6458	http://www.ncbi.nlm.nih.gov/gene/?term=10564
ARFIP1	chr4:153701112-153833063	+	3090	1362	1181	8.40533	8.28112	http://www.ncbi.nlm.nih.gov/gene/?term=27236
ARFIP2	chr11:6495913-6502709	-	3846	2066	1698	10.2437	9.5659	http://www.ncbi.nlm.nih.gov/gene/?term=23647
ARFRP1	chr20:62329995-62339365	-	2674	1262	799	8.99983	6.47415	http://www.ncbi.nlm.nih.gov/gene/?term=10139
ARG1	chr6:131894344-131905472	+	1496	2	3	0.0254938	0.0434497	http://www.ncbi.nlm.nih.gov/gene/?term=383
ARG2	chr14:68086579-68118436	+	1980	1175	893	11.3164	9.77201	http://www.ncbi.nlm.nih.gov/gene/?term=384
ARGFX	chr3:121286778-121309469	+	5065	1	0	0.00376493	0	http://www.ncbi.nlm.nih.gov/gene/?term=503582
ARGFXP2	chr17:30477387-30478590	-	1204	15	11	0.237575	0.197954	http://www.ncbi.nlm.nih.gov/gene/?term=503640
ARGLU1	chr13:107195662-107220514	-	1751	3802	3368	41.4059	41.6758	http://www.ncbi.nlm.nih.gov/gene/?term=55082
ARHGAP1	chr11:46698625-46722215	-	3446	769	746	4.25547	4.69052	http://www.ncbi.nlm.nih.gov/gene/?term=392
ARHGAP10	chr4:148653453-148993927	+	3056	356	274	2.22143	1.94265	http://www.ncbi.nlm.nih.gov/gene/?term=79658
ARHGAP11A	chr15:32907691-32931868	+	5882	4273	2246	13.853	8.27337	http://www.ncbi.nlm.nih.gov/gene/?term=9824
ARHGAP11B	chr15:30918879-30931013	+	1017	206	112	3.86263	2.38613	http://www.ncbi.nlm.nih.gov/gene/?term=89839
ARHGAP12	chr10:32094326-32217804	-	5105	4394	3749	16.4135	15.9117	http://www.ncbi.nlm.nih.gov/gene/?term=94134
ARHGAP15	chr2:143886899-144525921	+	1759	6	0	0.0650462	0	http://www.ncbi.nlm.nih.gov/gene/?term=55843
ARHGAP17	chr16:24930712-25026675	-	3478	424	348	2.32473	2.16794	http://www.ncbi.nlm.nih.gov/gene/?term=55114
ARHGAP18	chr6:129898240-130031370	-	3499	3924	3207	21.3856	19.8588	http://www.ncbi.nlm.nih.gov/gene/?term=93663
ARHGAP19	chr10:98981930-99052430	-	5565	814	988	2.7893	3.84671	http://www.ncbi.nlm.nih.gov/gene/?term=84986
ARHGAP19-SLIT1	chr10:98912799-99052430	-	1916	183	218	1.82134	2.46524	http://www.ncbi.nlm.nih.gov/gene/?term=100533184
ARHGAP20	chr11:110447759-110583912	-	6868	15	24	0.0416483	0.0757144	http://www.ncbi.nlm.nih.gov/gene/?term=57569
ARHGAP21	chr10:24872538-25012597	-	7167	3865	3995	10.2837	12.0775	http://www.ncbi.nlm.nih.gov/gene/?term=57584
ARHGAP22	chr10:49654068-49864310	-	4097	270	80	1.25671	0.423079	http://www.ncbi.nlm.nih.gov/gene/?term=58504
ARHGAP23	chr17:36584720-36668628	+	5906	477	383	1.54014	1.40509	http://www.ncbi.nlm.nih.gov/gene/?term=57636
ARHGAP24	chr4:86396284-86923823	+	5682	546	440	1.83243	1.67783	http://www.ncbi.nlm.nih.gov/gene/?term=83478
ARHGAP25	chr2:68961913-69053957	+	3411	14	7	0.0782677	0.0444645	http://www.ncbi.nlm.nih.gov/gene/?term=9938
ARHGAP26	chr5:142150292-142608572	+	9041	3548	3175	7.48348	7.60895	http://www.ncbi.nlm.nih.gov/gene/?term=23092
ARHGAP26-AS1	chr5:142239170-142248475	-	977	9	10	0.175665	0.22177	http://www.ncbi.nlm.nih.gov/gene/?term=100874239
ARHGAP27	chr17:43471268-43510282	-	10054	124	110	0.23519	0.237056	http://www.ncbi.nlm.nih.gov/gene/?term=201176
ARHGAP28	chr18:6834432-6915712	+	5531	10	1	0.0344773	0.00391736	http://www.ncbi.nlm.nih.gov/gene/?term=79822
ARHGAP29	chr1:94634463-94703307	-	9117	1325	1481	2.77141	3.51966	http://www.ncbi.nlm.nih.gov/gene/?term=9411
ARHGAP30	chr1:161016732-161039760	-	4425	104	124	0.448184	0.607164	http://www.ncbi.nlm.nih.gov/gene/?term=257106
ARHGAP31	chr3:119013220-119138323	+	8079	609	1100	1.43746	2.95007	http://www.ncbi.nlm.nih.gov/gene/?term=57514
ARHGAP32	chr11:128834955-129062093	-	10446	653	517	1.19206	1.07235	http://www.ncbi.nlm.nih.gov/gene/?term=9743
ARHGAP33	chr19:36266417-36279724	+	4401	161	78	0.697607	0.384008	http://www.ncbi.nlm.nih.gov/gene/?term=115703
ARHGAP35	chr19:47421933-47508333	+	8888	8997	6189	19.3032	15.0874	http://www.ncbi.nlm.nih.gov/gene/?term=2909
ARHGAP36	chrX:130192216-130223857	+	3087	4	0	0.0247093	0	http://www.ncbi.nlm.nih.gov/gene/?term=158763
ARHGAP39	chr8:145754563-145838888	-	5143	574	461	2.12829	1.94215	http://www.ncbi.nlm.nih.gov/gene/?term=80728
ARHGAP4	chrX:153172830-153191714	-	3372	325	419	1.83794	2.6923	http://www.ncbi.nlm.nih.gov/gene/?term=393
ARHGAP40	chr20:37230577-37279295	+	2838	3	8	0.0201579	0.0610766	http://www.ncbi.nlm.nih.gov/gene/?term=343578
ARHGAP42	chr11:100558407-100861656	+	4752	508	671	2.03856	3.05945	http://www.ncbi.nlm.nih.gov/gene/?term=143872
ARHGAP44	chr17:12692829-12894960	+	4256	144	151	0.645204	0.768728	http://www.ncbi.nlm.nih.gov/gene/?term=9912
ARHGAP5	chr14:32546495-32628934	+	9604	6002	5466	11.9174	12.3315	http://www.ncbi.nlm.nih.gov/gene/?term=394
ARHGAP5-AS1	chr14:32544625-32545905	-	1281	178	119	2.64976	2.01278	http://www.ncbi.nlm.nih.gov/gene/?term=84837
ARHGAP6	chrX:11155663-11683821	-	5991	10	5	0.03183	0.0180829	http://www.ncbi.nlm.nih.gov/gene/?term=395
ARHGAP8	chr22:45148438-45258664	+	1725	76	76	0.840158	0.954601	http://www.ncbi.nlm.nih.gov/gene/?term=23779
ARHGAP9	chr12:57866038-57873633	-	2975	6	4	0.0384592	0.029132	http://www.ncbi.nlm.nih.gov/gene/?term=64333
ARHGDIA	chr17:79825597-79829282	-	2185	1950	1260	17.0184	12.4944	http://www.ncbi.nlm.nih.gov/gene/?term=396
ARHGDIB	chr12:15094950-15114562	-	1216	8	0	0.125456	0	http://www.ncbi.nlm.nih.gov/gene/?term=397
ARHGDIG	chr16:330606-333003	+	942	76	52	1.53851	1.19605	http://www.ncbi.nlm.nih.gov/gene/?term=398
ARHGEF1	chr19:42387267-42411604	+	3328	3042	1452	17.4306	9.45324	http://www.ncbi.nlm.nih.gov/gene/?term=9138
ARHGEF10	chr8:1772149-1906807	+	5591	999	909	3.40732	3.52267	http://www.ncbi.nlm.nih.gov/gene/?term=9639
ARHGEF10L	chr1:17866330-18024370	+	4494	1023	632	4.34089	3.04706	http://www.ncbi.nlm.nih.gov/gene/?term=55160
ARHGEF11	chr1:156904632-157015162	-	6889	1977	1933	5.47251	6.07958	http://www.ncbi.nlm.nih.gov/gene/?term=9826
ARHGEF12	chr11:120207618-120360645	+	9829	6323	5513	12.2673	12.1528	http://www.ncbi.nlm.nih.gov/gene/?term=23365
ARHGEF15	chr17:8213556-8225834	+	4246	3	7	0.0134734	0.0357203	http://www.ncbi.nlm.nih.gov/gene/?term=22899
ARHGEF16	chr1:3371147-3397677	+	2904	411	268	2.69887	1.99957	http://www.ncbi.nlm.nih.gov/gene/?term=27237
ARHGEF17	chr11:73019663-73080425	+	7813	1934	1742	4.72036	4.8309	http://www.ncbi.nlm.nih.gov/gene/?term=9828
ARHGEF18	chr19:7459999-7537371	+	5876	1911	1670	6.20176	6.15789	http://www.ncbi.nlm.nih.gov/gene/?term=23370
ARHGEF19	chr1:16524599-16539104	-	3029	209	159	1.31578	1.13735	http://www.ncbi.nlm.nih.gov/gene/?term=128272
ARHGEF2	chr1:155916630-155948336	-	4291	1611	2057	7.15935	10.3866	http://www.ncbi.nlm.nih.gov/gene/?term=9181
ARHGEF25	chr12:58003963-58011028	+	2946	1125	863	7.28209	6.3471	http://www.ncbi.nlm.nih.gov/gene/?term=115557
ARHGEF26	chr3:153838792-153975616	+	5414	229	186	0.806591	0.744376	http://www.ncbi.nlm.nih.gov/gene/?term=26084
ARHGEF26-AS1	chr3:153742190-153838999	-	2598	11	11	0.0807402	0.0917384	http://www.ncbi.nlm.nih.gov/gene/?term=100507524
ARHGEF28	chr5:72921983-73237818	+	6508	4230	4908	12.3945	16.3401	http://www.ncbi.nlm.nih.gov/gene/?term=64283
ARHGEF3	chr3:56761446-57113336	-	4622	564	511	2.32694	2.39546	http://www.ncbi.nlm.nih.gov/gene/?term=50650
ARHGEF3-AS1	chr3:56974068-56994880	+	487	0	4	0	0.177963	http://www.ncbi.nlm.nih.gov/gene/?term=100874200
ARHGEF33	chr2:39146504-39202590	+	4304	18	12	0.0797511	0.0604097	http://www.ncbi.nlm.nih.gov/gene/?term=100271715
ARHGEF34P	chr7:143956089-143983096	-	4204	15	3	0.0680401	0.0154617	http://www.ncbi.nlm.nih.gov/gene/?term=728377
ARHGEF35	chr7:143883176-143892791	-	2474	0	0	0	0	http://www.ncbi.nlm.nih.gov/gene/?term=445328
ARHGEF37	chr5:148961135-149014527	+	4865	89	176	0.348854	0.78384	http://www.ncbi.nlm.nih.gov/gene/?term=389337
ARHGEF38	chr4:106473777-106602070	+	6091	11	9	0.0344382	0.0320148	http://www.ncbi.nlm.nih.gov/gene/?term=54848
ARHGEF38-IT1	chr4:106482748-106491392	+	453	0	0	0	0	http://www.ncbi.nlm.nih.gov/gene/?term=100874374
ARHGEF39	chr9:35659341-35665278	-	3763	945	759	4.78888	4.37024	http://www.ncbi.nlm.nih.gov/gene/?term=84904
ARHGEF4	chr2:131674224-131804836	+	4257	161	114	0.721205	0.580228	http://www.ncbi.nlm.nih.gov/gene/?term=50649
ARHGEF40	chr14:21538527-21558036	+	5458	2373	2307	8.29088	9.15823	http://www.ncbi.nlm.nih.gov/gene/?term=55701
ARHGEF5	chr7:144052489-144077725	+	5488	0	4	0	0.0157922	http://www.ncbi.nlm.nih.gov/gene/?term=7984
ARHGEF6	chrX:135747712-135863503	-	5269	129	33	0.466872	0.135701	http://www.ncbi.nlm.nih.gov/gene/?term=9459
ARHGEF7	chr13:111767624-111958081	+	8780	924	833	2.00684	2.05564	http://www.ncbi.nlm.nih.gov/gene/?term=8874
ARHGEF9	chrX:62854848-63005426	-	5881	824	748	2.67185	2.7558	http://www.ncbi.nlm.nih.gov/gene/?term=23229
ARID1A	chr1:27022522-27108601	+	8585	1390	1297	3.08753	3.27339	http://www.ncbi.nlm.nih.gov/gene/?term=8289
ARID1B	chr6:157099064-157531913	+	9638	1617	1656	3.19933	3.72281	http://www.ncbi.nlm.nih.gov/gene/?term=57492
ARID2	chr12:46123620-46301819	+	8466	2842	2775	6.40151	7.10203	http://www.ncbi.nlm.nih.gov/gene/?term=196528
ARID3A	chr19:926037-972803	+	2810	195	152	1.32332	1.17202	http://www.ncbi.nlm.nih.gov/gene/?term=1820
ARID3B	chr15:74833548-74890472	+	4241	134	175	0.602522	0.894061	http://www.ncbi.nlm.nih.gov/gene/?term=10620
ARID3C	chr9:34621455-34628011	-	1239	16	9	0.246255	0.157387	http://www.ncbi.nlm.nih.gov/gene/?term=138715
ARID4A	chr14:58765222-58840451	+	5772	815	756	2.69257	2.83787	http://www.ncbi.nlm.nih.gov/gene/?term=5926
ARID4B	chr1:235330210-235491532	-	6395	2212	1893	6.596	6.41368	http://www.ncbi.nlm.nih.gov/gene/?term=51742
ARID5A	chr2:97202464-97218371	+	2206	74	60	0.63968	0.589309	http://www.ncbi.nlm.nih.gov/gene/?term=10865
ARID5B	chr10:63661013-63856707	+	8214	1191	1910	2.76499	5.03821	http://www.ncbi.nlm.nih.gov/gene/?term=84159
ARIH1	chr15:72766667-72878896	+	5251	3973	2712	14.4282	11.1904	http://www.ncbi.nlm.nih.gov/gene/?term=25820
ARIH2	chr3:48956281-49022971	+	4062	1833	1492	8.60516	7.95841	http://www.ncbi.nlm.nih.gov/gene/?term=10425
ARIH2OS	chr3:48955221-48956818	-	1598	169	157	2.01672	2.12873	http://www.ncbi.nlm.nih.gov/gene/?term=646450
ARL1	chr12:101786903-101801572	-	3210	2190	1841	13.0099	12.4264	http://www.ncbi.nlm.nih.gov/gene/?term=400
ARL10	chr5:175792502-175800503	+	2405	4	4	0.0317162	0.0360365	http://www.ncbi.nlm.nih.gov/gene/?term=285598
ARL11	chr13:50202435-50208008	+	3760	4	3	0.0202866	0.0172875	http://www.ncbi.nlm.nih.gov/gene/?term=115761
ARL13A	chrX:100224697-100245820	+	1537	23	25	0.285358	0.352423	http://www.ncbi.nlm.nih.gov/gene/?term=392509
ARL13B	chr3:93698983-93774522	+	3992	715	624	3.41548	3.38682	http://www.ncbi.nlm.nih.gov/gene/?term=200894
ARL14	chr3:160394948-160396235	+	1288	178	36	2.63536	0.605598	http://www.ncbi.nlm.nih.gov/gene/?term=80117
ARL14EP	chr11:30344649-30359165	+	1770	1046	819	11.2692	10.0255	http://www.ncbi.nlm.nih.gov/gene/?term=120534
ARL14EPL	chr5:115387163-115394827	+	642	2	0	0.0594061	0	http://www.ncbi.nlm.nih.gov/gene/?term=644100
ARL15	chr5:53180614-53606403	-	2486	310	271	2.37792	2.36192	http://www.ncbi.nlm.nih.gov/gene/?term=54622
ARL16	chr17:79648224-79650954	-	1207	694	420	10.9645	7.53945	http://www.ncbi.nlm.nih.gov/gene/?term=339231
ARL17A	chr17:44376500-44657088	-	22503	372	344	0.315238	0.331219	http://www.ncbi.nlm.nih.gov/gene/?term=51326
ARL17B	chr17_ctg5_hap1:391612-454187	+	1730	1	0	0.0110228	0	http://www.ncbi.nlm.nih.gov/gene/?term=100506084
ARL2	chr11:64781585-64789657	+	980	3830	2711	74.5262	59.9378	http://www.ncbi.nlm.nih.gov/gene/?term=402
ARL2-SNX15	chr11:64781585-64808044	+	2463	2216	1572	17.157	13.8288	http://www.ncbi.nlm.nih.gov/gene/?term=100528018
ARL2BP	chr16:57279038-57287545	+	2100	1962	1569	17.8162	16.1883	http://www.ncbi.nlm.nih.gov/gene/?term=23568
ARL3	chr10:104433484-104474190	-	3874	900	671	4.43016	3.75284	http://www.ncbi.nlm.nih.gov/gene/?term=403
ARL4A	chr7:12726452-12730558	+	3428	1244	1093	6.92016	6.90839	http://www.ncbi.nlm.nih.gov/gene/?term=10124
ARL4C	chr2:235401686-235405693	-	4008	11022	15323	52.4408	82.835	http://www.ncbi.nlm.nih.gov/gene/?term=10123
ARL4D	chr17:41476353-41478504	+	1585	786	571	9.45648	7.80557	http://www.ncbi.nlm.nih.gov/gene/?term=379
ARL5A	chr2:152657480-152685009	-	3169	1143	758	6.87797	5.18256	http://www.ncbi.nlm.nih.gov/gene/?term=26225
ARL5B	chr10:18948313-18966940	+	3589	1409	1270	7.48641	7.66704	http://www.ncbi.nlm.nih.gov/gene/?term=221079
ARL5C	chr17:37313147-37322414	-	941	5	5	0.101325	0.115127	http://www.ncbi.nlm.nih.gov/gene/?term=390790
ARL6	chr3:97483595-97517373	+	1453	189	150	2.48046	2.23678	http://www.ncbi.nlm.nih.gov/gene/?term=84100
ARL6IP1	chr16:18802991-18812857	-	2264	18800	14997	158.35	143.524	http://www.ncbi.nlm.nih.gov/gene/?term=23204
ARL6IP4	chr12:123464880-123467460	+	1456	5271	3652	69.0348	54.3459	http://www.ncbi.nlm.nih.gov/gene/?term=51329
ARL6IP5	chr3:69134090-69155239	+	2128	5551	5259	49.7435	53.5463	http://www.ncbi.nlm.nih.gov/gene/?term=10550
ARL6IP6	chr2:153574407-153617767	+	2826	1253	1052	8.45503	8.06568	http://www.ncbi.nlm.nih.gov/gene/?term=151188
ARL8A	chr1:202102532-202113871	-	1795	943	765	10.0181	9.2341	http://www.ncbi.nlm.nih.gov/gene/?term=127829
ARL8B	chr3:5163930-5222601	+	2985	1682	1394	10.7453	10.1185	http://www.ncbi.nlm.nih.gov/gene/?term=55207
ARL9	chr4:57371375-57390058	+	836	0	1	0	0.0259174	http://www.ncbi.nlm.nih.gov/gene/?term=132946
ARMC1	chr8:66514691-66546452	-	3042	2310	1741	14.4807	12.4004	http://www.ncbi.nlm.nih.gov/gene/?term=55156
ARMC10	chr7:102715328-102740210	+	2634	1316	1351	9.52744	11.1131	http://www.ncbi.nlm.nih.gov/gene/?term=83787
ARMC12	chr6:35704859-35716685	+	1169	91	131	1.48444	2.42803	http://www.ncbi.nlm.nih.gov/gene/?term=221481
ARMC2	chr6:109169619-109295352	+	3413	65	67	0.363173	0.42534	http://www.ncbi.nlm.nih.gov/gene/?term=84071
ARMC3	chr10:23216954-23326514	+	2808	5	2	0.0339554	0.0154323	http://www.ncbi.nlm.nih.gov/gene/?term=219681
ARMC4	chr10:28101097-28287977	-	3572	28	3	0.14948	0.0181973	http://www.ncbi.nlm.nih.gov/gene/?term=55130
ARMC5	chr16:31470317-31478488	+	4673	662	634	2.70146	2.93962	http://www.ncbi.nlm.nih.gov/gene/?term=79798
ARMC6	chr19:19144387-19168987	+	2488	726	490	5.56445	4.2672	http://www.ncbi.nlm.nih.gov/gene/?term=93436
ARMC7	chr17:73106082-73126360	+	2126	728	531	6.52987	5.41164	http://www.ncbi.nlm.nih.gov/gene/?term=79637
ARMC8	chr3:137906115-138017228	+	6632	1147	888	3.29803	2.90112	http://www.ncbi.nlm.nih.gov/gene/?term=25852
ARMC9	chr2:232063294-232238606	+	5083	403	397	1.51189	1.69226	http://www.ncbi.nlm.nih.gov/gene/?term=80210
ARMCX1	chrX:100805514-100809675	+	2133	2	4	0.0178803	0.0406319	http://www.ncbi.nlm.nih.gov/gene/?term=51309
ARMCX2	chrX:100910268-100914863	-	2890	7	7	0.0461888	0.0524805	http://www.ncbi.nlm.nih.gov/gene/?term=9823
ARMCX3	chrX:100878120-100882831	+	3465	153	95	0.842024	0.594043	http://www.ncbi.nlm.nih.gov/gene/?term=51566
ARMCX4	chrX:100673251-100790975	+	15204	12	18	0.0150508	0.0256515	http://www.ncbi.nlm.nih.gov/gene/?term=100131755
ARMCX5	chrX:101854096-101859085	+	3048	886	731	5.54313	5.19637	http://www.ncbi.nlm.nih.gov/gene/?term=64860
ARMCX5-GPRASP2	chrX:101854276-101972661	+	3940	1441	897	6.97436	4.9328	http://www.ncbi.nlm.nih.gov/gene/?term=100528062
ARMCX6	chrX:100870108-100872991	-	1936	84	69	0.82739	0.77222	http://www.ncbi.nlm.nih.gov/gene/?term=54470
ARMS2	chr10:124214179-124216868	+	808	5	7	0.118004	0.187709	http://www.ncbi.nlm.nih.gov/gene/?term=387715
ARNT	chr1:150782181-150849244	-	4887	1147	1148	4.47566	5.08976	http://www.ncbi.nlm.nih.gov/gene/?term=405
ARNT2	chr15:80696692-80890277	+	6558	2903	1555	8.44135	5.13756	http://www.ncbi.nlm.nih.gov/gene/?term=9915
ARNTL	chr11:13299325-13408812	+	2866	364	346	2.42193	2.61576	http://www.ncbi.nlm.nih.gov/gene/?term=406
ARNTL2	chr12:27485787-27578746	+	7444	2983	2607	7.64158	7.58809	http://www.ncbi.nlm.nih.gov/gene/?term=56938
ARPC1A	chr7:98923496-98963885	+	1607	1683	1192	19.9712	16.0716	http://www.ncbi.nlm.nih.gov/gene/?term=10552
ARPC1B	chr7:98972298-98992404	+	1531	4857	3666	60.4964	51.8818	http://www.ncbi.nlm.nih.gov/gene/?term=10095
ARPC2	chr2:219081817-219119071	+	1571	2654	1861	32.2152	25.6666	http://www.ncbi.nlm.nih.gov/gene/?term=10109
ARPC3	chr12:110872706-110888158	-	884	4268	3257	92.0679	79.8294	http://www.ncbi.nlm.nih.gov/gene/?term=10094
ARPC4	chr3:9834179-9848789	+	2081	3132	2352	28.7003	24.4885	http://www.ncbi.nlm.nih.gov/gene/?term=10093
ARPC4-TTLL3	chr3:9834232-9878040	+	3987	1353	1151	6.47125	6.25499	http://www.ncbi.nlm.nih.gov/gene/?term=100526693
ARPC5	chr1:183595328-183605076	-	2086	5371	4258	49.0995	44.2271	http://www.ncbi.nlm.nih.gov/gene/?term=10092
ARPC5L	chr9:127631484-127639696	+	1025	500	318	9.30213	6.72204	http://www.ncbi.nlm.nih.gov/gene/?term=81873
ARPP19	chr15:52839432-52861213	-	5162	6699	4179	24.7473	17.5409	http://www.ncbi.nlm.nih.gov/gene/?term=10776
ARPP21	chr3:35680666-35835988	+	6873	6	12	0.0166472	0.0378297	http://www.ncbi.nlm.nih.gov/gene/?term=10777
ARR3	chrX:69488185-69501690	+	1309	4	8	0.0582716	0.132418	http://www.ncbi.nlm.nih.gov/gene/?term=407
ARRB1	chr11:74971166-75062875	-	7522	1093	726	2.77091	2.09123	http://www.ncbi.nlm.nih.gov/gene/?term=408
ARRB2	chr17:4613789-4624795	+	2025	491	340	4.62373	3.63791	http://www.ncbi.nlm.nih.gov/gene/?term=409
ARRDC1	chr9:140500096-140509812	+	1598	1565	1103	18.6756	14.9553	http://www.ncbi.nlm.nih.gov/gene/?term=92714
ARRDC2	chr19:18111944-18124911	+	2942	1074	940	6.96142	6.92282	http://www.ncbi.nlm.nih.gov/gene/?term=27106
ARRDC3	chr5:90664541-90679149	-	4161	5391	3645	24.7063	18.9801	http://www.ncbi.nlm.nih.gov/gene/?term=57561
ARRDC3-AS1	chr5:90676164-90716532	+	2502	340	299	2.59136	2.58929	http://www.ncbi.nlm.nih.gov/gene/?term=100129716
ARRDC4	chr15:98503933-98517068	+	4067	1418	190	6.64872	1.01222	http://www.ncbi.nlm.nih.gov/gene/?term=91947
ARRDC5	chr19:4890449-4902879	-	1638	3	6	0.0349256	0.0793661	http://www.ncbi.nlm.nih.gov/gene/?term=645432
ARSA	chr22:51061182-51066601	-	4315	1182	1176	5.22364	5.90506	http://www.ncbi.nlm.nih.gov/gene/?term=410
ARSB	chr5:78073037-78282357	-	6675	971	758	2.77399	2.46046	http://www.ncbi.nlm.nih.gov/gene/?term=411
ARSD	chrX:2822011-2847416	-	5183	2706	2357	9.95595	9.85317	http://www.ncbi.nlm.nih.gov/gene/?term=414
ARSE	chrX:2852673-2882494	-	2220	2540	2219	21.8181	21.6572	http://www.ncbi.nlm.nih.gov/gene/?term=415
ARSF	chrX:2958275-3030770	+	2349	1	0	0.00811808	0	http://www.ncbi.nlm.nih.gov/gene/?term=416
ARSG	chr17:66255323-66417000	+	2844	673	640	4.51255	4.87582	http://www.ncbi.nlm.nih.gov/gene/?term=22901
ARSH	chrX:2924654-2951426	+	1689	0	4	0	0.0513131	http://www.ncbi.nlm.nih.gov/gene/?term=347527
ARSI	chr5:149675909-149682525	-	3167	301	91	1.8124	0.622574	http://www.ncbi.nlm.nih.gov/gene/?term=340075
ARSJ	chr4:114821440-114900878	-	4678	1723	2436	7.02363	11.2827	http://www.ncbi.nlm.nih.gov/gene/?term=79642
ARSK	chr5:94890825-94940806	+	3345	502	597	2.86183	3.86701	http://www.ncbi.nlm.nih.gov/gene/?term=153642
ART1	chr11:3666361-3685646	+	1312	7	8	0.101742	0.132115	http://www.ncbi.nlm.nih.gov/gene/?term=417
ART3	chr4:76932333-77033955	+	1728	0	3	0	0.0376162	http://www.ncbi.nlm.nih.gov/gene/?term=419
ART4	chr12:14982245-14996413	-	1371	12	4	0.166909	0.063215	http://www.ncbi.nlm.nih.gov/gene/?term=420
ART5	chr11:3659736-3663546	-	1562	6	8	0.0732498	0.11097	http://www.ncbi.nlm.nih.gov/gene/?term=116969
ARTN	chr1:44398992-44402912	+	1944	27	16	0.264852	0.178329	http://www.ncbi.nlm.nih.gov/gene/?term=9048
ARV1	chr1:231114823-231136479	+	1445	481	531	6.34766	7.96204	http://www.ncbi.nlm.nih.gov/gene/?term=64801
ARVCF	chr22:19957402-20004309	-	4036	318	356	1.50249	1.91116	http://www.ncbi.nlm.nih.gov/gene/?term=421
ARX	chrX:25021813-25034065	-	2874	96	59	0.636973	0.444798	http://www.ncbi.nlm.nih.gov/gene/?term=170302
AS3MT	chr10:104629210-104661655	+	2466	203	60	1.56978	0.527176	http://www.ncbi.nlm.nih.gov/gene/?term=57412
ASAH1	chr8:17913925-17942507	-	2962	4194	2158	27.001	15.7857	http://www.ncbi.nlm.nih.gov/gene/?term=427
ASAH2	chr10:51947000-52008370	-	2418	28	22	0.22082	0.197135	http://www.ncbi.nlm.nih.gov/gene/?term=56624
ASAH2B	chr10:52499688-52514569	+	652	26	19	0.760435	0.631399	http://www.ncbi.nlm.nih.gov/gene/?term=653308
ASAP1	chr8:131064351-131455906	-	6346	1552	1802	4.66367	6.15251	http://www.ncbi.nlm.nih.gov/gene/?term=50807
ASAP1-IT1	chr8:131307601-131308779	-	1179	13	32	0.210264	0.588076	http://www.ncbi.nlm.nih.gov/gene/?term=29065
ASAP2	chr2:9346894-9545812	+	5717	1052	1739	3.509	6.59066	http://www.ncbi.nlm.nih.gov/gene/?term=8853
ASAP3	chr1:23755056-23810750	-	4152	538	448	2.47093	2.33786	http://www.ncbi.nlm.nih.gov/gene/?term=55616
ASB1	chr2:239335626-239360891	+	6833	1084	1214	3.0252	3.8495	http://www.ncbi.nlm.nih.gov/gene/?term=51665
ASB10	chr7:150872785-150884919	-	2315	4	1	0.0329492	0.00935937	http://www.ncbi.nlm.nih.gov/gene/?term=136371
ASB11	chrX:15299831-15333746	-	2978	2	2	0.0128068	0.0145513	http://www.ncbi.nlm.nih.gov/gene/?term=140456
ASB12	chrX:63444072-63450511	-	1293	6	2	0.0884889	0.0335142	http://www.ncbi.nlm.nih.gov/gene/?term=142689
ASB13	chr10:5680820-5708558	-	2808	1126	988	7.64676	7.62355	http://www.ncbi.nlm.nih.gov/gene/?term=79754
ASB14	chr3:57302379-57326710	-	3207	118	143	0.701648	0.966128	http://www.ncbi.nlm.nih.gov/gene/?term=142686
ASB15	chr7:123249112-123277932	+	2706	4	1	0.0281883	0.008007	http://www.ncbi.nlm.nih.gov/gene/?term=142685
ASB16	chr17:42248074-42256451	+	2139	192	141	1.7117	1.42826	http://www.ncbi.nlm.nih.gov/gene/?term=92591
ASB16-AS1	chr17:42253342-42264085	-	2258	300	195	2.53357	1.87115	http://www.ncbi.nlm.nih.gov/gene/?term=339201
ASB17	chr1:76384558-76398116	-	1107	0	0	0	0	http://www.ncbi.nlm.nih.gov/gene/?term=127247
ASB18	chr2:237103515-237172988	-	1401	6	1	0.0816675	0.0154653	http://www.ncbi.nlm.nih.gov/gene/?term=401036
ASB2	chr14:94400499-94443076	-	3332	21	5	0.120185	0.0325134	http://www.ncbi.nlm.nih.gov/gene/?term=51676
ASB3	chr2:53897117-54014146	-	2818	937	738	6.34067	5.67431	http://www.ncbi.nlm.nih.gov/gene/?term=51130
ASB4	chr7:95115213-95169543	+	4322	506	628	2.23255	3.14827	http://www.ncbi.nlm.nih.gov/gene/?term=51666
ASB5	chr4:177134826-177190373	-	3029	0	0	0	0	http://www.ncbi.nlm.nih.gov/gene/?term=140458
ASB6	chr9:132396883-132404448	-	4622	1595	1212	6.58062	5.68159	http://www.ncbi.nlm.nih.gov/gene/?term=140459
ASB7	chr15:101142755-101191904	+	5130	1493	926	5.54982	3.91103	http://www.ncbi.nlm.nih.gov/gene/?term=140460
ASB8	chr12:48541572-48551377	-	2613	580	399	4.23277	3.3085	http://www.ncbi.nlm.nih.gov/gene/?term=140461
ASB9	chrX:15262109-15288589	-	2058	816	569	7.56103	5.99052	http://www.ncbi.nlm.nih.gov/gene/?term=140462
ASB9P1	chr15:93338714-93340338	+	1625	13	11	0.152555	0.146669	http://www.ncbi.nlm.nih.gov/gene/?term=728619
ASCC1	chr10:73855790-73976892	-	3513	1583	1345	8.59289	8.29548	http://www.ncbi.nlm.nih.gov/gene/?term=51008
ASCC2	chr22:30184597-30234293	-	2823	522	458	3.52611	3.51522	http://www.ncbi.nlm.nih.gov/gene/?term=84164
ASCC3	chr6:100956608-101329224	-	10492	4429	3878	8.04977	8.00842	http://www.ncbi.nlm.nih.gov/gene/?term=10973
ASCL1	chr12:103351452-103354294	+	2484	4	0	0.0307075	0	http://www.ncbi.nlm.nih.gov/gene/?term=429
ASCL2	chr11:2289728-2292182	-	1849	5	0	0.0515667	0	http://www.ncbi.nlm.nih.gov/gene/?term=430
ASCL3	chr11:8959119-8964580	-	650	2	0	0.058675	0	http://www.ncbi.nlm.nih.gov/gene/?term=56676
ASCL4	chr12:108168162-108170421	+	2260	0	0	0	0	http://www.ncbi.nlm.nih.gov/gene/?term=121549
ASCL5	chr1:201083081-201084500	-	1420	67	53	0.899752	0.808696	http://www.ncbi.nlm.nih.gov/gene/?term=647219
ASF1A	chr6:119215241-119230335	+	2508	547	480	4.15907	4.14678	http://www.ncbi.nlm.nih.gov/gene/?term=25842
ASF1B	chr19:14230321-14247440	-	1731	803	481	8.84616	6.02068	http://www.ncbi.nlm.nih.gov/gene/?term=55723
ASGR1	chr17:7076751-7082883	-	1503	11	13	0.139563	0.187405	http://www.ncbi.nlm.nih.gov/gene/?term=432
ASGR2	chr17:7004641-7018130	-	1544	1	1	0.0123506	0.014033	http://www.ncbi.nlm.nih.gov/gene/?term=433
ASH1L	chr1:155305052-155532324	-	11774	5356	5199	8.67467	9.56739	http://www.ncbi.nlm.nih.gov/gene/?term=55870
ASH1L-AS1	chr1:155531772-155533735	+	1964	268	249	2.60213	2.74698	http://www.ncbi.nlm.nih.gov/gene/?term=645676
ASH2L	chr8:37963011-37997598	+	3301	470	337	2.71512	2.21198	http://www.ncbi.nlm.nih.gov/gene/?term=9070
ASIC1	chr12:50451420-50477405	+	4736	452	417	1.81997	1.90775	http://www.ncbi.nlm.nih.gov/gene/?term=41
ASIC2	chr17:31340106-32483825	-	4271	4	8	0.0178594	0.0405843	http://www.ncbi.nlm.nih.gov/gene/?term=40
ASIC3	chr7:150745379-150749843	+	2314	233	175	1.92012	1.6386	http://www.ncbi.nlm.nih.gov/gene/?term=9311
ASIC4	chr2:220378892-220403494	+	2844	56	67	0.375487	0.510438	http://www.ncbi.nlm.nih.gov/gene/?term=55515
ASIC5	chr4:156750881-156787425	-	1692	8	11	0.0901625	0.140861	http://www.ncbi.nlm.nih.gov/gene/?term=51802
ASIP	chr20:32848171-32857148	+	584	11	8	0.359183	0.296807	http://www.ncbi.nlm.nih.gov/gene/?term=434
ASL	chr7:65540776-65558329	+	2118	430	449	3.8715	4.59323	http://www.ncbi.nlm.nih.gov/gene/?term=435
ASMT	chrY:1664348-1711974	+	2838	0	0	0	0	http://www.ncbi.nlm.nih.gov/gene/?term=438
ASMTL	chrX:1522032-1572655	-	4556	0	0	0	0	http://www.ncbi.nlm.nih.gov/gene/?term=8623
ASMTL-AS1	chrY:1469424-1484314	+	6034	0	0	0	0	http://www.ncbi.nlm.nih.gov/gene/?term=80161
ASNA1	chr19:12848306-12859137	+	1280	1670	1256	24.8796	21.2607	http://www.ncbi.nlm.nih.gov/gene/?term=439
ASNS	chr7:97481429-97501854	-	2526	1325	1666	10.0027	14.2902	http://www.ncbi.nlm.nih.gov/gene/?term=440
ASNSD1	chr2:190526125-190535557	+	2471	1455	971	11.2286	8.5142	http://www.ncbi.nlm.nih.gov/gene/?term=54529
ASPA	chr17:3377404-3402700	+	1483	0	0	0	0	http://www.ncbi.nlm.nih.gov/gene/?term=443
ASPDH	chr19:51014857-51017947	-	1257	55	48	0.83438	0.827377	http://www.ncbi.nlm.nih.gov/gene/?term=554235
ASPG	chr14:104552023-104579046	+	1972	15	12	0.145051	0.131847	http://www.ncbi.nlm.nih.gov/gene/?term=374569
ASPH	chr8:62413115-62627199	-	12033	66068	74186	104.702	133.581	http://www.ncbi.nlm.nih.gov/gene/?term=444
ASPHD1	chr16:29912147-29917377	+	1478	207	250	2.67074	3.66491	http://www.ncbi.nlm.nih.gov/gene/?term=253982
ASPHD2	chr22:26825280-26840978	+	3313	213	157	1.22601	1.02678	http://www.ncbi.nlm.nih.gov/gene/?term=57168
ASPM	chr1:197053257-197115824	-	10888	8965	6302	15.7014	12.5409	http://www.ncbi.nlm.nih.gov/gene/?term=259266
ASPN	chr9:95218489-95244844	-	2524	11	7	0.0831074	0.0600906	http://www.ncbi.nlm.nih.gov/gene/?term=54829
ASPRV1	chr2:70187224-70189397	-	2174	22	29	0.192974	0.289025	http://www.ncbi.nlm.nih.gov/gene/?term=151516
ASPSCR1	chr17:79935426-79975282	+	2125	916	580	8.22002	5.9138	http://www.ncbi.nlm.nih.gov/gene/?term=79058
ASRGL1	chr11:62104774-62160887	+	2419	271	120	2.13634	1.07484	http://www.ncbi.nlm.nih.gov/gene/?term=80150
ASS1	chr9:133320094-133376661	+	1848	1073	411	11.0722	4.81878	http://www.ncbi.nlm.nih.gov/gene/?term=445
ASTE1	chr3:130732721-130745646	-	2662	337	284	2.41412	2.31157	http://www.ncbi.nlm.nih.gov/gene/?term=28990
ASTL	chr2:96789589-96804175	-	1296	1	2	0.014714	0.0334366	http://www.ncbi.nlm.nih.gov/gene/?term=431705
ASTN1	chr1:176830203-177134024	-	7340	6	8	0.015588	0.0236152	http://www.ncbi.nlm.nih.gov/gene/?term=460
ASTN2	chr9:119187504-120177317	-	7923	509	375	1.22508	1.02551	http://www.ncbi.nlm.nih.gov/gene/?term=23245
ASUN	chr12:27058112-27091254	-	2976	1430	1205	9.16304	8.77307	http://www.ncbi.nlm.nih.gov/gene/?term=55726
ASXL1	chr20:30946147-31027122	+	7425	3573	3529	9.17641	10.298	http://www.ncbi.nlm.nih.gov/gene/?term=171023
ASXL2	chr2:25962253-26101312	-	7174	1246	1120	3.31202	3.38263	http://www.ncbi.nlm.nih.gov/gene/?term=55252
ASXL3	chr18:31158541-31327399	+	7642	5	6	0.0124767	0.0170115	http://www.ncbi.nlm.nih.gov/gene/?term=80816
ASZ1	chr7:117003276-117067577	-	3011	0	0	0	0	http://www.ncbi.nlm.nih.gov/gene/?term=136991
ATAD1	chr10:89512875-89577917	-	3034	4476	4392	28.1327	31.3649	http://www.ncbi.nlm.nih.gov/gene/?term=84896
ATAD2	chr8:124332091-124408705	-	5564	3374	2163	11.5636	8.423	http://www.ncbi.nlm.nih.gov/gene/?term=29028
ATAD2B	chr2:23971534-24149936	-	8055	1641	1610	3.8849	4.3307	http://www.ncbi.nlm.nih.gov/gene/?term=54454
ATAD3A	chr1:1447523-1470067	+	2807	546	455	3.70925	3.5121	http://www.ncbi.nlm.nih.gov/gene/?term=55210
ATAD3B	chr1:1407164-1431582	+	2433	37	34	0.289999	0.302785	http://www.ncbi.nlm.nih.gov/gene/?term=83858
ATAD3C	chr1:1385069-1405538	+	3859	9	17	0.0444738	0.0954491	http://www.ncbi.nlm.nih.gov/gene/?term=219293
ATAD5	chr17:29159023-29222295	+	6242	1352	780	4.13037	2.7075	http://www.ncbi.nlm.nih.gov/gene/?term=79915
ATAT1	chr6_cox_hap2:2106666-2126649	+	18892	56	71	0.0565258	0.0814288	http://www.ncbi.nlm.nih.gov/gene/?term=79969
ATCAY	chr19:3880618-3928080	+	5036	0	7	0	0.0301169	http://www.ncbi.nlm.nih.gov/gene/?term=85300
ATE1	chr10:123502625-123687546	-	2338	1028	789	8.38465	7.3119	http://www.ncbi.nlm.nih.gov/gene/?term=11101
ATF1	chr12:51157789-51214943	+	2505	761	702	5.79313	6.07193	http://www.ncbi.nlm.nih.gov/gene/?term=466
ATF2	chr2:175936978-176032934	-	4852	1643	1480	6.45733	6.60904	http://www.ncbi.nlm.nih.gov/gene/?term=1386
ATF3	chr1:212738676-212794119	+	2545	196	344	1.4686	2.92866	http://www.ncbi.nlm.nih.gov/gene/?term=467
ATF4	chr22:39916569-39918691	+	2022	10428	9671	98.3459	103.631	http://www.ncbi.nlm.nih.gov/gene/?term=468
ATF5	chr19:50431959-50437193	+	2375	475	365	3.81387	3.32987	http://www.ncbi.nlm.nih.gov/gene/?term=22809
ATF6	chr1:161736034-161933860	+	7546	2943	2815	7.43721	8.08275	http://www.ncbi.nlm.nih.gov/gene/?term=22926
ATF6B	chr6:32083045-32096017	-	10464	8	11	0.014579	0.0227768	http://www.ncbi.nlm.nih.gov/gene/?term=1388
ATF7	chr12:53901640-54020199	-	7351	487	555	1.26334	1.63585	http://www.ncbi.nlm.nih.gov/gene/?term=11016
ATF7IP	chr12:14518611-14651697	+	4661	659	515	2.69614	2.39401	http://www.ncbi.nlm.nih.gov/gene/?term=55729
ATF7IP2	chr16:10479912-10577495	+	3708	208	218	1.06969	1.27384	http://www.ncbi.nlm.nih.gov/gene/?term=80063
ATG10	chr5:81267844-81551216	+	2426	416	380	3.26993	3.39383	http://www.ncbi.nlm.nih.gov/gene/?term=83734
ATG12	chr5:115163894-115177548	-	4562	1357	973	5.67232	4.6212	http://www.ncbi.nlm.nih.gov/gene/?term=9140
ATG13	chr11:46638826-46697568	+	6074	2228	1847	6.99482	6.58855	http://www.ncbi.nlm.nih.gov/gene/?term=9776
ATG14	chr14:55833109-55878576	-	4743	1291	981	5.1905	4.4814	http://www.ncbi.nlm.nih.gov/gene/?term=22863
ATG16L1	chr2:234160217-234204320	+	3405	1664	1349	9.31907	8.58405	http://www.ncbi.nlm.nih.gov/gene/?term=55054
ATG16L2	chr11:72525451-72540680	+	2145	380	375	3.37826	3.78793	http://www.ncbi.nlm.nih.gov/gene/?term=89849
ATG2A	chr11:64662004-64684722	-	6373	871	665	2.60622	2.26087	http://www.ncbi.nlm.nih.gov/gene/?term=23130
ATG2B	chr14:96747595-96829678	-	11099	2412	2248	4.1441	4.38844	http://www.ncbi.nlm.nih.gov/gene/?term=55102
ATG3	chr3:112251359-112280485	-	1242	824	589	12.6515	10.2752	http://www.ncbi.nlm.nih.gov/gene/?term=64422
ATG4A	chrX:107334899-107397901	+	2314	378	280	3.11505	2.62176	http://www.ncbi.nlm.nih.gov/gene/?term=115201
ATG4B	chr2:242577027-242613271	+	2897	1194	943	7.85945	7.05279	http://www.ncbi.nlm.nih.gov/gene/?term=23192
ATG4C	chr1:63249777-63330941	+	2724	345	332	2.41517	2.64076	http://www.ncbi.nlm.nih.gov/gene/?term=84938
ATG4D	chr19:10654647-10664094	+	1896	443	308	4.45555	3.51973	http://www.ncbi.nlm.nih.gov/gene/?term=84971
ATG5	chr6:106632352-106773695	-	3244	1397	997	8.21206	6.65904	http://www.ncbi.nlm.nih.gov/gene/?term=9474
ATG7	chr3:11314010-11599139	+	5051	2275	1963	8.58896	8.42055	http://www.ncbi.nlm.nih.gov/gene/?term=10533
ATG9A	chr2:220084102-220094361	-	3773	1810	1633	9.14804	9.37771	http://www.ncbi.nlm.nih.gov/gene/?term=79065
ATG9B	chr7:150709297-150721586	-	4987	10	10	0.0382382	0.0434468	http://www.ncbi.nlm.nih.gov/gene/?term=285973
ATHL1	chr11:289138-295688	+	3268	3536	4547	20.6332	30.1467	http://www.ncbi.nlm.nih.gov/gene/?term=80162
ATIC	chr2:216176679-216214496	+	2084	1091	897	9.98305	9.32593	http://www.ncbi.nlm.nih.gov/gene/?term=471
ATL1	chr14:50999800-51099784	+	2931	157	99	1.02146	0.731841	http://www.ncbi.nlm.nih.gov/gene/?term=51062
ATL2	chr2:38522029-38604432	-	3366	2965	2575	16.7976	16.5753	http://www.ncbi.nlm.nih.gov/gene/?term=64225
ATL3	chr11:63396437-63439083	-	2256	1617	1660	13.6681	15.9429	http://www.ncbi.nlm.nih.gov/gene/?term=25923
ATM	chr11:108093559-108239826	+	13147	4864	5180	7.0551	8.53691	http://www.ncbi.nlm.nih.gov/gene/?term=472
ATMIN	chr16:81069458-81080951	+	4866	2387	1824	9.35441	8.12176	http://www.ncbi.nlm.nih.gov/gene/?term=23300
ATN1	chr12:7033626-7051484	+	4419	234	250	1.00978	1.22578	http://www.ncbi.nlm.nih.gov/gene/?term=1822
ATOH1	chr4:94750078-94751142	+	1065	0	1	0	0.0203445	http://www.ncbi.nlm.nih.gov/gene/?term=474
ATOH7	chr10:69990352-69991870	-	1519	11	13	0.138093	0.185431	http://www.ncbi.nlm.nih.gov/gene/?term=220202
ATOH8	chr2:85980909-86018506	+	5863	398	733	1.29449	2.70883	http://www.ncbi.nlm.nih.gov/gene/?term=84913
ATOX1	chr5:151122383-151138210	-	489	520	353	20.2783	15.641	http://www.ncbi.nlm.nih.gov/gene/?term=475
ATP10A	chr15:25923860-26108349	-	5234	691	1030	2.51756	4.26384	http://www.ncbi.nlm.nih.gov/gene/?term=57194
ATP10B	chr5:159990127-160279219	-	7566	4	2	0.0100816	0.00572745	http://www.ncbi.nlm.nih.gov/gene/?term=23120
ATP10D	chr4:47487410-47595503	+	6550	986	1093	2.87059	3.61557	http://www.ncbi.nlm.nih.gov/gene/?term=57205
ATP11A	chr13:113344643-113541482	+	8855	1271	1807	2.73712	4.42147	http://www.ncbi.nlm.nih.gov/gene/?term=23250
ATP11B	chr3:182511291-182639421	+	7320	2051	2258	5.34307	6.6836	http://www.ncbi.nlm.nih.gov/gene/?term=23200
ATP11C	chrX:138808505-138914447	-	6118	2105	3122	6.56113	11.0566	http://www.ncbi.nlm.nih.gov/gene/?term=286410
ATP12A	chr13:25254549-25285923	+	3734	5	4	0.0255348	0.0232104	http://www.ncbi.nlm.nih.gov/gene/?term=479
ATP13A1	chr19:19756010-19774503	-	3864	1333	1191	6.57854	6.6784	http://www.ncbi.nlm.nih.gov/gene/?term=57130
ATP13A2	chr1:17312453-17338423	-	3996	918	964	4.3808	5.22696	http://www.ncbi.nlm.nih.gov/gene/?term=23400
ATP13A3	chr3:194123403-194188968	-	7328	4974	6701	12.9436	19.8131	http://www.ncbi.nlm.nih.gov/gene/?term=79572
ATP13A4	chr3:193119866-193272696	-	4274	14	12	0.062464	0.0608337	http://www.ncbi.nlm.nih.gov/gene/?term=84239
ATP13A5	chr3:192992831-193096514	-	3657	1	2	0.00521448	0.0118496	http://www.ncbi.nlm.nih.gov/gene/?term=344905
ATP1A1	chr1:116915795-116947396	+	4300	8433	10347	37.3981	52.1367	http://www.ncbi.nlm.nih.gov/gene/?term=476
ATP1A1OS	chr1:116935487-116961244	-	2635	1454	1855	10.5225	15.2532	http://www.ncbi.nlm.nih.gov/gene/?term=ATP1A1OS
ATP1A2	chr1:160085520-160113374	+	5457	12	10	0.0419337	0.0397049	http://www.ncbi.nlm.nih.gov/gene/?term=477
ATP1A3	chr19:42470734-42498428	-	3711	106	72	0.544692	0.420377	http://www.ncbi.nlm.nih.gov/gene/?term=478
ATP1A4	chr1:160121352-160156767	+	3955	7	1	0.0337511	0.00547837	http://www.ncbi.nlm.nih.gov/gene/?term=480
ATP1B1	chr1:169075947-169101960	+	2200	8738	8336	75.7401	82.098	http://www.ncbi.nlm.nih.gov/gene/?term=481
ATP1B2	chr17:7554254-7561089	+	3332	2	4	0.0114462	0.0260107	http://www.ncbi.nlm.nih.gov/gene/?term=482
ATP1B3	chr3:141595470-141645382	+	1853	2615	2505	26.9112	29.2907	http://www.ncbi.nlm.nih.gov/gene/?term=483
ATP1B4	chrX:119495940-119517104	+	4773	0	0	0	0	http://www.ncbi.nlm.nih.gov/gene/?term=23439
ATP2A1	chr16:28889809-28915830	+	3536	72	64	0.38829	0.392162	http://www.ncbi.nlm.nih.gov/gene/?term=487
ATP2A2	chr12:110719032-110788897	+	8314	15263	22536	35.0079	58.7306	http://www.ncbi.nlm.nih.gov/gene/?term=488
ATP2A3	chr17:3827163-3867758	-	4885	334	317	1.30382	1.40602	http://www.ncbi.nlm.nih.gov/gene/?term=489
ATP2B1	chr12:89981826-90049844	-	6933	9129	8733	25.1095	27.2923	http://www.ncbi.nlm.nih.gov/gene/?term=490
ATP2B2	chr3:10365707-10547268	-	8962	13	14	0.0276614	0.033847	http://www.ncbi.nlm.nih.gov/gene/?term=491
ATP2B3	chrX:152801580-152848387	+	6574	7	3	0.0203051	0.00988756	http://www.ncbi.nlm.nih.gov/gene/?term=492
ATP2B4	chr1:203595915-203713209	+	8920	2484	6150	5.31035	14.9385	http://www.ncbi.nlm.nih.gov/gene/?term=493
ATP2C1	chr3:130569369-130735555	+	6245	3064	2947	9.35605	10.2246	http://www.ncbi.nlm.nih.gov/gene/?term=27032
ATP2C2	chr16:84402133-84497793	+	3385	30	62	0.169005	0.396854	http://www.ncbi.nlm.nih.gov/gene/?term=9914
ATP4A	chr19:36041095-36054560	-	3559	17	20	0.0910872	0.121759	http://www.ncbi.nlm.nih.gov/gene/?term=495
ATP4B	chr13:114303122-114312513	-	1497	1	1	0.0127384	0.0144736	http://www.ncbi.nlm.nih.gov/gene/?term=496
ATP5A1	chr18:43664110-43684199	-	2428	13026	10155	102.305	90.621	http://www.ncbi.nlm.nih.gov/gene/?term=498
ATP5B	chr12:57031959-57039852	-	1843	15072	11150	155.949	131.083	http://www.ncbi.nlm.nih.gov/gene/?term=506
ATP5C1	chr10:7830093-7849762	+	1146	4164	3345	69.2887	63.2425	http://www.ncbi.nlm.nih.gov/gene/?term=509
ATP5D	chr19:1241749-1244824	+	996	682	453	13.0575	9.85454	http://www.ncbi.nlm.nih.gov/gene/?term=513
ATP5E	chr20:57603733-57607422	-	439	2935	1931	127.491	95.3049	http://www.ncbi.nlm.nih.gov/gene/?term=514
ATP5EP2	chr13:28519343-28519710	+	368	0	0	0	0	http://www.ncbi.nlm.nih.gov/gene/?term=432369
ATP5F1	chr1:111991743-112004525	+	2101	2827	2030	25.6588	20.9347	http://www.ncbi.nlm.nih.gov/gene/?term=515
ATP5G1	chr17:46970148-46973232	+	646	2645	1186	78.0781	39.7786	http://www.ncbi.nlm.nih.gov/gene/?term=516
ATP5G2	chr12:54058944-54070512	-	1287	6285	5203	93.1243	87.5937	http://www.ncbi.nlm.nih.gov/gene/?term=517
ATP5G3	chr2:176040986-176046490	-	3482	4509	2946	24.6938	18.3316	http://www.ncbi.nlm.nih.gov/gene/?term=518
ATP5H	chr17:73034955-73043074	-	622	3951	2395	121.13	83.4282	http://www.ncbi.nlm.nih.gov/gene/?term=10476
ATP5I	chr4:666225-668127	-	365	1747	1155	91.2717	68.5625	http://www.ncbi.nlm.nih.gov/gene/?term=521
ATP5J	chr21:27096791-27107965	-	1296	589	486	8.66656	8.1251	http://www.ncbi.nlm.nih.gov/gene/?term=522
ATP5J2	chr7:99055784-99063824	-	511	2125	1498	79.3002	63.5168	http://www.ncbi.nlm.nih.gov/gene/?term=9551
ATP5J2-PTCD1	chr7:99014362-99063824	-	5538	2557	2275	8.80469	8.90074	http://www.ncbi.nlm.nih.gov/gene/?term=100526740
ATP5L	chr11:118272104-118280562	+	1391	2450	1559	33.5873	24.2838	http://www.ncbi.nlm.nih.gov/gene/?term=10632
ATP5L2	chr22:43035809-43036607	-	799	6	4	0.143199	0.10847	http://www.ncbi.nlm.nih.gov/gene/?term=267020
ATP5O	chr21:35275757-35288158	-	806	1551	1089	36.6955	29.2746	http://www.ncbi.nlm.nih.gov/gene/?term=539
ATP5S	chr14:50779047-50792946	+	2187	159	164	1.38639	1.62477	http://www.ncbi.nlm.nih.gov/gene/?term=27109
ATP5SL	chr19:41937223-41945843	-	1829	2569	1402	26.7847	16.6086	http://www.ncbi.nlm.nih.gov/gene/?term=55101
ATP6AP1	chrX:153656978-153664862	+	2099	2837	2527	25.7741	26.085	http://www.ncbi.nlm.nih.gov/gene/?term=537
ATP6AP1L	chr5:81601166-81614147	+	758	68	42	1.71071	1.20054	http://www.ncbi.nlm.nih.gov/gene/?term=92270
ATP6AP2	chrX:40440216-40465888	+	2036	5782	4804	54.1548	51.1238	http://www.ncbi.nlm.nih.gov/gene/?term=10159
ATP6V0A1	chr17:40610862-40674597	+	4161	1410	1251	6.46186	6.51414	http://www.ncbi.nlm.nih.gov/gene/?term=535
ATP6V0A2	chr12:124196865-124246301	+	6541	950	978	2.76959	3.23961	http://www.ncbi.nlm.nih.gov/gene/?term=23545
ATP6V0A4	chr7:138391039-138482941	-	3357	125	87	0.71006	0.56152	http://www.ncbi.nlm.nih.gov/gene/?term=50617
ATP6V0B	chr1:44440602-44443972	+	1022	2392	2394	44.632	50.7541	http://www.ncbi.nlm.nih.gov/gene/?term=533
ATP6V0C	chr16:2563727-2570224	+	1231	248	212	3.84176	3.73143	http://www.ncbi.nlm.nih.gov/gene/?term=527
ATP6V0CP3	chr6:42695314-42695932	+	619	0	0	0	0	http://www.ncbi.nlm.nih.gov/gene/?term=442211
ATP6V0D1	chr16:67471917-67515089	-	1670	1440	1175	16.443	15.2447	http://www.ncbi.nlm.nih.gov/gene/?term=9114
ATP6V0D2	chr8:87111139-87166454	+	2370	5	11	0.0402307	0.100564	http://www.ncbi.nlm.nih.gov/gene/?term=245972
ATP6V0E1	chr5:172410763-172461900	+	882	4235	2667	91.5632	65.5167	http://www.ncbi.nlm.nih.gov/gene/?term=8992
ATP6V0E2	chr7:149570057-149577787	+	2727	2863	1483	20.0204	11.7829	http://www.ncbi.nlm.nih.gov/gene/?term=155066
ATP6V0E2-AS1	chr7:149564783-149570951	-	3069	525	307	3.26211	2.1674	http://www.ncbi.nlm.nih.gov/gene/?term=401431
ATP6V1A	chr3:113465866-113530905	+	4593	3312	2852	13.7509	13.454	http://www.ncbi.nlm.nih.gov/gene/?term=523
ATP6V1B1	chr2:71162998-71192561	+	1939	137	153	1.34735	1.70967	http://www.ncbi.nlm.nih.gov/gene/?term=525
ATP6V1B2	chr8:20054704-20079207	+	3044	1674	1291	10.4869	9.18923	http://www.ncbi.nlm.nih.gov/gene/?term=526
ATP6V1C1	chr8:104033248-104085285	+	5704	1634	1512	5.46272	5.74341	http://www.ncbi.nlm.nih.gov/gene/?term=528
ATP6V1C2	chr2:10861775-10925236	+	3240	8117	7146	47.7735	47.7876	http://www.ncbi.nlm.nih.gov/gene/?term=245973
ATP6V1D	chr14:67804581-67826720	-	1806	1221	1056	12.8924	12.669	http://www.ncbi.nlm.nih.gov/gene/?term=51382
ATP6V1E1	chr22:18074903-18111588	-	1405	2137	1862	29.0044	28.7145	http://www.ncbi.nlm.nih.gov/gene/?term=529
ATP6V1E2	chr2:46738986-46747096	-	1979	177	201	1.70555	2.20063	http://www.ncbi.nlm.nih.gov/gene/?term=90423
ATP6V1F	chr7:128502857-128505903	+	817	3278	1668	76.5109	44.2356	http://www.ncbi.nlm.nih.gov/gene/?term=9296
ATP6V1G1	chr9:117349994-117361152	+	1611	2556	1594	30.2553	21.4383	http://www.ncbi.nlm.nih.gov/gene/?term=9550
ATP6V1G2	chr6_mann_hap4:2855124-2857517	-	11221	375	375	0.637288	0.724098	http://www.ncbi.nlm.nih.gov/gene/?term=534
ATP6V1G2-DDX39B	chr6_qbl_hap6:2791677-2808296	-	17214	1267	1216	1.40356	1.53056	http://www.ncbi.nlm.nih.gov/gene/?term=100532737
ATP6V1G3	chr1:198492352-198510075	-	678	0	2	0	0.0639143	http://www.ncbi.nlm.nih.gov/gene/?term=127124
ATP6V1H	chr8:54628103-54755871	-	2349	1078	1064	8.75129	9.81423	http://www.ncbi.nlm.nih.gov/gene/?term=51606
ATP7A	chrX:77166194-77305892	+	8488	2717	2957	6.10409	7.5482	http://www.ncbi.nlm.nih.gov/gene/?term=538
ATP7B	chr13:52506806-52585630	-	6641	883	931	2.5355	3.03748	http://www.ncbi.nlm.nih.gov/gene/?term=540
ATP8A1	chr4:42410392-42659122	-	8342	247	133	0.564629	0.345445	http://www.ncbi.nlm.nih.gov/gene/?term=10396
ATP8A2	chr13:25946209-26595420	+	5006	32	4	0.121898	0.0173128	http://www.ncbi.nlm.nih.gov/gene/?term=51761
ATP8B1	chr18:55313659-55470327	-	5937	1328	2058	4.26547	7.51062	http://www.ncbi.nlm.nih.gov/gene/?term=5205
ATP8B2	chr1:154298036-154323780	+	6303	2833	2744	8.57108	9.43266	http://www.ncbi.nlm.nih.gov/gene/?term=57198
ATP8B3	chr19:1782074-1812275	-	5600	261	238	0.888769	0.920845	http://www.ncbi.nlm.nih.gov/gene/?term=148229
ATP8B4	chr15:50150435-50411419	-	5884	86	127	0.278716	0.467658	http://www.ncbi.nlm.nih.gov/gene/?term=79895
ATP8B5P	chr9:35406752-35483026	+	4418	33	34	0.142438	0.166744	http://www.ncbi.nlm.nih.gov/gene/?term=158381
ATP9A	chr20:50213314-50384908	-	7580	5594	6481	14.0731	18.5255	http://www.ncbi.nlm.nih.gov/gene/?term=10079
ATP9B	chr18:76829397-77138282	+	4357	1063	994	4.65245	4.94307	http://www.ncbi.nlm.nih.gov/gene/?term=374868
ATPAF1	chr1:47100711-47134099	-	2152	1273	850	11.2803	8.55804	http://www.ncbi.nlm.nih.gov/gene/?term=64756
ATPAF2	chr17:17921334-17942480	-	1552	400	381	4.91479	5.31901	http://www.ncbi.nlm.nih.gov/gene/?term=91647
ATPIF1	chr1:28562602-28564616	+	1925	1519	1222	15.0475	13.7543	http://www.ncbi.nlm.nih.gov/gene/?term=93974
ATR	chr3:142168077-142297668	-	8251	2496	2273	5.76865	5.96885	http://www.ncbi.nlm.nih.gov/gene/?term=545
ATRAID	chr2:27434899-27440046	+	1398	7202	6529	98.2386	101.19	http://www.ncbi.nlm.nih.gov/gene/?term=51374
ATRIP	chr3:48488114-48507054	+	3126	385	329	2.34859	2.28037	http://www.ncbi.nlm.nih.gov/gene/?term=84126
ATRN	chr20:3451665-3631769	+	8731	7833	7656	17.108	18.9992	http://www.ncbi.nlm.nih.gov/gene/?term=8455
ATRNL1	chr10:116853124-117708496	+	9104	870	541	1.82231	1.28755	http://www.ncbi.nlm.nih.gov/gene/?term=26033
ATRX	chrX:76760356-77041719	-	11184	7082	7861	12.0752	15.2292	http://www.ncbi.nlm.nih.gov/gene/?term=546
ATXN1	chr6:16299343-16761721	-	10636	1076	1116	1.92917	2.27344	http://www.ncbi.nlm.nih.gov/gene/?term=6310
ATXN10	chr22:46067678-46241187	+	3330	2542	3497	14.5569	22.7535	http://www.ncbi.nlm.nih.gov/gene/?term=25814
ATXN1L	chr16:71879894-71891236	+	7886	2242	1747	5.42145	4.79992	http://www.ncbi.nlm.nih.gov/gene/?term=342371
ATXN2	chr12:111890018-112037480	-	4702	403	437	1.6344	2.01371	http://www.ncbi.nlm.nih.gov/gene/?term=6311
ATXN2L	chr16:28834369-28848558	+	4412	1030	1063	4.45182	5.2203	http://www.ncbi.nlm.nih.gov/gene/?term=11273
ATXN3	chr14:92524896-92572965	-	7080	982	817	2.64493	2.50027	http://www.ncbi.nlm.nih.gov/gene/?term=4287
ATXN3L	chrX:13336768-13338518	-	1751	2	0	0.0217811	0	http://www.ncbi.nlm.nih.gov/gene/?term=92552
ATXN7	chr3:63850233-63989136	+	7524	608	561	1.54096	1.61552	http://www.ncbi.nlm.nih.gov/gene/?term=6314
ATXN7L1	chr7:105245221-105517031	-	7079	154	183	0.414844	0.560114	http://www.ncbi.nlm.nih.gov/gene/?term=222255
ATXN7L2	chr1:110026561-110035420	+	2382	63	39	0.504354	0.354748	http://www.ncbi.nlm.nih.gov/gene/?term=127002
ATXN7L3	chr17:42269173-42275529	-	3614	2596	2127	13.6979	12.752	http://www.ncbi.nlm.nih.gov/gene/?term=56970
ATXN7L3B	chr12:74931551-74935232	+	3682	2891	2453	14.9727	14.4348	http://www.ncbi.nlm.nih.gov/gene/?term=552889
ATXN8OS	chr13:70681345-70713885	+	1472	0	0	0	0	http://www.ncbi.nlm.nih.gov/gene/?term=6315
AUH	chr9:93976097-94124206	-	1588	767	626	9.21046	8.54125	http://www.ncbi.nlm.nih.gov/gene/?term=549
AUNIP	chr1:26160497-26185848	-	2061	188	103	1.73947	1.08282	http://www.ncbi.nlm.nih.gov/gene/?term=79000
AUP1	chr2:74753775-74756974	-	1603	3384	3324	40.2562	44.9288	http://www.ncbi.nlm.nih.gov/gene/?term=550
AURKA	chr20:54944445-54967351	-	2547	3100	1959	23.2097	16.6649	http://www.ncbi.nlm.nih.gov/gene/?term=6790
AURKAIP1	chr1:1309110-1310818	-	1147	2390	1434	39.7348	27.0884	http://www.ncbi.nlm.nih.gov/gene/?term=54998
AURKAPS1	chr1:220439521-220441057	-	1537	24	20	0.297765	0.281938	http://www.ncbi.nlm.nih.gov/gene/?term=6791
AURKB	chr17:8108049-8113944	-	1297	1072	589	15.7613	9.8395	http://www.ncbi.nlm.nih.gov/gene/?term=9212
AURKC	chr19:57742377-57746916	+	1301	6	17	0.0879448	0.283119	http://www.ncbi.nlm.nih.gov/gene/?term=6795
AUTS2	chr7:69063905-70257885	+	6672	228	303	0.651651	0.983975	http://www.ncbi.nlm.nih.gov/gene/?term=26053
AVEN	chr15:34158428-34331303	-	1531	337	268	4.1975	3.79278	http://www.ncbi.nlm.nih.gov/gene/?term=57099
AVIL	chr12:58191160-58209852	-	2994	70	28	0.445844	0.20263	http://www.ncbi.nlm.nih.gov/gene/?term=10677
AVL9	chr7:32535176-32623779	+	2353	1452	1153	11.7674	10.6171	http://www.ncbi.nlm.nih.gov/gene/?term=23080
AVP	chr20:3063202-3065370	-	619	0	1	0	0.0350031	http://www.ncbi.nlm.nih.gov/gene/?term=551
AVPI1	chr10:99437181-99447015	-	1392	2643	2009	36.2071	31.2707	http://www.ncbi.nlm.nih.gov/gene/?term=60370
AVPR1A	chr12:63536539-63546590	-	7831	6	10	0.0146107	0.0276682	http://www.ncbi.nlm.nih.gov/gene/?term=552
AVPR1B	chr1:206224283-206231482	+	1773	5	3	0.0537771	0.0366615	http://www.ncbi.nlm.nih.gov/gene/?term=553
AVPR2	chrX:153167985-153172620	+	2194	13	17	0.112991	0.167884	http://www.ncbi.nlm.nih.gov/gene/?term=554
AWAT1	chrX:69454505-69460511	+	1399	0	3	0	0.0464623	http://www.ncbi.nlm.nih.gov/gene/?term=158833
AWAT2	chrX:69260392-69269788	-	2124	1	2	0.00897805	0.020402	http://www.ncbi.nlm.nih.gov/gene/?term=158835
AXDND1	chr1:179334855-179523870	+	3862	11	18	0.0543146	0.100985	http://www.ncbi.nlm.nih.gov/gene/?term=126859
AXIN1	chr16:337440-402676	-	3660	1521	1220	7.92473	7.22231	http://www.ncbi.nlm.nih.gov/gene/?term=8312
AXIN2	chr17:63524683-63557740	-	4232	398	489	1.79339	2.50358	http://www.ncbi.nlm.nih.gov/gene/?term=8313
AXL	chr19:41725108-41767671	+	4737	9660	7762	38.8875	35.5032	http://www.ncbi.nlm.nih.gov/gene/?term=558
AZGP1	chr7:99564350-99573735	-	1265	3	0	0.0452238	0	http://www.ncbi.nlm.nih.gov/gene/?term=563
AZGP1P1	chr7:99578385-99581860	+	1181	1	0	0.0161468	0	http://www.ncbi.nlm.nih.gov/gene/?term=646282
AZI1	chr17:79163393-79196751	-	3619	545	356	2.87173	2.13137	http://www.ncbi.nlm.nih.gov/gene/?term=AZI1
AZI2	chr3:28363844-28390618	-	3751	1584	1098	8.05275	6.34239	http://www.ncbi.nlm.nih.gov/gene/?term=64343
AZIN1	chr8:103838536-103876397	-	4348	6153	4076	26.9857	20.3115	http://www.ncbi.nlm.nih.gov/gene/?term=51582
AZU1	chr19:827831-832017	+	912	71	24	1.48457	0.570183	http://www.ncbi.nlm.nih.gov/gene/?term=566
B2M	chr15:45003685-45010357	+	987	20367	15743	393.501	345.595	http://www.ncbi.nlm.nih.gov/gene/?term=567
B3GALNT1	chr3:160801671-160823160	-	3641	1	0	0.0052374	0	http://www.ncbi.nlm.nih.gov/gene/?term=8706
B3GALNT2	chr1:235610505-235667781	-	5611	1269	1191	4.31278	4.59906	http://www.ncbi.nlm.nih.gov/gene/?term=148789
B3GALT1	chr2:168675182-168727366	+	2168	5	11	0.0439792	0.109934	http://www.ncbi.nlm.nih.gov/gene/?term=8708
B3GALT2	chr1:193147860-193155743	-	3548	56	94	0.300982	0.57404	http://www.ncbi.nlm.nih.gov/gene/?term=8707
B3GALT4	chr6_cox_hap2:4688727-4690412	+	8430	2	2	0.00452417	0.00514044	http://www.ncbi.nlm.nih.gov/gene/?term=8705
B3GALT5	chr21:41029254-41034815	+	2871	57	231	0.378598	1.74332	http://www.ncbi.nlm.nih.gov/gene/?term=10317
B3GALT6	chr1:1167629-1170420	+	2792	1647	1532	11.249	11.8889	http://www.ncbi.nlm.nih.gov/gene/?term=126792
B3GALTL	chr13:31774112-31906411	+	4213	475	462	2.15	2.37601	http://www.ncbi.nlm.nih.gov/gene/?term=145173
B3GAT1	chr11:134248398-134281812	-	3656	13	2	0.0678068	0.0118528	http://www.ncbi.nlm.nih.gov/gene/?term=27087
B3GAT2	chr6:71571069-71666788	-	1925	63	61	0.624088	0.686589	http://www.ncbi.nlm.nih.gov/gene/?term=135152
B3GAT3	chr11:62382768-62389647	-	1641	1646	1287	19.1275	16.9929	http://www.ncbi.nlm.nih.gov/gene/?term=26229
B3GNT1	chr11:66112843-66115161	-	2070	4342	3304	39.9996	34.5834	http://www.ncbi.nlm.nih.gov/gene/?term=B3GNT1
B3GNT2	chr2:62423262-62451866	+	2749	1274	1408	8.83753	11.0975	http://www.ncbi.nlm.nih.gov/gene/?term=10678
B3GNT3	chr19:17905919-17924385	+	2720	409	201	2.86742	1.60112	http://www.ncbi.nlm.nih.gov/gene/?term=10331
B3GNT4	chr12:122688228-122692084	+	1504	76	52	0.963612	0.749123	http://www.ncbi.nlm.nih.gov/gene/?term=79369
B3GNT5	chr3:182971032-182991179	+	4123	358	514	1.65579	2.70114	http://www.ncbi.nlm.nih.gov/gene/?term=84002
B3GNT6	chr11:76745435-76753005	+	2495	3	0	0.0229291	0	http://www.ncbi.nlm.nih.gov/gene/?term=192134
B3GNT7	chr2:232260335-232265875	+	3625	18	26	0.0946893	0.155404	http://www.ncbi.nlm.nih.gov/gene/?term=93010
B3GNT8	chr19:41931264-41934635	-	1874	51	29	0.518964	0.335294	http://www.ncbi.nlm.nih.gov/gene/?term=374907
B3GNT9	chr16:67182005-67184902	-	2705	640	235	4.51179	1.88234	http://www.ncbi.nlm.nih.gov/gene/?term=84752
B3GNTL1	chr17:80901667-81009686	-	1383	286	255	3.94348	3.99499	http://www.ncbi.nlm.nih.gov/gene/?term=146712
B4GALNT1	chr12:58019678-58027022	-	3882	1619	1414	7.95294	7.89208	http://www.ncbi.nlm.nih.gov/gene/?term=2583
B4GALNT2	chr17:47209822-47247351	+	2110	12	7	0.108451	0.0718808	http://www.ncbi.nlm.nih.gov/gene/?term=124872
B4GALNT3	chr12:569543-671058	+	3438	80	33	0.443732	0.207972	http://www.ncbi.nlm.nih.gov/gene/?term=283358
B4GALNT4	chr11:369795-382117	+	3454	1837	1525	10.142	9.56632	http://www.ncbi.nlm.nih.gov/gene/?term=338707
B4GALT1	chr9:33110639-33167356	-	4199	6450	4805	29.2921	24.7939	http://www.ncbi.nlm.nih.gov/gene/?term=2683
B4GALT2	chr1:44444874-44456843	+	2425	1742	1160	13.6985	10.3644	http://www.ncbi.nlm.nih.gov/gene/?term=8704
B4GALT3	chr1:161141100-161147758	-	2415	1191	1069	9.4044	9.59087	http://www.ncbi.nlm.nih.gov/gene/?term=8703
B4GALT4	chr3:118930589-118959752	-	2344	6656	9128	54.1492	84.3753	http://www.ncbi.nlm.nih.gov/gene/?term=8702
B4GALT5	chr20:48249483-48330421	-	4727	2702	2402	10.9002	11.0099	http://www.ncbi.nlm.nih.gov/gene/?term=9334
B4GALT6	chr18:29202209-29264686	-	4814	564	564	2.23413	2.53846	http://www.ncbi.nlm.nih.gov/gene/?term=9331
B4GALT7	chr5:177027119-177037346	+	1727	1138	834	12.5657	10.4634	http://www.ncbi.nlm.nih.gov/gene/?term=11285
B9D1	chr17:19240867-19281495	-	1775	945	826	10.1524	10.0828	http://www.ncbi.nlm.nih.gov/gene/?term=27077
B9D2	chr19:41860322-41870078	-	1031	483	291	8.93356	6.1155	http://www.ncbi.nlm.nih.gov/gene/?term=80776
BAALC	chr8:104152921-104242533	+	2849	4	5	0.0267734	0.0380255	http://www.ncbi.nlm.nih.gov/gene/?term=79870
BAAT	chr9:104122699-104147287	-	3528	21	40	0.113508	0.245657	http://www.ncbi.nlm.nih.gov/gene/?term=570
BABAM1	chr19:17378232-17390162	+	1451	1236	1013	16.2438	15.1265	http://www.ncbi.nlm.nih.gov/gene/?term=29086
BACE1	chr11:117156402-117186972	-	6020	972	799	3.07897	2.87573	http://www.ncbi.nlm.nih.gov/gene/?term=23621
BACE1-AS	chr11:117162062-117162857	+	796	53	55	1.26969	1.49709	http://www.ncbi.nlm.nih.gov/gene/?term=100379571
BACE2	chr21:42539728-42648524	+	2993	1262	640	8.04061	4.63309	http://www.ncbi.nlm.nih.gov/gene/?term=25825
BACH1	chr21:30671220-30734217	+	6731	1521	1518	4.30909	4.88641	http://www.ncbi.nlm.nih.gov/gene/?term=571
BACH2	chr6:90636247-91006627	-	9280	34	36	0.0698662	0.0840528	http://www.ncbi.nlm.nih.gov/gene/?term=60468
BAD	chr11:64037300-64052176	-	1224	1984	1271	30.9098	22.4989	http://www.ncbi.nlm.nih.gov/gene/?term=572
BAG1	chr9:33252470-33264759	-	3872	562	396	2.76782	2.21594	http://www.ncbi.nlm.nih.gov/gene/?term=573
BAG2	chr6:57037104-57050012	+	2052	1226	870	11.3933	9.18628	http://www.ncbi.nlm.nih.gov/gene/?term=9532
BAG3	chr10:121410882-121437329	+	2569	1598	1235	11.8618	10.416	http://www.ncbi.nlm.nih.gov/gene/?term=9531
BAG4	chr8:38034106-38070819	+	4464	1619	1227	6.91606	5.9555	http://www.ncbi.nlm.nih.gov/gene/?term=9530
BAG5	chr14:104022881-104029151	-	5254	2113	1630	7.66912	6.72195	http://www.ncbi.nlm.nih.gov/gene/?term=9529
BAG6	chr6_ssto_hap7:2937602-2951276	-	27003	899	808	0.634869	0.648331	http://www.ncbi.nlm.nih.gov/gene/?term=7917
BAGE	chr21:11057796-11098937	-	951	0	3	0	0.06835	http://www.ncbi.nlm.nih.gov/gene/?term=574
BAGE2	chr21:11020842-11098925	-	1891	0	12	0	0.137495	http://www.ncbi.nlm.nih.gov/gene/?term=85319
BAGE3	chr21:11020842-11098925	-	1891	0	12	0	0.137495	http://www.ncbi.nlm.nih.gov/gene/?term=85318
BAGE4	chr21:11020842-11098925	-	1756	0	12	0	0.148066	http://www.ncbi.nlm.nih.gov/gene/?term=85317
BAGE5	chr21:11020842-11098925	-	1755	0	12	0	0.14815	http://www.ncbi.nlm.nih.gov/gene/?term=85316
BAHCC1	chr17:79373540-79433358	+	10177	1024	961	1.91874	2.04598	http://www.ncbi.nlm.nih.gov/gene/?term=57597
BAHD1	chr15:40733411-40760441	+	4526	486	443	2.04766	2.12074	http://www.ncbi.nlm.nih.gov/gene/?term=22893
BAI1	chr8:143545377-143626368	+	5528	542	406	1.86968	1.59131	http://www.ncbi.nlm.nih.gov/gene/?term=575
BAI2	chr1:32192718-32229648	-	5415	988	899	3.47932	3.59715	http://www.ncbi.nlm.nih.gov/gene/?term=576
BAI3	chr6:69345632-70099403	+	5637	3	4	0.0101487	0.0153748	http://www.ncbi.nlm.nih.gov/gene/?term=577
BAIAP2	chr17:79008947-79091232	+	4897	978	646	3.80842	2.85825	http://www.ncbi.nlm.nih.gov/gene/?term=10458
BAIAP2-AS1	chr17:79002933-79008519	-	4421	754	580	3.25227	2.84253	http://www.ncbi.nlm.nih.gov/gene/?term=440465
BAIAP2L1	chr7:97920962-98030427	-	3670	1369	1464	7.11334	8.64316	http://www.ncbi.nlm.nih.gov/gene/?term=55971
BAIAP2L2	chr22:38480896-38506676	-	2145	57	33	0.506738	0.333338	http://www.ncbi.nlm.nih.gov/gene/?term=80115
BAIAP3	chr16:1383606-1399442	+	5029	949	823	3.59849	3.54581	http://www.ncbi.nlm.nih.gov/gene/?term=8938
BAK1	chr6:33540323-33548070	-	2193	698	610	6.0695	6.02683	http://www.ncbi.nlm.nih.gov/gene/?term=578
BAMBI	chr10:28966424-28971868	+	1724	1909	1334	21.1157	16.7655	http://www.ncbi.nlm.nih.gov/gene/?term=25805
BANCR	chr9:71911597-71921972	-	675	0	0	0	0	http://www.ncbi.nlm.nih.gov/gene/?term=100885775
BANF1	chr11:65769550-65771617	+	1152	1556	939	25.7569	17.6608	http://www.ncbi.nlm.nih.gov/gene/?term=8815
BANF2	chr20:17674320-17716517	+	640	1	0	0.0297959	0	http://www.ncbi.nlm.nih.gov/gene/?term=140836
BANK1	chr4:102711764-102995969	+	3558	40	22	0.214383	0.133972	http://www.ncbi.nlm.nih.gov/gene/?term=55024
BANP	chr16:87985038-88110924	+	2696	437	396	3.09099	3.18253	http://www.ncbi.nlm.nih.gov/gene/?term=54971
BAP1	chr3:52435025-52444009	-	3584	1752	1294	9.32186	7.82283	http://www.ncbi.nlm.nih.gov/gene/?term=8314
BARD1	chr2:215593275-215674428	-	2594	554	297	4.07264	2.48076	http://www.ncbi.nlm.nih.gov/gene/?term=580
BARHL1	chr9:135457993-135465640	+	1907	8	2	0.0799973	0.0227236	http://www.ncbi.nlm.nih.gov/gene/?term=56751
BARHL2	chr1:91177579-91182794	-	1496	0	2	0	0.0289665	http://www.ncbi.nlm.nih.gov/gene/?term=343472
BARX1	chr9:96713909-96717608	-	1482	303	77	3.8988	1.12575	http://www.ncbi.nlm.nih.gov/gene/?term=56033
BARX2	chr11:129245881-129322174	+	1767	2	0	0.0215839	0	http://www.ncbi.nlm.nih.gov/gene/?term=8538
BASP1	chr5:17216932-17276954	+	1963	6621	4586	64.319	50.6187	http://www.ncbi.nlm.nih.gov/gene/?term=10409
BASP1P1	chr13:23471169-23472320	-	1152	4	0	0.0662131	0	http://www.ncbi.nlm.nih.gov/gene/?term=646201
BATF	chr14:75988784-76013334	+	940	0	3	0	0.0691498	http://www.ncbi.nlm.nih.gov/gene/?term=10538
BATF2	chr11:64755417-64764517	-	2140	87	78	0.77525	0.78973	http://www.ncbi.nlm.nih.gov/gene/?term=116071
BATF3	chr1:212859759-212873327	-	981	162	197	3.14907	4.35106	http://www.ncbi.nlm.nih.gov/gene/?term=55509
BAX	chr19:49458117-49465055	+	1256	2838	1698	43.0883	29.2918	http://www.ncbi.nlm.nih.gov/gene/?term=581
BAZ1A	chr14:35221937-35344853	-	6016	2520	2555	7.98783	9.20197	http://www.ncbi.nlm.nih.gov/gene/?term=11177
BAZ1B	chr7:72854728-72936615	-	6115	4700	4177	14.6568	14.8001	http://www.ncbi.nlm.nih.gov/gene/?term=9031
BAZ2A	chr12:56989380-57030163	-	8934	2576	2498	5.4984	6.05821	http://www.ncbi.nlm.nih.gov/gene/?term=11176
BAZ2B	chr2:160175490-160473059	-	8145	1596	1536	3.73661	4.08599	http://www.ncbi.nlm.nih.gov/gene/?term=29994
BBC3	chr19:47724079-47736023	-	2095	958	526	8.72003	5.44	http://www.ncbi.nlm.nih.gov/gene/?term=27113
BBIP1	chr10:112658488-112679124	-	2460	785	703	6.08514	6.19181	http://www.ncbi.nlm.nih.gov/gene/?term=92482
BBOX1	chr11:27062509-27149354	+	1886	2	0	0.020222	0	http://www.ncbi.nlm.nih.gov/gene/?term=8424
BBS1	chr11:66278119-66301084	+	3370	550	488	3.11221	3.13753	http://www.ncbi.nlm.nih.gov/gene/?term=582
BBS10	chr12:76738266-76742222	-	3583	987	1177	5.25299	7.1175	http://www.ncbi.nlm.nih.gov/gene/?term=79738
BBS12	chr4:123653857-123666098	+	3432	573	462	3.18378	2.9167	http://www.ncbi.nlm.nih.gov/gene/?term=166379
BBS2	chr16:56518259-56554008	-	2814	2007	1817	13.6006	13.9903	http://www.ncbi.nlm.nih.gov/gene/?term=583
BBS4	chr15:72978520-73030817	+	2874	1641	1017	10.8883	7.66711	http://www.ncbi.nlm.nih.gov/gene/?term=585
BBS5	chr2:170336006-170363165	+	3157	127	45	0.767124	0.308841	http://www.ncbi.nlm.nih.gov/gene/?term=129880
BBS7	chr4:122745484-122791652	-	4282	584	511	2.60077	2.58566	http://www.ncbi.nlm.nih.gov/gene/?term=55212
BBS9	chr7:33169152-33645680	+	4019	427	393	2.02603	2.11871	http://www.ncbi.nlm.nih.gov/gene/?term=27241
BBX	chr3:107241783-107530176	+	9025	7775	6833	16.4282	16.4045	http://www.ncbi.nlm.nih.gov/gene/?term=56987
BCAM	chr19:45312316-45324678	+	3431	1939	643	10.7769	4.06058	http://www.ncbi.nlm.nih.gov/gene/?term=4059
BCAN	chr1:156611740-156629324	+	4050	175	156	0.823985	0.834578	http://www.ncbi.nlm.nih.gov/gene/?term=63827
BCAP29	chr7:107220422-107263762	+	6098	1292	1441	4.04028	5.12005	http://www.ncbi.nlm.nih.gov/gene/?term=55973
BCAP31	chrX:152965947-152990201	-	2396	10136	8037	80.6708	72.6783	http://www.ncbi.nlm.nih.gov/gene/?term=10134
BCAR1	chr16:75262928-75301951	-	5392	2342	2443	8.28273	9.81683	http://www.ncbi.nlm.nih.gov/gene/?term=9564
BCAR3	chr1:94027343-94312706	-	4026	2346	2185	11.112	11.7591	http://www.ncbi.nlm.nih.gov/gene/?term=8412
BCAR4	chr16:11913692-11922689	-	1309	1	0	0.0145679	0	http://www.ncbi.nlm.nih.gov/gene/?term=400500
BCAS1	chr20:52560079-52687304	-	3475	9	16	0.0493883	0.0997614	http://www.ncbi.nlm.nih.gov/gene/?term=8537
BCAS2	chr1:115110181-115124265	-	1301	515	432	7.5486	7.19456	http://www.ncbi.nlm.nih.gov/gene/?term=10286
BCAS3	chr17:58755172-59470199	+	3609	1136	762	6.00244	4.57473	http://www.ncbi.nlm.nih.gov/gene/?term=54828
BCAS4	chr20:49411467-49493714	+	1342	959	634	13.6271	10.2361	http://www.ncbi.nlm.nih.gov/gene/?term=55653
BCAT1	chr12:24962958-25102393	-	10227	508	129	0.947222	0.2733	http://www.ncbi.nlm.nih.gov/gene/?term=586
BCAT2	chr19:49298319-49314320	-	2193	2166	1788	18.8346	17.6655	http://www.ncbi.nlm.nih.gov/gene/?term=587
BCCIP	chr10:127512104-127542264	+	3373	1600	1321	9.04565	8.48563	http://www.ncbi.nlm.nih.gov/gene/?term=56647
BCDIN3D	chr12:50229826-50236912	-	3249	794	649	4.66023	4.32805	http://www.ncbi.nlm.nih.gov/gene/?term=144233
BCDIN3D-AS1	chr12:50222326-50234937	+	3088	576	521	3.55698	3.65559	http://www.ncbi.nlm.nih.gov/gene/?term=100286844
BCHE	chr3:165490692-165555253	-	2447	560	120	4.36406	1.06254	http://www.ncbi.nlm.nih.gov/gene/?term=590
BCKDHA	chr19:41903694-41930910	+	1774	3209	1796	34.4947	21.9356	http://www.ncbi.nlm.nih.gov/gene/?term=593
BCKDHB	chr6:80816344-81055987	+	3712	228	239	1.17129	1.39504	http://www.ncbi.nlm.nih.gov/gene/?term=594
BCKDK	chr16:31119615-31124112	+	2221	859	769	7.37532	7.50197	http://www.ncbi.nlm.nih.gov/gene/?term=10295
BCL10	chr1:85731460-85742587	-	3104	460	438	2.826	3.05738	http://www.ncbi.nlm.nih.gov/gene/?term=8915
BCL11A	chr2:60678302-60780633	-	7446	13	21	0.0332933	0.0611074	http://www.ncbi.nlm.nih.gov/gene/?term=53335
BCL11B	chr14:99635625-99737822	-	7815	76	41	0.185447	0.113672	http://www.ncbi.nlm.nih.gov/gene/?term=64919
BCL2	chr18:60790579-60986613	-	6620	177	210	0.509861	0.68732	http://www.ncbi.nlm.nih.gov/gene/?term=596
BCL2A1	chr15:80253232-80263643	-	943	356	107	7.19904	2.4585	http://www.ncbi.nlm.nih.gov/gene/?term=597
BCL2L1	chr20:30252261-30310656	-	2559	4947	5446	36.8645	46.111	http://www.ncbi.nlm.nih.gov/gene/?term=598
BCL2L10	chr15:52401822-52404972	-	887	2	2	0.0429974	0.0488544	http://www.ncbi.nlm.nih.gov/gene/?term=10017
BCL2L11	chr2:111878491-111926022	+	6212	423	239	1.29851	0.833612	http://www.ncbi.nlm.nih.gov/gene/?term=10018
BCL2L12	chr19:50168399-50177173	+	1855	922	569	9.47814	6.64609	http://www.ncbi.nlm.nih.gov/gene/?term=83596
BCL2L13	chr22:18121350-18213621	+	5513	2375	1631	8.21508	6.41008	http://www.ncbi.nlm.nih.gov/gene/?term=23786
BCL2L14	chr12:12223878-12252627	+	2231	15	16	0.128212	0.155388	http://www.ncbi.nlm.nih.gov/gene/?term=79370
BCL2L15	chr1:114419436-114430169	-	4973	79	72	0.302932	0.313698	http://www.ncbi.nlm.nih.gov/gene/?term=440603
BCL2L2	chr14:23775971-23780968	+	3658	1471	1276	7.66841	7.55796	http://www.ncbi.nlm.nih.gov/gene/?term=599
BCL2L2-PABPN1	chr14:23775971-23795394	+	2130	2926	2271	26.1958	23.1012	http://www.ncbi.nlm.nih.gov/gene/?term=100529063
BCL3	chr19:45251978-45263301	+	1864	416	419	4.25582	4.87041	http://www.ncbi.nlm.nih.gov/gene/?term=602
BCL6	chr3:187439165-187463513	-	3975	848	458	4.06813	2.49647	http://www.ncbi.nlm.nih.gov/gene/?term=604
BCL6B	chr17:6926369-6932961	+	3525	12	7	0.064917	0.0430265	http://www.ncbi.nlm.nih.gov/gene/?term=255877
BCL7A	chr12:122459861-122499950	+	3714	609	472	3.12688	2.75358	http://www.ncbi.nlm.nih.gov/gene/?term=605
BCL7B	chr7:72950683-72972065	-	1943	855	532	8.39131	5.93248	http://www.ncbi.nlm.nih.gov/gene/?term=9275
BCL7C	chr16:30899116-30905399	-	858	737	573	16.3801	14.4699	http://www.ncbi.nlm.nih.gov/gene/?term=9274
BCL9	chr1:147013182-147098015	+	6276	382	299	1.16069	1.03225	http://www.ncbi.nlm.nih.gov/gene/?term=607
BCL9L	chr11:118766851-118781613	-	7738	1298	1093	3.19876	3.06048	http://www.ncbi.nlm.nih.gov/gene/?term=283149
BCLAF1	chr6:136578001-136610989	-	7263	5634	3763	14.7923	11.2258	http://www.ncbi.nlm.nih.gov/gene/?term=9774
BCMO1	chr16:81272296-81324747	+	2427	539	189	4.23502	1.68729	http://www.ncbi.nlm.nih.gov/gene/?term=BCMO1
BCO2	chr11:112046208-112089649	+	3002	8	14	0.0508178	0.101045	http://www.ncbi.nlm.nih.gov/gene/?term=83875
BCOR	chrX:39910499-40036582	-	6746	1418	1394	4.00836	4.47728	http://www.ncbi.nlm.nih.gov/gene/?term=54880
BCORL1	chrX:129139164-129192058	+	7127	338	256	0.90437	0.778271	http://www.ncbi.nlm.nih.gov/gene/?term=63035
BCORP1	chrY:21617317-21665039	-	3668	0	0	0	0	http://www.ncbi.nlm.nih.gov/gene/?term=286554
BCR	chr22:23522552-23660224	+	6927	1164	1183	3.20438	3.7003	http://www.ncbi.nlm.nih.gov/gene/?term=613
BCRP2	chr22:21457305-21476575	+	2334	60	45	0.490215	0.417743	http://www.ncbi.nlm.nih.gov/gene/?term=400892
BCRP3	chr22:25028882-25049327	+	1425	75	46	1.00365	0.699424	http://www.ncbi.nlm.nih.gov/gene/?term=644165
BCS1L	chr2:219524379-219528166	+	1720	564	407	6.25298	5.127	http://www.ncbi.nlm.nih.gov/gene/?term=617
BCYRN1	chrX:70430035-70948962	-	191	0	1	0	0.113439	http://www.ncbi.nlm.nih.gov/gene/?term=618
BDH1	chr3:197236654-197300194	-	3689	35	26	0.180924	0.152708	http://www.ncbi.nlm.nih.gov/gene/?term=622
BDH2	chr4:103998782-104021024	-	2920	434	326	2.83428	2.41898	http://www.ncbi.nlm.nih.gov/gene/?term=56898
BDKRB1	chr14:96722547-96731100	+	1301	61	97	0.894106	1.61544	http://www.ncbi.nlm.nih.gov/gene/?term=623
BDKRB2	chr14:96671135-96710666	+	4197	677	1201	3.076	6.20014	http://www.ncbi.nlm.nih.gov/gene/?term=624
BDNF	chr11:27676442-27743605	-	7729	1577	874	3.89085	2.45011	http://www.ncbi.nlm.nih.gov/gene/?term=627
BDNF-AS	chr11:27528399-27719718	+	3049	308	182	1.92633	1.29334	http://www.ncbi.nlm.nih.gov/gene/?term=497258
BDP1	chr5:70751442-70863649	+	11075	4009	4087	6.90285	7.99574	http://www.ncbi.nlm.nih.gov/gene/?term=55814
BEAN1	chr16:66461200-66527432	+	3520	221	276	1.19725	1.69888	http://www.ncbi.nlm.nih.gov/gene/?term=146227
BECN1	chr17:40962150-40976310	-	2143	1930	1009	17.174	10.2016	http://www.ncbi.nlm.nih.gov/gene/?term=8678
BEGAIN	chr14:101003484-101036131	-	2807	289	108	1.96332	0.833641	http://www.ncbi.nlm.nih.gov/gene/?term=57596
BEND2	chrX:18181051-18239024	-	4696	0	1	0	0.00461391	http://www.ncbi.nlm.nih.gov/gene/?term=139105
BEND3	chr6:107386385-107435636	-	6660	321	264	0.919109	0.85887	http://www.ncbi.nlm.nih.gov/gene/?term=57673
BEND3P3	chr10:81442731-81448650	+	5920	386	330	1.24337	1.20779	http://www.ncbi.nlm.nih.gov/gene/?term=650623
BEND4	chr4:42112870-42154895	-	8850	34	21	0.0732608	0.0514131	http://www.ncbi.nlm.nih.gov/gene/?term=389206
BEND5	chr1:49193540-49242547	-	1328	3	0	0.0430784	0	http://www.ncbi.nlm.nih.gov/gene/?term=79656
BEND6	chr6:56819773-56892142	+	2698	94	33	0.664389	0.265014	http://www.ncbi.nlm.nih.gov/gene/?term=221336
BEND7	chr10:13480484-13544976	-	3094	242	281	1.49153	1.96781	http://www.ncbi.nlm.nih.gov/gene/?term=222389
BEST1	chr11:61717356-61731935	+	3380	240	396	1.35404	2.53849	http://www.ncbi.nlm.nih.gov/gene/?term=7439
BEST2	chr19:12863407-12869271	+	1910	7	0	0.0698877	0	http://www.ncbi.nlm.nih.gov/gene/?term=54831
BEST3	chr12:70047389-70093196	-	3739	17	4	0.0867021	0.0231794	http://www.ncbi.nlm.nih.gov/gene/?term=144453
BEST4	chr1:45249257-45253426	-	2096	24	14	0.218352	0.144722	http://www.ncbi.nlm.nih.gov/gene/?term=266675
BET1	chr7:93621000-93633690	-	3061	1064	793	6.62849	5.61316	http://www.ncbi.nlm.nih.gov/gene/?term=10282
BET1L	chr11:202924-207422	-	2956	1325	999	8.54767	7.32249	http://www.ncbi.nlm.nih.gov/gene/?term=51272
BEX1	chrX:102317581-102319168	-	862	2	1	0.0442445	0.0251357	http://www.ncbi.nlm.nih.gov/gene/?term=55859
BEX2	chrX:102564274-102565974	-	1176	35	54	0.567541	0.99491	http://www.ncbi.nlm.nih.gov/gene/?term=84707
BEX4	chrX:102470020-102472128	+	1282	51	22	0.75861	0.37182	http://www.ncbi.nlm.nih.gov/gene/?term=56271
BEX5	chrX:101408679-101410986	-	1017	1	0	0.0187506	0	http://www.ncbi.nlm.nih.gov/gene/?term=340542
BFAR	chr16:14726668-14763093	+	3043	2936	2263	18.3988	16.1131	http://www.ncbi.nlm.nih.gov/gene/?term=51283
BFSP1	chr20:17474550-17539605	-	2479	1167	1378	8.97699	12.044	http://www.ncbi.nlm.nih.gov/gene/?term=631
BFSP2	chr3:133118790-133194056	+	1626	7	0	0.0820945	0	http://www.ncbi.nlm.nih.gov/gene/?term=8419
BGLAP	chr1:156211951-156213123	+	545	26	27	0.909731	1.07341	http://www.ncbi.nlm.nih.gov/gene/?term=632
BGN	chrX:152760347-152775004	+	2444	0	2	0	0.0177307	http://www.ncbi.nlm.nih.gov/gene/?term=633
BHLHA15	chr7:97841566-97842271	+	706	6	4	0.162063	0.122759	http://www.ncbi.nlm.nih.gov/gene/?term=168620
BHLHA9	chr17:1173858-1174565	+	708	0	1	0	0.030603	http://www.ncbi.nlm.nih.gov/gene/?term=727857
BHLHB9	chrX:101975642-102007369	+	4281	430	351	1.9154	1.77648	http://www.ncbi.nlm.nih.gov/gene/?term=80823
BHLHE22	chr8:65492795-65496191	+	3397	2	2	0.0112272	0.0127565	http://www.ncbi.nlm.nih.gov/gene/?term=27319
BHLHE23	chr20:61637331-61638387	-	1057	2	0	0.0360821	0	http://www.ncbi.nlm.nih.gov/gene/?term=128408
BHLHE40	chr3:5021097-5026865	+	3034	2641	3085	16.5993	22.0311	http://www.ncbi.nlm.nih.gov/gene/?term=8553
BHLHE40-AS1	chr3:4939914-4948186	-	990	13	15	0.250406	0.328287	http://www.ncbi.nlm.nih.gov/gene/?term=100507582
BHLHE41	chr12:26272959-26278003	-	3780	24	35	0.121075	0.20062	http://www.ncbi.nlm.nih.gov/gene/?term=79365
BHMT	chr5:78407604-78428113	+	2500	2	1	0.0152555	0.00866678	http://www.ncbi.nlm.nih.gov/gene/?term=635
BHMT2	chr5:78365547-78385897	+	2651	1	0	0.00719327	0	http://www.ncbi.nlm.nih.gov/gene/?term=23743
BICC1	chr10:60272904-60588845	+	3119	6975	6414	42.6447	44.5565	http://www.ncbi.nlm.nih.gov/gene/?term=80114
BICD1	chr12:32260185-32531141	+	3589	274	246	1.45584	1.48511	http://www.ncbi.nlm.nih.gov/gene/?term=636
BICD2	chr9:95473645-95527083	-	6416	2362	2003	7.02024	6.76416	http://www.ncbi.nlm.nih.gov/gene/?term=23299
BID	chr22:18216906-18257431	-	2660	1807	1283	12.9543	10.4506	http://www.ncbi.nlm.nih.gov/gene/?term=637
BIK	chr22:43506754-43525718	+	953	38	25	0.760374	0.568388	http://www.ncbi.nlm.nih.gov/gene/?term=638
BIN1	chr2:127805599-127864903	-	2714	975	537	6.85064	4.28708	http://www.ncbi.nlm.nih.gov/gene/?term=274
BIN2	chr12:51674822-51717938	-	2211	3	2	0.0258743	0.0195992	http://www.ncbi.nlm.nih.gov/gene/?term=51411
BIN3	chr8:22477947-22526661	-	1847	797	541	8.22863	6.34641	http://www.ncbi.nlm.nih.gov/gene/?term=55909
BIRC2	chr11:102217913-102249401	+	4265	2870	2589	12.8321	13.1526	http://www.ncbi.nlm.nih.gov/gene/?term=329
BIRC3	chr11:102188181-102210135	+	6912	5389	3193	14.8676	10.009	http://www.ncbi.nlm.nih.gov/gene/?term=330
BIRC5	chr17:76210277-76221716	+	2700	4049	1530	28.597	12.2779	http://www.ncbi.nlm.nih.gov/gene/?term=332
BIRC6	chr2:32582096-32843965	+	15702	14426	13767	17.5197	18.9969	http://www.ncbi.nlm.nih.gov/gene/?term=57448
BIRC7	chr20:61867276-61871854	+	1322	968	391	13.963	6.4083	http://www.ncbi.nlm.nih.gov/gene/?term=79444
BIRC8	chr19:53792854-53794875	-	2022	0	0	0	0	http://www.ncbi.nlm.nih.gov/gene/?term=112401
BIVM	chr13:103451399-103493888	+	3885	684	631	3.35739	3.51913	http://www.ncbi.nlm.nih.gov/gene/?term=54841
BIVM-ERCC5	chr13:103459496-103528351	+	5143	1933	1626	7.16723	6.85017	http://www.ncbi.nlm.nih.gov/gene/?term=100533467
BLCAP	chr20:36145819-36156333	-	2540	1499	1035	11.2539	8.82885	http://www.ncbi.nlm.nih.gov/gene/?term=10904
BLID	chr11:121986062-121986923	-	862	76	109	1.68129	2.73979	http://www.ncbi.nlm.nih.gov/gene/?term=414899
BLK	chr8:11351521-11422108	+	2590	16	13	0.117803	0.108753	http://www.ncbi.nlm.nih.gov/gene/?term=640
BLM	chr15:91260579-91358686	+	4528	936	456	3.9419	2.18201	http://www.ncbi.nlm.nih.gov/gene/?term=641
BLMH	chr17:28575213-28619184	-	2537	1481	901	11.1319	7.69488	http://www.ncbi.nlm.nih.gov/gene/?term=642
BLNK	chr10:97951455-98031333	-	1828	10	0	0.104318	0	http://www.ncbi.nlm.nih.gov/gene/?term=29760
BLOC1S1	chr12:56109818-56113491	+	1004	1203	640	22.8491	13.8116	http://www.ncbi.nlm.nih.gov/gene/?term=2647
BLOC1S1-RDH5	chr12:56109818-56118526	+	1213	716	399	11.2561	7.12705	http://www.ncbi.nlm.nih.gov/gene/?term=100528022
BLOC1S2	chr10:102033035-102046469	-	2920	1258	770	8.2155	5.71354	http://www.ncbi.nlm.nih.gov/gene/?term=282991
BLOC1S3	chr19:45682003-45685058	+	2600	396	234	2.90441	1.95002	http://www.ncbi.nlm.nih.gov/gene/?term=388552
BLOC1S4	chr4:6717842-6719387	+	1546	560	537	6.9074	7.52597	http://www.ncbi.nlm.nih.gov/gene/?term=55330
BLOC1S5	chr6:8013800-8064647	-	2787	479	464	3.27744	3.60727	http://www.ncbi.nlm.nih.gov/gene/?term=63915
BLOC1S5-TXNDC5	chr6:7881483-8064647	-	3352	11330	8533	64.4558	55.1563	http://www.ncbi.nlm.nih.gov/gene/?term=100526836
BLOC1S6	chr15:45879417-45901909	+	3941	1100	898	5.32258	4.93705	http://www.ncbi.nlm.nih.gov/gene/?term=26258
BLVRA	chr7:43798272-43846941	+	1175	1827	1826	29.6508	33.6713	http://www.ncbi.nlm.nih.gov/gene/?term=644
BLVRB	chr19:40953691-40971725	-	856	14990	7219	333.937	182.726	http://www.ncbi.nlm.nih.gov/gene/?term=645
BLZF1	chr1:169337194-169365780	+	2316	530	540	4.36389	5.05188	http://www.ncbi.nlm.nih.gov/gene/?term=8548
BMF	chr15:40380091-40401085	-	4778	304	247	1.21329	1.12008	http://www.ncbi.nlm.nih.gov/gene/?term=90427
BMI1	chr10:22610139-22620414	+	3430	1776	1854	9.87382	11.7115	http://www.ncbi.nlm.nih.gov/gene/?term=648
BMP1	chr8:22022653-22069840	+	4229	1887	1797	8.50884	9.20678	http://www.ncbi.nlm.nih.gov/gene/?term=649
BMP10	chr2:69092613-69098649	-	1584	0	6	0	0.0820717	http://www.ncbi.nlm.nih.gov/gene/?term=27302
BMP15	chrX:50653735-50659641	+	1262	0	0	0	0	http://www.ncbi.nlm.nih.gov/gene/?term=9210
BMP2	chr20:6748745-6760910	+	3150	2	18	0.0121075	0.123811	http://www.ncbi.nlm.nih.gov/gene/?term=650
BMP2K	chr4:79697532-79833341	+	4355	516	526	2.25942	2.61695	http://www.ncbi.nlm.nih.gov/gene/?term=55589
BMP3	chr4:81952119-81978685	+	5734	1	1	0.00332567	0.00377868	http://www.ncbi.nlm.nih.gov/gene/?term=651
BMP4	chr14:54416455-54423554	-	2073	263	391	2.41932	4.08672	http://www.ncbi.nlm.nih.gov/gene/?term=652
BMP5	chr6:55620238-55740375	-	2170	27	17	0.237269	0.169741	http://www.ncbi.nlm.nih.gov/gene/?term=653
BMP6	chr6:7727011-7881961	+	3105	709	804	4.35433	5.61038	http://www.ncbi.nlm.nih.gov/gene/?term=654
BMP7	chr20:55743809-55841707	-	4031	570	529	2.69649	2.84342	http://www.ncbi.nlm.nih.gov/gene/?term=655
BMP8A	chr1:39957318-39995541	+	5626	187	164	0.633838	0.631599	http://www.ncbi.nlm.nih.gov/gene/?term=353500
BMP8B	chr1:40223903-40254533	-	3773	473	329	2.39062	1.88932	http://www.ncbi.nlm.nih.gov/gene/?term=656
BMPER	chr7:33944523-34195484	+	5031	49	721	0.185728	3.10512	http://www.ncbi.nlm.nih.gov/gene/?term=168667
BMPR1A	chr10:88516396-88684945	+	3616	3208	2801	16.9177	16.7835	http://www.ncbi.nlm.nih.gov/gene/?term=657
BMPR1B	chr4:95679128-96079601	+	5944	3211	3027	10.3014	11.034	http://www.ncbi.nlm.nih.gov/gene/?term=658
BMPR2	chr2:203241050-203432474	+	12070	2006	2096	3.16928	3.76254	http://www.ncbi.nlm.nih.gov/gene/?term=659
BMS1	chr10:43277954-43330385	+	8048	3673	2962	8.70301	7.97434	http://www.ncbi.nlm.nih.gov/gene/?term=9790
BMS1P1	chr10:46737613-48952629	-	8467	33	43	0.0743226	0.110036	http://www.ncbi.nlm.nih.gov/gene/?term=BMS1P1
BMS1P2	chr10:47225571-48203780	+	4696	103	123	0.418259	0.567511	http://www.ncbi.nlm.nih.gov/gene/?term=BMS1P2
BMS1P4	chr10:75458909-75490272	-	1960	160	151	1.55668	1.66924	http://www.ncbi.nlm.nih.gov/gene/?term=729096
BMS1P5	chr10:46737613-48952629	-	8467	33	43	0.0743226	0.110036	http://www.ncbi.nlm.nih.gov/gene/?term=399761
BMS1P6	chr10:47225571-48203780	+	4696	103	123	0.418259	0.567511	http://www.ncbi.nlm.nih.gov/gene/?term=642826
BMX	chrX:15518900-15574652	+	2685	1	2	0.00710219	0.0161392	http://www.ncbi.nlm.nih.gov/gene/?term=660
BNC1	chr15:83924655-83953468	-	4612	3	8	0.0124042	0.0375836	http://www.ncbi.nlm.nih.gov/gene/?term=646
BNC2	chr9:16409501-16870786	-	12926	320	291	0.472087	0.487783	http://www.ncbi.nlm.nih.gov/gene/?term=54796
BNIP1	chr5:172571445-172591390	+	1386	507	453	6.97559	7.08162	http://www.ncbi.nlm.nih.gov/gene/?term=662
BNIP2	chr15:59955062-59981642	-	2517	1964	1233	14.8797	10.614	http://www.ncbi.nlm.nih.gov/gene/?term=663
BNIP3	chr10:133781204-133795435	-	1534	2102	1995	26.1303	28.1783	http://www.ncbi.nlm.nih.gov/gene/?term=664
BNIP3L	chr8:26240523-26270644	+	3500	3186	3452	17.3586	21.3698	http://www.ncbi.nlm.nih.gov/gene/?term=665
BNIPL	chr1:151009029-151020076	+	2412	56	42	0.442738	0.377285	http://www.ncbi.nlm.nih.gov/gene/?term=149428
BOC	chr3:112931375-113006305	+	4280	277	315	1.23416	1.59465	http://www.ncbi.nlm.nih.gov/gene/?term=91653
BOD1	chr5:173034148-173043666	-	1934	2797	1756	27.5786	19.6728	http://www.ncbi.nlm.nih.gov/gene/?term=91272
BOD1L1	chr4:13570366-13629328	-	10542	4957	4696	8.96669	9.65167	http://www.ncbi.nlm.nih.gov/gene/?term=259282
BOD1L2	chr18:54814293-54817639	+	3347	0	2	0	0.0129471	http://www.ncbi.nlm.nih.gov/gene/?term=284257
BOK	chr2:242498146-242513553	+	2647	606	490	4.36571	4.01088	http://www.ncbi.nlm.nih.gov/gene/?term=666
BOK-AS1	chr2:242483801-242498558	-	826	69	38	1.59296	0.996784	http://www.ncbi.nlm.nih.gov/gene/?term=100379249
BOLA1	chr1:149871155-149872348	+	857	969	774	21.5615	19.5685	http://www.ncbi.nlm.nih.gov/gene/?term=51027
BOLA2	chr16:29464914-30205627	-	2024	131	113	1.23423	1.20967	http://www.ncbi.nlm.nih.gov/gene/?term=552900
BOLA2B	chr16:29464914-30205627	-	2024	131	113	1.23423	1.20967	http://www.ncbi.nlm.nih.gov/gene/?term=654483
BOLA3	chr2:74362528-74375039	-	554	433	220	14.9044	8.6042	http://www.ncbi.nlm.nih.gov/gene/?term=388962
BOLA3-AS1	chr2:74375108-74379516	+	4190	107	175	0.486974	0.904944	http://www.ncbi.nlm.nih.gov/gene/?term=100507171
BOLL	chr2:198591603-198650938	-	3070	5	13	0.0310576	0.0917493	http://www.ncbi.nlm.nih.gov/gene/?term=66037
BOP1	chr8:145486056-145515120	-	2373	2637	1848	21.1909	16.8734	http://www.ncbi.nlm.nih.gov/gene/?term=23246
BORA	chr13:73302042-73330328	+	2773	392	243	2.69571	1.89869	http://www.ncbi.nlm.nih.gov/gene/?term=79866
BPESC1	chr3:138823027-138844005	+	3514	4	0	0.0217067	0	http://www.ncbi.nlm.nih.gov/gene/?term=60467
BPGM	chr7:134331531-134364567	+	2105	912	628	8.26188	6.46406	http://www.ncbi.nlm.nih.gov/gene/?term=669
BPHL	chr6:3118926-3153432	+	1915	600	397	5.97474	4.49179	http://www.ncbi.nlm.nih.gov/gene/?term=670
BPI	chr20:36932552-36965905	+	1845	0	4	0	0.0469744	http://www.ncbi.nlm.nih.gov/gene/?term=671
BPIFA1	chr20:31823802-31831115	+	1078	0	0	0	0	http://www.ncbi.nlm.nih.gov/gene/?term=51297
BPIFA2	chr20:31755960-31769223	+	1052	0	2	0	0.0411919	http://www.ncbi.nlm.nih.gov/gene/?term=140683
BPIFA3	chr20:31805135-31815559	+	1109	1	1	0.0171951	0.0195374	http://www.ncbi.nlm.nih.gov/gene/?term=128861
BPIFA4P	chr20:31781411-31798268	+	1203	0	0	0	0	http://www.ncbi.nlm.nih.gov/gene/?term=317716
BPIFB1	chr20:31870941-31897684	+	1727	2	1	0.0220838	0.012546	http://www.ncbi.nlm.nih.gov/gene/?term=92747
BPIFB2	chr20:31595384-31611515	+	1920	0	0	0	0	http://www.ncbi.nlm.nih.gov/gene/?term=80341
BPIFB3	chr20:31643230-31661434	+	1454	0	1	0	0.0149016	http://www.ncbi.nlm.nih.gov/gene/?term=359710
BPIFB4	chr20:31669318-31699557	+	2174	4	3	0.0350862	0.0298992	http://www.ncbi.nlm.nih.gov/gene/?term=149954
BPIFB6	chr20:31619454-31631853	+	1362	2	1	0.028002	0.0159082	http://www.ncbi.nlm.nih.gov/gene/?term=128859
BPIFC	chr22:32809834-32853373	-	1980	1	2	0.00963099	0.0218858	http://www.ncbi.nlm.nih.gov/gene/?term=254240
BPNT1	chr1:220230824-220263191	-	2461	1007	807	7.80287	7.10492	http://www.ncbi.nlm.nih.gov/gene/?term=10380
BPTF	chr17:65821780-65980494	+	11292	3651	2947	6.16563	5.65466	http://www.ncbi.nlm.nih.gov/gene/?term=2186
BPY2	chrY:25130410-27198251	-	2408	0	0	0	0	http://www.ncbi.nlm.nih.gov/gene/?term=9083
BPY2B	chrY:25130410-27198251	-	2408	0	0	0	0	http://www.ncbi.nlm.nih.gov/gene/?term=442867
BPY2C	chrY:25130410-27198251	-	2408	0	0	0	0	http://www.ncbi.nlm.nih.gov/gene/?term=442868
BRAF	chr7:140433813-140624564	-	2946	333	236	2.1555	1.73571	http://www.ncbi.nlm.nih.gov/gene/?term=673
BRAP	chr12:112079950-112123790	-	4026	1079	849	5.11074	4.56911	http://www.ncbi.nlm.nih.gov/gene/?term=8315
BRAT1	chr7:2577444-2595392	-	3013	2864	2085	18.1263	14.9936	http://www.ncbi.nlm.nih.gov/gene/?term=221927
BRCA1	chr17:41196312-41277500	-	7362	2821	1530	7.30708	4.50291	http://www.ncbi.nlm.nih.gov/gene/?term=672
BRCA2	chr13:32889617-32973809	+	11386	1349	801	2.25932	1.52426	http://www.ncbi.nlm.nih.gov/gene/?term=675
BRCC3	chrX:154299695-154351349	+	2932	491	338	3.1934	2.49776	http://www.ncbi.nlm.nih.gov/gene/?term=79184
BRD1	chr22:50166937-50218452	-	4608	806	716	3.33548	3.36665	http://www.ncbi.nlm.nih.gov/gene/?term=23774
BRD2	chr6_dbb_hap3:4226965-4230624	+	33048	10	24	0.0057702	0.0157349	http://www.ncbi.nlm.nih.gov/gene/?term=6046
BRD3	chr9:136895446-136933141	-	5635	1242	1012	4.20304	3.89121	http://www.ncbi.nlm.nih.gov/gene/?term=8019
BRD4	chr19:15348301-15391262	-	7453	454	391	1.16161	1.13669	http://www.ncbi.nlm.nih.gov/gene/?term=23476
BRD7	chr16:50352929-50402845	-	2312	2206	1751	18.1951	16.4095	http://www.ncbi.nlm.nih.gov/gene/?term=29117
BRD7P3	chr6:118822536-118824996	+	2461	12	14	0.0929835	0.123258	http://www.ncbi.nlm.nih.gov/gene/?term=23629
BRD8	chr5:137475459-137514358	-	4670	1852	1317	7.56241	6.11036	http://www.ncbi.nlm.nih.gov/gene/?term=10902
BRD9	chr5:863850-892939	-	2924	1038	963	6.7695	7.13586	http://www.ncbi.nlm.nih.gov/gene/?term=65980
BRDT	chr1:92414928-92479985	+	4051	0	2	0	0.0106971	http://www.ncbi.nlm.nih.gov/gene/?term=676
BRE	chr2:28113482-28561767	+	2103	893	1033	8.09745	10.6429	http://www.ncbi.nlm.nih.gov/gene/?term=9577
BRE-AS1	chr2:28112323-28113981	-	1659	150	185	1.72417	2.41614	http://www.ncbi.nlm.nih.gov/gene/?term=100302650
BREA2	chr8:144779285-144780583	+	1002	18	19	0.342564	0.41085	http://www.ncbi.nlm.nih.gov/gene/?term=286076
BRF1	chr14:105675623-105781914	-	5387	1392	1376	4.92752	5.53438	http://www.ncbi.nlm.nih.gov/gene/?term=2972
BRF2	chr8:37701398-37707431	-	2000	794	639	7.57054	6.92259	http://www.ncbi.nlm.nih.gov/gene/?term=55290
BRI3	chr7:97910979-97922275	+	1116	799	781	13.6527	15.163	http://www.ncbi.nlm.nih.gov/gene/?term=25798
BRI3BP	chr12:125478194-125510349	+	1272	553	577	8.29038	9.82848	http://www.ncbi.nlm.nih.gov/gene/?term=140707
BRICD5	chr16:2259254-2261069	-	1031	226	198	4.18009	4.16106	http://www.ncbi.nlm.nih.gov/gene/?term=283870
BRIP1	chr17:59756547-59940920	-	8166	1161	505	2.71118	1.33992	http://www.ncbi.nlm.nih.gov/gene/?term=83990
BRIX1	chr5:34915820-34925787	+	1273	1084	795	16.2382	13.5312	http://www.ncbi.nlm.nih.gov/gene/?term=55299
BRK1	chr3:10157333-10168874	+	1176	3189	2171	51.7111	39.9991	http://www.ncbi.nlm.nih.gov/gene/?term=55845
BRMS1	chr11:66104804-66112582	-	1437	1628	1260	21.604	18.9982	http://www.ncbi.nlm.nih.gov/gene/?term=25855
BRMS1L	chr14:36295597-36341169	+	2584	323	181	2.38367	1.51769	http://www.ncbi.nlm.nih.gov/gene/?term=84312
BROX	chr1:222885906-222906106	+	1681	653	625	7.40767	8.05582	http://www.ncbi.nlm.nih.gov/gene/?term=148362
BRPF1	chr3:9773434-9789699	+	4728	1043	785	4.20672	3.59741	http://www.ncbi.nlm.nih.gov/gene/?term=7862
BRPF3	chr6:36164550-36200567	+	6023	347	345	1.09863	1.24109	http://www.ncbi.nlm.nih.gov/gene/?term=27154
BRS3	chrX:135570125-135574598	+	1413	2	4	0.0269913	0.061336	http://www.ncbi.nlm.nih.gov/gene/?term=680
BRSK1	chr19:55795534-55823903	+	3081	329	356	2.03629	2.50355	http://www.ncbi.nlm.nih.gov/gene/?term=84446
BRSK2	chr11:1411129-1483919	+	5604	533	476	1.8137	1.84038	http://www.ncbi.nlm.nih.gov/gene/?term=9024
BRWD1	chr21:40557404-40685712	-	19881	4881	4880	4.68174	5.31838	http://www.ncbi.nlm.nih.gov/gene/?term=54014
BRWD1-AS1	chr21:40687633-40695144	+	691	2	6	0.0551935	0.188136	http://www.ncbi.nlm.nih.gov/gene/?term=100874093
BRWD1-IT2	chr21:40685861-40686888	-	1028	53	66	0.983148	1.39107	http://www.ncbi.nlm.nih.gov/gene/?term=103091865
BRWD3	chrX:79924987-80065233	-	12793	1303	1542	1.94226	2.61162	http://www.ncbi.nlm.nih.gov/gene/?term=254065
BSCL2	chr11:62457734-62477091	-	2598	2139	2305	15.7003	19.2234	http://www.ncbi.nlm.nih.gov/gene/?term=26580
BSDC1	chr1:32830705-32860062	-	2909	1844	1565	12.088	11.6565	http://www.ncbi.nlm.nih.gov/gene/?term=55108
BSG	chr19:571277-583493	+	2391	16793	14308	133.932	129.657	http://www.ncbi.nlm.nih.gov/gene/?term=682
BSN	chr3:49591922-49708982	+	15959	242	334	0.289165	0.453459	http://www.ncbi.nlm.nih.gov/gene/?term=8927
BSN-AS2	chr3:49586739-49591799	-	2603	38	44	0.278385	0.366249	http://www.ncbi.nlm.nih.gov/gene/?term=100132677
BSND	chr1:55464617-55474465	+	1370	2	0	0.0278385	0	http://www.ncbi.nlm.nih.gov/gene/?term=7809
BSPH1	chr19:48471303-48495427	-	654	0	0	0	0	http://www.ncbi.nlm.nih.gov/gene/?term=100131137
BSPRY	chr9:116111812-116133513	+	2348	8	9	0.0649723	0.0830504	http://www.ncbi.nlm.nih.gov/gene/?term=54836
BST1	chr4:15704573-15733796	+	1480	285	514	3.67214	7.52487	http://www.ncbi.nlm.nih.gov/gene/?term=683
BST2	chr19:17513755-17516384	-	939	89	15	1.80743	0.346117	http://www.ncbi.nlm.nih.gov/gene/?term=684
BSX	chr11:122848357-122852379	-	702	0	0	0	0	http://www.ncbi.nlm.nih.gov/gene/?term=390259
BTAF1	chr10:93683736-93790080	+	7038	4314	3833	11.6887	11.8001	http://www.ncbi.nlm.nih.gov/gene/?term=9044
BTBD1	chr15:83685181-83736106	-	3290	3422	1952	19.8345	12.8553	http://www.ncbi.nlm.nih.gov/gene/?term=53339
BTBD10	chr11:13409556-13484838	-	2507	1644	1547	12.505	13.3701	http://www.ncbi.nlm.nih.gov/gene/?term=84280
BTBD11	chr12:107712197-108053419	+	5911	2037	2403	6.57153	8.80827	http://www.ncbi.nlm.nih.gov/gene/?term=121551
BTBD16	chr10:124030821-124097676	+	1848	17	16	0.175422	0.187593	http://www.ncbi.nlm.nih.gov/gene/?term=118663
BTBD17	chr17:72352555-72357958	-	1678	2	3	0.0227287	0.0387371	http://www.ncbi.nlm.nih.gov/gene/?term=388419
BTBD18	chr11:57510986-57519253	-	3048	65	46	0.406663	0.326994	http://www.ncbi.nlm.nih.gov/gene/?term=643376
BTBD19	chr1:45274154-45279801	+	1572	62	50	0.7521	0.689152	http://www.ncbi.nlm.nih.gov/gene/?term=149478
BTBD2	chr19:1985447-2015702	-	2618	2286	1704	16.6511	14.1025	http://www.ncbi.nlm.nih.gov/gene/?term=55643
BTBD3	chr20:11871477-11907243	+	4983	2429	2313	9.2955	10.0573	http://www.ncbi.nlm.nih.gov/gene/?term=22903
BTBD6	chr14:105714879-105717430	+	1987	772	751	7.40893	8.18917	http://www.ncbi.nlm.nih.gov/gene/?term=90135
BTBD7	chr14:93703896-93799385	-	9528	1372	1224	2.74592	2.78341	http://www.ncbi.nlm.nih.gov/gene/?term=55727
BTBD8	chr1:92545862-92613401	+	1447	189	156	2.49075	2.3359	http://www.ncbi.nlm.nih.gov/gene/?term=284697
BTBD9	chr6:38136227-38607924	-	9382	338	396	0.687001	0.914529	http://www.ncbi.nlm.nih.gov/gene/?term=114781
BTC	chr4:75671448-75719882	-	1323	88	52	1.26841	0.851611	http://www.ncbi.nlm.nih.gov/gene/?term=685
BTD	chr3:15643255-15687325	+	2065	1401	1503	12.9376	15.7702	http://www.ncbi.nlm.nih.gov/gene/?term=686
BTF3	chr5:72794250-72801448	+	1249	10274	6961	156.86	120.755	http://www.ncbi.nlm.nih.gov/gene/?term=689
BTF3L4	chr1:52521857-52556388	+	4643	1557	1154	6.39479	5.38524	http://www.ncbi.nlm.nih.gov/gene/?term=91408
BTF3P11	chr13:77502585-77503224	+	640	0	0	0	0	http://www.ncbi.nlm.nih.gov/gene/?term=690
BTG1	chr12:92534054-92539673	-	4680	5910	4177	24.0812	19.3382	http://www.ncbi.nlm.nih.gov/gene/?term=694
BTG2	chr1:203274664-203278729	+	2711	1118	570	7.86409	4.55557	http://www.ncbi.nlm.nih.gov/gene/?term=7832
BTG3	chr21:18965968-18985268	-	1594	504	523	6.02946	7.10904	http://www.ncbi.nlm.nih.gov/gene/?term=10950
BTG4	chr11:111338256-111383079	-	1013	6	4	0.112948	0.0855555	http://www.ncbi.nlm.nih.gov/gene/?term=54766
BTK	chrX:100604435-100641212	-	2611	0	2	0	0.0165967	http://www.ncbi.nlm.nih.gov/gene/?term=695
BTLA	chr3:112182813-112218408	-	3215	3	3	0.0177941	0.020218	http://www.ncbi.nlm.nih.gov/gene/?term=151888
BTN1A1	chr6:26501495-26510652	+	2851	7	2	0.0468206	0.0151995	http://www.ncbi.nlm.nih.gov/gene/?term=696
BTN2A1	chr6:26458153-26476849	+	3650	952	826	4.97371	4.90326	http://www.ncbi.nlm.nih.gov/gene/?term=11120
BTN2A2	chr6:26383324-26395100	+	3878	910	893	4.47476	4.98932	http://www.ncbi.nlm.nih.gov/gene/?term=10385
BTN2A3P	chr6:26421619-26430816	+	2483	130	104	0.998396	0.907516	http://www.ncbi.nlm.nih.gov/gene/?term=54718
BTN3A1	chr6:26402465-26415444	+	4191	1113	992	5.06423	5.12851	http://www.ncbi.nlm.nih.gov/gene/?term=11119
BTN3A2	chr6:26365398-26378548	+	4109	807	798	3.74519	4.20789	http://www.ncbi.nlm.nih.gov/gene/?term=11118
BTN3A3	chr6:26440700-26453643	+	3002	493	415	3.13165	2.99526	http://www.ncbi.nlm.nih.gov/gene/?term=10384
BTNL2	chr6_dbb_hap3:3641412-3653786	-	10944	23	15	0.0400763	0.029697	http://www.ncbi.nlm.nih.gov/gene/?term=56244
BTNL3	chr5:180415845-180433727	+	2440	3	7	0.0234459	0.0621593	http://www.ncbi.nlm.nih.gov/gene/?term=10917
BTNL8	chr5:180326077-180377906	+	2414	6	4	0.0473969	0.0359021	http://www.ncbi.nlm.nih.gov/gene/?term=79908
BTNL9	chr5:180467225-180488523	+	3500	51	33	0.277868	0.204288	http://www.ncbi.nlm.nih.gov/gene/?term=153579
BTRC	chr10:103113790-103317078	+	6164	1295	1054	4.0063	3.70489	http://www.ncbi.nlm.nih.gov/gene/?term=8945
BUB1	chr2:111395409-111435684	-	3502	1868	1230	10.1718	7.61003	http://www.ncbi.nlm.nih.gov/gene/?term=699
BUB1B	chr15:40453210-40513337	+	3742	1727	1069	8.80085	6.18973	http://www.ncbi.nlm.nih.gov/gene/?term=701
BUB3	chr10:124913760-124924886	+	2764	5352	3793	36.9245	29.7332	http://www.ncbi.nlm.nih.gov/gene/?term=9184
BUD13	chr11:116618886-116643714	-	2206	596	398	5.15201	3.90909	http://www.ncbi.nlm.nih.gov/gene/?term=84811
BUD31	chr7:99006601-99017239	+	1043	2046	1757	37.4074	36.4993	http://www.ncbi.nlm.nih.gov/gene/?term=8896
BVES	chr6:105544699-105585049	-	5787	286	371	0.942429	1.38905	http://www.ncbi.nlm.nih.gov/gene/?term=11149
BVES-AS1	chr6:105585562-105617819	+	1715	17	19	0.189026	0.240042	http://www.ncbi.nlm.nih.gov/gene/?term=154442
BYSL	chr6:41888965-41900784	+	1990	456	365	4.36966	3.97409	http://www.ncbi.nlm.nih.gov/gene/?term=705
BZRAP1	chr17:56378588-56406152	-	7698	7	12	0.0173403	0.0337754	http://www.ncbi.nlm.nih.gov/gene/?term=9256
BZRAP1-AS1	chr17:56402811-56431088	+	2999	438	224	2.78506	1.61834	http://www.ncbi.nlm.nih.gov/gene/?term=100506779
BZW1	chr2:201676269-201688569	+	3669	8336	7571	43.3258	44.7098	http://www.ncbi.nlm.nih.gov/gene/?term=9689
BZW2	chr7:16685759-16746148	+	1873	1591	1506	16.1983	17.4215	http://www.ncbi.nlm.nih.gov/gene/?term=28969
C10orf10	chr10:45471709-45474330	-	2060	152	207	1.40706	2.17721	http://www.ncbi.nlm.nih.gov/gene/?term=11067
C10orf105	chr10:73471458-73497581	-	4934	47	37	0.18165	0.16248	http://www.ncbi.nlm.nih.gov/gene/?term=414152
C10orf107	chr10:63422719-63526091	+	1252	11	17	0.167542	0.2942	http://www.ncbi.nlm.nih.gov/gene/?term=219621
C10orf11	chr10:77542519-78317126	+	892	8	6	0.171026	0.145742	http://www.ncbi.nlm.nih.gov/gene/?term=83938
C10orf111	chr10:15137384-15139318	-	1714	25	30	0.278141	0.379235	http://www.ncbi.nlm.nih.gov/gene/?term=221060
C10orf113	chr10:21414692-21435488	-	614	10	10	0.310576	0.352882	http://www.ncbi.nlm.nih.gov/gene/?term=387638
C10orf114	chr10:21783421-21786213	-	1989	1366	1404	13.0964	15.2943	http://www.ncbi.nlm.nih.gov/gene/?term=C10orf114
C10orf118	chr10:115881974-115934364	-	6277	676	609	2.05367	2.10215	http://www.ncbi.nlm.nih.gov/gene/?term=C10orf118
C10orf12	chr10:98741041-98745585	+	4545	587	521	2.46286	2.48371	http://www.ncbi.nlm.nih.gov/gene/?term=26148
C10orf120	chr10:124457225-124459338	-	1064	1	0	0.0179223	0	http://www.ncbi.nlm.nih.gov/gene/?term=399814
C10orf128	chr10:50363891-50396407	-	383	0	0	0	0	http://www.ncbi.nlm.nih.gov/gene/?term=170371
C10orf129	chr10:96953957-96988686	+	1713	4	7	0.0445286	0.0885397	http://www.ncbi.nlm.nih.gov/gene/?term=C10orf129
C10orf131	chr10:97667722-97698415	+	1176	9	3	0.145939	0.0552728	http://www.ncbi.nlm.nih.gov/gene/?term=100127889
C10orf137	chr10:127408084-127452712	+	4681	951	892	3.87417	4.1288	http://www.ncbi.nlm.nih.gov/gene/?term=C10orf137
C10orf2	chr10:102747293-102754158	+	3665	1219	991	6.34258	5.85865	http://www.ncbi.nlm.nih.gov/gene/?term=56652
C10orf25	chr10:45493146-45496470	-	3212	25	10	0.148423	0.0674562	http://www.ncbi.nlm.nih.gov/gene/?term=220979
C10orf32	chr10:104613967-104624718	+	2435	486	400	3.80604	3.55925	http://www.ncbi.nlm.nih.gov/gene/?term=119032
C10orf32-AS3MT	chr10:104613967-104661655	+	2731	347	199	2.42295	1.57881	http://www.ncbi.nlm.nih.gov/gene/?term=C10orf32-AS3MT
C10orf35	chr10:71390003-71393355	+	1076	327	238	5.79524	4.7925	http://www.ncbi.nlm.nih.gov/gene/?term=219738
C10orf40	chr10:61717975-61720671	-	1815	2	0	0.0210131	0	http://www.ncbi.nlm.nih.gov/gene/?term=C10orf40
C10orf53	chr10:50887684-50916956	+	1192	0	1	0	0.018177	http://www.ncbi.nlm.nih.gov/gene/?term=282966
C10orf54	chr10:73507314-73533337	-	4773	1370	1979	5.4735	8.98363	http://www.ncbi.nlm.nih.gov/gene/?term=64115
C10orf55	chr10:75669727-75682535	-	2513	3951	4643	29.9813	40.0317	http://www.ncbi.nlm.nih.gov/gene/?term=414236
C10orf62	chr10:99349450-99350691	+	1242	14	13	0.214953	0.226788	http://www.ncbi.nlm.nih.gov/gene/?term=414157
C10orf67	chr10:23605520-23633772	-	2943	2	0	0.0129591	0	http://www.ncbi.nlm.nih.gov/gene/?term=256815
C10orf68	chr10:32856651-33171792	+	2719	44	47	0.308589	0.37453	http://www.ncbi.nlm.nih.gov/gene/?term=C10orf68
C10orf71	chr10:50507187-50535537	+	5286	15	4	0.0541128	0.0163957	http://www.ncbi.nlm.nih.gov/gene/?term=118461
C10orf76	chr10:103605356-103815932	-	4101	480	486	2.23197	2.5677	http://www.ncbi.nlm.nih.gov/gene/?term=79591
C10orf82	chr10:118423207-118429481	-	994	1	1	0.0191845	0.0217977	http://www.ncbi.nlm.nih.gov/gene/?term=143379
C10orf88	chr10:124690419-124713919	-	3087	455	400	2.81068	2.80751	http://www.ncbi.nlm.nih.gov/gene/?term=80007
C10orf90	chr10:128113574-128210010	-	3080	54	71	0.334333	0.499465	http://www.ncbi.nlm.nih.gov/gene/?term=118611
C10orf91	chr10:134258714-134261825	+	738	330	179	8.52695	5.25526	http://www.ncbi.nlm.nih.gov/gene/?term=170393
C10orf95	chr10:104209594-104211300	-	1469	158	159	2.05103	2.34516	http://www.ncbi.nlm.nih.gov/gene/?term=79946
C10orf99	chr10:85933554-85945050	+	828	0	0	0	0	http://www.ncbi.nlm.nih.gov/gene/?term=387695
C11orf1	chr11:111749948-111754797	+	983	365	245	7.08069	5.4002	http://www.ncbi.nlm.nih.gov/gene/?term=64776
C11orf16	chr11:8941623-8954553	-	1925	21	11	0.208029	0.123811	http://www.ncbi.nlm.nih.gov/gene/?term=56673
C11orf21	chr11:2317507-2323143	-	2262	0	0	0	0	http://www.ncbi.nlm.nih.gov/gene/?term=29125
C11orf24	chr11:68028803-68039469	-	2102	636	616	5.7698	6.34959	http://www.ncbi.nlm.nih.gov/gene/?term=53838
C11orf30	chr11:76156069-76262589	+	5511	519	718	1.79586	2.82287	http://www.ncbi.nlm.nih.gov/gene/?term=56946
C11orf31	chr11:57508722-57510883	+	1294	1645	860	24.242	14.4	http://www.ncbi.nlm.nih.gov/gene/?term=280636
C11orf34	chr11:112118876-112131583	-	1541	2	5	0.0247493	0.0703016	http://www.ncbi.nlm.nih.gov/gene/?term=C11orf34
C11orf35	chr11:554850-560779	-	2098	597	479	5.42632	4.94684	http://www.ncbi.nlm.nih.gov/gene/?term=C11orf35
C11orf40	chr11:4592653-4599050	-	654	0	0	0	0	http://www.ncbi.nlm.nih.gov/gene/?term=143501
C11orf42	chr11:6226798-6232365	+	1143	29	30	0.483825	0.568686	http://www.ncbi.nlm.nih.gov/gene/?term=160298
C11orf44	chr11:130542851-130587247	+	3547	15	50	0.0806429	0.305426	http://www.ncbi.nlm.nih.gov/gene/?term=283171
C11orf45	chr11:128769460-128776126	-	3867	172	91	0.848185	0.509876	http://www.ncbi.nlm.nih.gov/gene/?term=219833
C11orf48	chr11:62430289-62439241	-	1320	1304	940	18.8382	15.4295	http://www.ncbi.nlm.nih.gov/gene/?term=C11orf48
C11orf49	chr11:46958240-47185931	+	2528	932	786	7.03032	6.73664	http://www.ncbi.nlm.nih.gov/gene/?term=79096
C11orf52	chr11:111789601-111797595	+	1140	5	1	0.0836376	0.0190061	http://www.ncbi.nlm.nih.gov/gene/?term=91894
C11orf53	chr11:111126707-111156972	+	1051	2	2	0.036288	0.0412311	http://www.ncbi.nlm.nih.gov/gene/?term=341032
C11orf54	chr11:93474793-93496247	+	2390	930	724	7.4203	6.56354	http://www.ncbi.nlm.nih.gov/gene/?term=28970
C11orf57	chr11:111944968-111955874	+	3782	1387	1110	6.99345	6.35915	http://www.ncbi.nlm.nih.gov/gene/?term=55216
C11orf58	chr11:16760148-16779901	+	3980	4734	3339	22.682	18.1774	http://www.ncbi.nlm.nih.gov/gene/?term=10944
C11orf63	chr11:122753236-122830430	+	3864	190	181	0.937676	1.01494	http://www.ncbi.nlm.nih.gov/gene/?term=79864
C11orf65	chr11:108253727-108338258	-	1033	8	12	0.147681	0.251697	http://www.ncbi.nlm.nih.gov/gene/?term=160140
C11orf68	chr11:65684283-65686531	-	1558	560	646	6.8542	8.98385	http://www.ncbi.nlm.nih.gov/gene/?term=83638
C11orf70	chr11:101918169-101955291	+	2264	110	155	0.926515	1.48338	http://www.ncbi.nlm.nih.gov/gene/?term=85016
C11orf71	chr11:114262170-114271272	-	2235	506	976	4.31727	9.46171	http://www.ncbi.nlm.nih.gov/gene/?term=54494
C11orf73	chr11:86013253-86056985	+	1347	754	683	10.6743	10.9863	http://www.ncbi.nlm.nih.gov/gene/?term=51501
C11orf74	chr11:36616043-36680841	+	1207	389	373	6.1458	6.69575	http://www.ncbi.nlm.nih.gov/gene/?term=119710
C11orf80	chr11:66512207-66610987	+	2326	369	366	3.02519	3.40933	http://www.ncbi.nlm.nih.gov/gene/?term=79703
C11orf82	chr11:82612737-82645699	+	3563	545	312	2.91687	1.8973	http://www.ncbi.nlm.nih.gov/gene/?term=C11orf82
C11orf83	chr11:62439126-62441162	+	1950	1701	1017	16.6344	11.3001	http://www.ncbi.nlm.nih.gov/gene/?term=C11orf83
C11orf84	chr11:63580923-63595190	+	1961	896	632	8.71298	6.98292	http://www.ncbi.nlm.nih.gov/gene/?term=144097
C11orf85	chr11:64705929-64727609	-	835	1	1	0.0228376	0.0259484	http://www.ncbi.nlm.nih.gov/gene/?term=283129
C11orf86	chr11:66742754-66744479	+	1185	37	202	0.595415	3.69344	http://www.ncbi.nlm.nih.gov/gene/?term=254439
C11orf87	chr11:109292846-109299893	+	5937	0	2	0	0.00729895	http://www.ncbi.nlm.nih.gov/gene/?term=399947
C11orf88	chr11:111385510-111407756	+	795	2	4	0.0479733	0.109016	http://www.ncbi.nlm.nih.gov/gene/?term=399949
C11orf91	chr11:33719654-33722286	-	903	30	31	0.633534	0.743826	http://www.ncbi.nlm.nih.gov/gene/?term=100131378
C11orf92	chr11:111164114-111170539	-	5499	21	7	0.0728236	0.0275811	http://www.ncbi.nlm.nih.gov/gene/?term=C11orf92
C11orf93	chr11:111169271-111179460	+	1783	81	34	0.866303	0.413167	http://www.ncbi.nlm.nih.gov/gene/?term=C11orf93
C11orf94	chr11:45928086-45928833	-	368	17	10	0.880922	0.588776	http://www.ncbi.nlm.nih.gov/gene/?term=143678
C11orf95	chr11:63527364-63536113	-	5582	984	735	3.36157	2.85296	http://www.ncbi.nlm.nih.gov/gene/?term=65998
C11orf96	chr11:43964106-43965433	+	1328	6	6	0.0861568	0.0978928	http://www.ncbi.nlm.nih.gov/gene/?term=387763
C12orf10	chr12:53693470-53700965	+	1215	1104	854	17.3272	15.2293	http://www.ncbi.nlm.nih.gov/gene/?term=60314
C12orf23	chr12:107349544-107367813	+	3369	2109	1749	11.9375	11.2483	http://www.ncbi.nlm.nih.gov/gene/?term=C12orf23
C12orf29	chr12:88429268-88443937	+	2874	893	698	5.92517	5.26219	http://www.ncbi.nlm.nih.gov/gene/?term=91298
C12orf36	chr12:13523605-13529679	-	3202	0	4	0	0.0270668	http://www.ncbi.nlm.nih.gov/gene/?term=C12orf36
C12orf39	chr12:21679256-21684210	+	583	26	42	0.850435	1.56091	http://www.ncbi.nlm.nih.gov/gene/?term=C12orf39
C12orf4	chr12:4596901-4647637	-	3819	556	413	2.77627	2.34314	http://www.ncbi.nlm.nih.gov/gene/?term=57102
C12orf40	chr12:40019972-40115720	+	2793	1	2	0.00682756	0.0155152	http://www.ncbi.nlm.nih.gov/gene/?term=283461
C12orf42	chr12:103695733-103889749	-	1462	0	2	0	0.0296401	http://www.ncbi.nlm.nih.gov/gene/?term=374470
C12orf43	chr12:121440848-121454300	-	1920	465	380	4.61836	4.28825	http://www.ncbi.nlm.nih.gov/gene/?term=64897
C12orf44	chr12:52463758-52471279	+	1437	2452	1745	32.5387	26.3109	http://www.ncbi.nlm.nih.gov/gene/?term=C12orf44
C12orf45	chr12:105380098-105388505	+	622	319	234	9.77995	8.15123	http://www.ncbi.nlm.nih.gov/gene/?term=121053
C12orf49	chr12:117153596-117175843	-	2775	843	634	5.79296	4.95021	http://www.ncbi.nlm.nih.gov/gene/?term=79794
C12orf5	chr12:4430359-4469190	+	8225	926	716	2.1469	1.88614	http://www.ncbi.nlm.nih.gov/gene/?term=57103
C12orf50	chr12:88373816-88423176	-	1705	0	0	0	0	http://www.ncbi.nlm.nih.gov/gene/?term=160419
C12orf52	chr12:113623555-113630119	+	1775	1199	927	12.8812	11.3156	http://www.ncbi.nlm.nih.gov/gene/?term=C12orf52
C12orf54	chr12:48876286-48890297	+	889	1	2	0.0214504	0.0487445	http://www.ncbi.nlm.nih.gov/gene/?term=121273
C12orf56	chr12:64660763-64784345	-	2069	1	0	0.00921671	0	http://www.ncbi.nlm.nih.gov/gene/?term=115749
C12orf57	chr12:7053203-7055165	+	543	4085	2888	143.459	115.238	http://www.ncbi.nlm.nih.gov/gene/?term=113246
C12orf60	chr12:14956506-14976791	+	1126	134	87	2.26936	1.67409	http://www.ncbi.nlm.nih.gov/gene/?term=144608
C12orf61	chr12:62995531-62997214	-	1684	5926	5183	67.1052	66.6863	http://www.ncbi.nlm.nih.gov/gene/?term=C12orf61
C12orf65	chr12:123717844-123742506	+	2085	533	444	4.87481	4.61397	http://www.ncbi.nlm.nih.gov/gene/?term=91574
C12orf66	chr12:64586419-64616076	-	2600	572	511	4.19526	4.25839	http://www.ncbi.nlm.nih.gov/gene/?term=144577
C12orf68	chr12:48577366-48579709	+	2344	87	115	0.707779	1.06301	http://www.ncbi.nlm.nih.gov/gene/?term=C12orf68
C12orf71	chr12:27233990-27235455	-	966	0	2	0	0.0448591	http://www.ncbi.nlm.nih.gov/gene/?term=728858
C12orf73	chr12:104343981-104350993	-	1693	189	149	2.12883	1.9069	http://www.ncbi.nlm.nih.gov/gene/?term=728568
C12orf74	chr12:93096619-93102325	+	2369	8	1	0.0643963	0.00914603	http://www.ncbi.nlm.nih.gov/gene/?term=338809
C12orf75	chr12:105724414-105765296	+	1366	1304	663	18.2038	10.5162	http://www.ncbi.nlm.nih.gov/gene/?term=387882
C12orf76	chr12:110478983-110505500	-	1946	324	485	3.17496	5.40003	http://www.ncbi.nlm.nih.gov/gene/?term=400073
C12orf77	chr12:25146365-25150373	-	1509	0	2	0	0.028717	http://www.ncbi.nlm.nih.gov/gene/?term=196415
C13orf35	chr13:113301358-113338811	+	2241	2	2	0.0170186	0.0193368	http://www.ncbi.nlm.nih.gov/gene/?term=C13orf35
C13orf45	chr13:76445174-76457948	+	1168	1	1	0.0163265	0.0185505	http://www.ncbi.nlm.nih.gov/gene/?term=C13orf45
C14orf1	chr14:76117233-76127538	-	1540	671	646	8.3088	9.08886	http://www.ncbi.nlm.nih.gov/gene/?term=11161
C14orf105	chr14:57936595-57960576	-	2512	565	369	4.28909	3.18276	http://www.ncbi.nlm.nih.gov/gene/?term=55195
C14orf119	chr14:23564683-23569665	+	2945	2338	1968	15.1389	14.479	http://www.ncbi.nlm.nih.gov/gene/?term=55017
C14orf132	chr14:96505661-96560226	+	7583	1282	1077	3.22391	3.07732	http://www.ncbi.nlm.nih.gov/gene/?term=56967
C14orf142	chr14:93669237-93673459	-	1176	390	231	6.32403	4.25601	http://www.ncbi.nlm.nih.gov/gene/?term=84520
C14orf159	chr14:91580357-91691703	+	3520	1262	1162	6.8368	7.15255	http://www.ncbi.nlm.nih.gov/gene/?term=80017
C14orf166	chr14:52456228-52471420	+	1051	2498	1789	45.3238	36.8812	http://www.ncbi.nlm.nih.gov/gene/?term=51637
C14orf166B	chr14:77292725-77336645	+	1734	0	2	0	0.0249907	http://www.ncbi.nlm.nih.gov/gene/?term=C14orf166B
C14orf169	chr14:73957644-73960105	+	2462	1173	1003	9.08545	8.82695	http://www.ncbi.nlm.nih.gov/gene/?term=79697
C14orf177	chr14:99177950-99184103	+	1289	0	0	0	0	http://www.ncbi.nlm.nih.gov/gene/?term=283598
C14orf178	chr14:78227173-78236085	+	646	23	11	0.67894	0.368942	http://www.ncbi.nlm.nih.gov/gene/?term=283579
C14orf180	chr14:105046056-105056183	+	1847	1	0	0.0103245	0	http://www.ncbi.nlm.nih.gov/gene/?term=400258
C14orf182	chr14:50448430-50474238	-	2686	26	49	0.184588	0.395264	http://www.ncbi.nlm.nih.gov/gene/?term=C14orf182
C14orf183	chr14:50550369-50559361	-	975	4	2	0.0782333	0.044445	http://www.ncbi.nlm.nih.gov/gene/?term=196913
C14orf2	chr14:104378625-104387903	-	921	2557	1733	52.9429	40.7696	http://www.ncbi.nlm.nih.gov/gene/?term=9556
C14orf23	chr14:29241910-29264000	+	3730	0	1	0	0.00580883	http://www.ncbi.nlm.nih.gov/gene/?term=C14orf23
C14orf28	chr14:45366507-45376460	+	2906	163	156	1.06962	1.16313	http://www.ncbi.nlm.nih.gov/gene/?term=122525
C14orf37	chr14:58470808-58618847	-	3082	48	28	0.296992	0.196844	http://www.ncbi.nlm.nih.gov/gene/?term=145407
C14orf39	chr14:60902674-60952764	-	2763	0	0	0	0	http://www.ncbi.nlm.nih.gov/gene/?term=317761
C14orf64	chr14:98391947-98444461	-	1458	1	1	0.0130791	0.0148607	http://www.ncbi.nlm.nih.gov/gene/?term=C14orf64
C14orf79	chr14:105452616-105461855	+	1890	448	357	4.52015	4.09264	http://www.ncbi.nlm.nih.gov/gene/?term=122616
C14orf80	chr14:105956192-105965585	+	2048	1518	843	14.1344	8.91857	http://www.ncbi.nlm.nih.gov/gene/?term=283643
C14orf93	chr14:23456110-23479360	-	2440	560	659	4.37658	5.85185	http://www.ncbi.nlm.nih.gov/gene/?term=60686
C15orf26	chr15:81426644-81441516	+	1575	6	1	0.0726452	0.0137568	http://www.ncbi.nlm.nih.gov/gene/?term=161502
C15orf27	chr15:76352299-76497304	+	2399	33	25	0.262313	0.225791	http://www.ncbi.nlm.nih.gov/gene/?term=123591
C15orf32	chr15:93014907-93044347	+	1726	0	0	0	0	http://www.ncbi.nlm.nih.gov/gene/?term=145858
C15orf37	chr15:80215113-80217196	+	2084	581	361	5.31636	3.75325	http://www.ncbi.nlm.nih.gov/gene/?term=C15orf37
C15orf38	chr15:90443832-90456222	-	2031	1365	951	12.8162	10.1454	http://www.ncbi.nlm.nih.gov/gene/?term=C15orf38
C15orf38-AP3S2	chr15:90373831-90456222	-	6256	3945	2424	12.025	8.39525	http://www.ncbi.nlm.nih.gov/gene/?term=100526783
C15orf39	chr15:75494221-75504510	+	4427	961	589	4.13952	2.88273	http://www.ncbi.nlm.nih.gov/gene/?term=56905
C15orf40	chr15:83657715-83680393	-	2656	683	388	4.90376	3.1652	http://www.ncbi.nlm.nih.gov/gene/?term=123207
C15orf41	chr15:36871812-37102449	+	2946	236	317	1.52762	2.33144	http://www.ncbi.nlm.nih.gov/gene/?term=84529
C15orf43	chr15:45248900-45271421	+	1275	0	0	0	0	http://www.ncbi.nlm.nih.gov/gene/?term=145645
C15orf48	chr15:45722727-45725647	+	953	1183	315	23.6716	7.16168	http://www.ncbi.nlm.nih.gov/gene/?term=84419
C15orf52	chr15:40623653-40633168	-	5327	501	727	1.79346	2.95699	http://www.ncbi.nlm.nih.gov/gene/?term=388115
C15orf53	chr15:38988799-38992239	+	2043	0	0	0	0	http://www.ncbi.nlm.nih.gov/gene/?term=400359
C15orf54	chr15:39542885-39547048	+	3080	4	2	0.0247654	0.0140694	http://www.ncbi.nlm.nih.gov/gene/?term=400360
C15orf56	chr15:40542866-40545110	-	2127	1	2	0.00896538	0.0203732	http://www.ncbi.nlm.nih.gov/gene/?term=644809
C15orf57	chr15:40845298-40857252	-	1730	393	251	4.33194	3.14358	http://www.ncbi.nlm.nih.gov/gene/?term=90416
C15orf59	chr15:74032141-74043816	-	1344	39	32	0.553352	0.51588	http://www.ncbi.nlm.nih.gov/gene/?term=388135
C15orf60	chr15:73735499-73852353	+	925	7	13	0.144309	0.304508	http://www.ncbi.nlm.nih.gov/gene/?term=C15orf60
C15orf61	chr15:67813522-67819641	+	1297	480	290	7.05728	4.84457	http://www.ncbi.nlm.nih.gov/gene/?term=145853
C15orf62	chr15:41062159-41064648	+	2490	113	96	0.865397	0.835352	http://www.ncbi.nlm.nih.gov/gene/?term=643338
C16orf11	chr16:610422-615529	+	2217	8	6	0.0688114	0.0586385	http://www.ncbi.nlm.nih.gov/gene/?term=C16orf11
C16orf13	chr16:684429-686347	-	840	1147	956	26.0388	24.659	http://www.ncbi.nlm.nih.gov/gene/?term=84326
C16orf3	chr16:90095316-90096309	-	994	80	62	1.53476	1.35146	http://www.ncbi.nlm.nih.gov/gene/?term=C16orf3
C16orf45	chr16:15528325-15682116	+	2342	2363	2894	19.2404	26.7737	http://www.ncbi.nlm.nih.gov/gene/?term=89927
C16orf46	chr16:81087102-81110872	-	2226	108	77	0.925198	0.749485	http://www.ncbi.nlm.nih.gov/gene/?term=123775
C16orf52	chr16:22019456-22095972	+	4442	487	504	2.09068	2.45838	http://www.ncbi.nlm.nih.gov/gene/?term=730094
C16orf54	chr16:29753786-29757340	-	2596	2	2	0.0146913	0.0166926	http://www.ncbi.nlm.nih.gov/gene/?term=283897
C16orf55	chr16:89724152-89736866	+	2820	243	172	1.64321	1.32153	http://www.ncbi.nlm.nih.gov/gene/?term=C16orf55
C16orf58	chr16:31500796-31519740	-	2813	3299	3439	22.364	26.4887	http://www.ncbi.nlm.nih.gov/gene/?term=64755
C16orf59	chr16:2510115-2514964	+	1628	606	408	7.0983	5.43004	http://www.ncbi.nlm.nih.gov/gene/?term=80178
C16orf62	chr16:19566737-19712485	+	3894	1395	1261	6.83148	7.01644	http://www.ncbi.nlm.nih.gov/gene/?term=57020
C16orf70	chr16:67143915-67182442	+	2841	726	469	4.87306	3.57684	http://www.ncbi.nlm.nih.gov/gene/?term=80262
C16orf71	chr16:4784289-4799397	+	2706	97	98	0.683566	0.784686	http://www.ncbi.nlm.nih.gov/gene/?term=146562
C16orf72	chr16:9185537-9213555	+	3979	2135	1963	10.232	10.6892	http://www.ncbi.nlm.nih.gov/gene/?term=29035
C16orf74	chr16:85741124-85784689	-	897	315	175	6.6966	4.22711	http://www.ncbi.nlm.nih.gov/gene/?term=404550
C16orf78	chr16:49407808-49433319	+	971	0	1	0	0.022314	http://www.ncbi.nlm.nih.gov/gene/?term=123970
C16orf80	chr16:58147497-58163296	-	1291	1288	953	19.0251	15.9943	http://www.ncbi.nlm.nih.gov/gene/?term=C16orf80
C16orf82	chr16:27078219-27080487	+	2269	3	2	0.0252129	0.0190982	http://www.ncbi.nlm.nih.gov/gene/?term=162083
C16orf86	chr16:67700717-67702661	+	1269	29	24	0.435785	0.409777	http://www.ncbi.nlm.nih.gov/gene/?term=388284
C16orf87	chr16:46835959-46865074	-	1383	359	248	4.95004	3.88532	http://www.ncbi.nlm.nih.gov/gene/?term=388272
C16orf89	chr16:5094123-5116146	-	1907	8	5	0.0799973	0.056809	http://www.ncbi.nlm.nih.gov/gene/?term=146556
C16orf90	chr16:3543484-3545421	-	904	3	3	0.0632833	0.0719036	http://www.ncbi.nlm.nih.gov/gene/?term=646174
C16orf91	chr16:1469745-1470801	-	978	853	606	16.6321	13.4255	http://www.ncbi.nlm.nih.gov/gene/?term=283951
C16orf92	chr16:30034655-30036023	+	895	9	11	0.191759	0.266298	http://www.ncbi.nlm.nih.gov/gene/?term=146378
C16orf93	chr16:30768744-30773565	-	1792	214	180	2.27726	2.17637	http://www.ncbi.nlm.nih.gov/gene/?term=90835
C16orf95	chr16:87336404-87351026	-	1161	184	159	3.02219	2.96731	http://www.ncbi.nlm.nih.gov/gene/?term=100506581
C16orf96	chr16:4606491-4650318	+	3426	1	4	0.00556607	0.0252971	http://www.ncbi.nlm.nih.gov/gene/?term=342346
C16orf97	chr16:52060264-52107847	-	448	0	1	0	0.0483637	http://www.ncbi.nlm.nih.gov/gene/?term=388276
C16orf98	chr16:31213206-31214773	+	1095	5	3	0.0870747	0.0593615	http://www.ncbi.nlm.nih.gov/gene/?term=C16orf98
C17orf100	chr17:6555059-6556617	+	1559	98	104	1.19872	1.44539	http://www.ncbi.nlm.nih.gov/gene/?term=388327
C17orf102	chr17:32901142-32906388	-	3997	5	2	0.0238546	0.0108416	http://www.ncbi.nlm.nih.gov/gene/?term=400591
C17orf103	chr17:21142184-21156578	-	4785	324	311	1.29122	1.40824	http://www.ncbi.nlm.nih.gov/gene/?term=C17orf103
[truncated: 35,365 more rows]
