# Supplementary material for: Multiomics Landscape Uncovers the Molecular Mechanism of the Malignant Evolution of Lung Adenocarcinoma Cells to Chronic Low Dose Cadmium Exposure
Source: Front Oncol. 2021 Nov 11;11:654687. doi: 10.3389/fonc.2021.654687 (PMC8631903; doi:10.3389/fonc.2021.654687)
Supplement: Supplementary file 7 [file Table_6.xls]

Term	database	Id	Sample number	Background number	P-Value	Corrected P-Value	GeneIDs	Genes
Systemic lupus erythematosus	KEGG PATHWAY	hsa05322	36	138	4.077042911e-14	8.92872397509e-12	8360;8365;8367;8366;8368;333932;8348;8329;8294;653604;8341;8340;8346;8344;958;128312;8969;8968;8357;92815;716;715;8332;8359;8330;8331;8336;8335;8350;8338;126961;8356;317772;8358;85235;3014	HIST1H4D;HIST1H4H;HIST1H4E;HIST1H4B;HIST1H4L;HIST2H3A;HIST1H2BO;HIST1H2AI;HIST1H4I;HIST2H3D;HIST1H2BN;HIST1H2BL;HIST1H2BI;HIST1H2BE;CD40;HIST3H2BB;HIST1H2AG;HIST1H3F;HIST1H3H;HIST3H2A;C1S;C1R;HIST1H2AL;HIST1H4A;HIST1H2AK;HIST1H2AJ;HIST1H2AM;HIST1H2AB;HIST1H3A;HIST2H2AC;HIST2H3C;HIST1H3J;HIST2H2AB;HIST1H3B;HIST1H2AH;H2AFX
Alcoholism	KEGG PATHWAY	hsa05034	36	180	3.27532230492e-11	3.58647792389e-09	8360;8365;8367;8366;8368;333932;8348;8329;8294;653604;8341;8340;8346;8344;128312;8969;8968;8357;1392;92815;8332;8359;8330;8331;8336;8335;8350;8338;126961;8356;317772;8358;85235;3014;9586;136	HIST1H4D;HIST1H4H;HIST1H4E;HIST1H4B;HIST1H4L;HIST2H3A;HIST1H2BO;HIST1H2AI;HIST1H4I;HIST2H3D;HIST1H2BN;HIST1H2BL;HIST1H2BI;HIST1H2BE;HIST3H2BB;HIST1H2AG;HIST1H3F;HIST1H3H;CRH;HIST3H2A;HIST1H2AL;HIST1H4A;HIST1H2AK;HIST1H2AJ;HIST1H2AM;HIST1H2AB;HIST1H3A;HIST2H2AC;HIST2H3C;HIST1H3J;HIST2H2AB;HIST1H3B;HIST1H2AH;H2AFX;CREB5;ADORA2B
Steroid hormone biosynthesis	KEGG PATHWAY	hsa00140	16	57	2.07471136455e-07	1.51453929612e-05	54657;1545;1543;1646;54578;54600;54659;54658;54579;1589;54576;54577;54575;8644;3290;1571	UGT1A4;CYP1B1;CYP1A1;AKR1C2;UGT1A6;UGT1A9;UGT1A3;UGT1A1;UGT1A5;CPS1;UGT1A8;UGT1A7;UGT1A10;AKR1C3;HSD11B1;CYP2E1
Retinol metabolism	KEGG PATHWAY	hsa00830	15	64	3.40284061863e-06	0.00018630552387	54657;1543;8228;54600;54659;54658;316;130;54575;54576;54577;10170;53630;54578;54579	UGT1A4;CYP1A1;PNPLA4;UGT1A9;UGT1A3;UGT1A1;AOX1;ADH6;UGT1A10;UGT1A8;UGT1A7;DHRS9;BCMO1;UGT1A6;UGT1A5
Metabolism of xenobiotics by cytochrome P450	KEGG PATHWAY	hsa00980	15	74	1.553818057e-05	0.000680572308966	54657;1545;1543;1646;54578;54600;54659;54658;130;54575;54576;54577;1571;3290;54579	UGT1A4;CYP1B1;CYP1A1;AKR1C2;UGT1A6;UGT1A9;UGT1A3;UGT1A1;ADH6;UGT1A10;UGT1A8;UGT1A7;CYP2E1;HSD11B1;UGT1A5
Pentose and glucuronate interconversions	KEGG PATHWAY	hsa00040	10	34	2.84939984241e-05	0.000841043754706	54657;57016;54600;54659;54658;54575;54576;54577;54578;54579	UGT1A4;AKR1B10;UGT1A9;UGT1A3;UGT1A1;UGT1A10;UGT1A8;UGT1A7;UGT1A6;UGT1A5
Ascorbate and aldarate metabolism	KEGG PATHWAY	hsa00053	9	27	3.1709225092e-05	0.000841043754706	54657;54600;54659;54658;54575;54576;54577;54578;54579	UGT1A4;UGT1A9;UGT1A3;UGT1A1;UGT1A10;UGT1A8;UGT1A7;UGT1A6;UGT1A5
Porphyrin and chlorophyll metabolism	KEGG PATHWAY	hsa00860	11	43	3.42706062957e-05	0.000841043754706	54657;54600;54659;1356;54658;54575;54576;54577;54578;54579;2512	UGT1A4;UGT1A9;UGT1A3;CP;UGT1A1;UGT1A10;UGT1A8;UGT1A7;UGT1A6;UGT1A5;FTL
Chemical carcinogenesis	KEGG PATHWAY	hsa05204	15	80	3.45634419742e-05	0.000841043754706	54657;1545;1543;1646;54578;54600;54659;54658;130;54575;54576;54577;1571;3290;54579	UGT1A4;CYP1B1;CYP1A1;AKR1C2;UGT1A6;UGT1A9;UGT1A3;UGT1A1;ADH6;UGT1A10;UGT1A8;UGT1A7;CYP2E1;HSD11B1;UGT1A5
Drug metabolism - other enzymes	KEGG PATHWAY	hsa00983	10	46	0.00024547519421	0.0053759067532	7083;54600;54659;54657;54658;54575;54576;54577;54578;54579	TK1;UGT1A9;UGT1A3;UGT1A4;UGT1A1;UGT1A10;UGT1A8;UGT1A7;UGT1A6;UGT1A5
Drug metabolism - cytochrome P450	KEGG PATHWAY	hsa00982	12	68	0.000336392522289	0.00669726930739	54657;54600;54659;54658;316;130;54575;54576;54577;1571;54578;54579	UGT1A4;UGT1A9;UGT1A3;UGT1A1;AOX1;ADH6;UGT1A10;UGT1A8;UGT1A7;CYP2E1;UGT1A6;UGT1A5
Protein digestion and absorption	KEGG PATHWAY	hsa04974	13	88	0.000874903136083	0.0159669822335	1305;1287;6546;1303;1288;6505;1277;23428;486;2006;81578;8645;9056	COL13A1;COL4A5;SLC8A1;COL12A1;COL4A6;SLC1A1;COL1A1;LAT2;FXYD2;ELN;COL21A1;KCNK5;SLC7A7
Starch and sucrose metabolism	KEGG PATHWAY	hsa00500	10	56	0.000952771374067	0.0160505331477	54657;54600;54659;54658;54575;54576;54577;280;54578;54579	UGT1A4;UGT1A9;UGT1A3;UGT1A1;UGT1A10;UGT1A8;UGT1A7;AMY2B;UGT1A6;UGT1A5
Cell adhesion molecules (CAMs)	KEGG PATHWAY	hsa04514	17	147	0.00184896998471	0.0289231733322	958;9075;3383;6404;3676;1272;10666;4756;90952;1364;1365;22871;94030;920;10686;1002;1000	CD40;CLDN2;ICAM1;SELPLG;ITGA4;CNTN1;CD226;NEO1;ESAM;CLDN4;CLDN3;NLGN1;LRRC4B;CD4;CLDN16;CDH4;CDH2
Cytokine-cytokine receptor interaction	KEGG PATHWAY	hsa04060	24	265	0.00502780512786	0.0734059548668	5159;55504;5155;8742;5156;7850;1896;10344;3556;4804;3574;650;8809;3604;2919;57007;7043;6352;11009;958;9966;7424;7422;6374	PDGFRB;TNFRSF19;PDGFB;TNFSF12;PDGFRA;IL1R2;EDA;CCL26;IL1RAP;NGFR;IL7;BMP2;IL18R1;TNFRSF9;CXCL1;CXCR7;TGFB3;CCL5;IL24;CD40;TNFSF15;VEGFC;VEGFA;CXCL5
Complement and coagulation cascades	KEGG PATHWAY	hsa04610	9	69	0.0106280061834	0.142375719994	5345;624;716;715;5624;3426;722;2244;2243	SERPINF2;BDKRB2;C1S;C1R;PC;CFI;C4BPA;FGB;FGA
Transcriptional misregulation in cancer	KEGG PATHWAY	hsa05202	17	179	0.0110519965292	0.142375719994	958;126961;4804;597;4318;860;333932;8358;7850;8968;5218;653604;8350;1031;7185;8356;8357	CD40;HIST2H3C;NGFR;BCL2A1;MMP9;RUNX2;HIST2H3A;HIST1H3B;IL1R2;HIST1H3F;CDK14;HIST2H3D;HIST1H3A;CDKN2C;TRAF1;HIST1H3J;HIST1H3H
Hypertrophic cardiomyopathy (HCM)	KEGG PATHWAY	hsa05410	10	83	0.0117736122491	0.143245615697	6546;783;3690;3694;6444;7043;59284;3676;7134;7137	SLC8A1;CACNB2;ITGB3;ITGB6;SGCD;TGFB3;CACNG7;ITGA4;TNC;TNNI3
Arachidonic acid metabolism	KEGG PATHWAY	hsa00590	4	64	0.395876510319	0.999999997119	1571;8644;2877;2876	CYP2E1;AKR1C3;GPX2;GPX1
Axon guidance	KEGG PATHWAY	hsa04360	13	127	0.0145635218837	0.167863752238	2045;6405;285220;223117;56896;1949;2242;54437;59277;9423;27289;7869;137970	EPHA7;SEMA3F;EPHA6;SEMA3D;DPYSL5;EFNB3;FES;SEMA5B;NTN4;NTN1;RND1;SEMA3B;UNC5D
Pathways in cancer	KEGG PATHWAY	hsa05200	26	327	0.0159151679832	0.174271089416	5159;7483;5155;5156;1870;81029;650;7474;7475;23604;112398;4318;79444;3918;7481;7043;332;1287;6776;1288;9965;7424;7422;2259;5915;7185	PDGFRB;WNT9A;PDGFB;PDGFRA;E2F2;WNT5B;BMP2;WNT5A;WNT6;DAPK2;EGLN2;MMP9;BIRC7;LAMC2;WNT11;TGFB3;BIRC5;COL4A5;STAT5A;COL4A6;FGF19;VEGFC;VEGFA;FGF14;RARB;TRAF1
Nicotinate and nicotinamide metabolism	KEGG PATHWAY	hsa00760	5	28	0.017879078617	0.186453248434	23530;54981;23057;683;316	NNT;NMRK1;NMNAT2;BST1;AOX1
Dilated cardiomyopathy	KEGG PATHWAY	hsa05414	10	90	0.0188694612219	0.187836909436	6546;783;3690;3694;6444;7043;59284;3676;7134;7137	SLC8A1;CACNB2;ITGB3;ITGB6;SGCD;TGFB3;CACNG7;ITGA4;TNC;TNNI3
Wnt signaling pathway	KEGG PATHWAY	hsa04310	9	139	0.259192277853	0.995844014909	2239;6425;144165;7481;81029;7483;64321;7474;7475	GPC4;SFRP5;PRICKLE1;WNT11;WNT5B;WNT9A;SOX17;WNT5A;WNT6
Calcium signaling pathway	KEGG PATHWAY	hsa04020	16	181	0.0234615587844	0.223394842338	5159;6546;4638;624;3707;3274;146;136;2185;185;5137;5026;5156;7134;683;493	PDGFRB;SLC8A1;MYLK;BDKRB2;ITPKB;HRH2;ADRA1D;ADORA2B;PTK2B;AGTR1;PDE1C;P2RX5;PDGFRA;TNC;BST1;ATP2B4
Rap1 signaling pathway	KEGG PATHWAY	hsa04015	18	213	0.0246441473895	0.224877844929	5159;4803;4804;136;3690;284;5155;7057;57568;5156;9965;7424;80310;2259;9863;5909;2357;7422	PDGFRB;NGF;NGFR;ADORA2B;ITGB3;ANGPT1;PDGFB;THBS1;SIPA1L2;PDGFRA;FGF19;VEGFC;PDGFD;FGF14;MAGI2;RAP1GAP;FPR1;VEGFA
Staphylococcus aureus infection	KEGG PATHWAY	hsa05150	7	59	0.0344818179553	0.300824409341	3383;6404;716;715;3426;2358;2357	ICAM1;SELPLG;C1S;C1R;CFI;FPR2;FPR1
Proximal tubule bicarbonate reclamation	KEGG PATHWAY	hsa04964	4	23	0.0357143134377	0.300824409341	486;760;1468;8671	FXYD2;CA2;SLC25A10;SLC4A4
Arrhythmogenic right ventricular cardiomyopathy (ARVC)	KEGG PATHWAY	hsa05412	8	74	0.0382002270264	0.309846285881	6546;783;3690;3694;6444;59284;3676;1000	SLC8A1;CACNB2;ITGB3;ITGB6;SGCD;CACNG7;ITGA4;CDH2
Leukocyte transendothelial migration	KEGG PATHWAY	hsa04670	11	118	0.0402238586077	0.314608036967	9075;3383;4318;3676;7070;1364;90952;10451;1365;2185;10686	CLDN2;ICAM1;MMP9;ITGA4;THY1;CLDN4;ESAM;VAV3;CLDN3;PTK2B;CLDN16
Bladder cancer	KEGG PATHWAY	hsa05219	5	38	0.0495905281153	0.364730655314	4318;23604;7057;1870;7422	MMP9;DAPK2;THBS1;E2F2;VEGFA
Hedgehog signaling pathway	KEGG PATHWAY	hsa04340	6	51	0.0499631034677	0.364730655314	650;7481;81029;7483;7474;7475	BMP2;WNT11;WNT5B;WNT9A;WNT5A;WNT6
TNF signaling pathway	KEGG PATHWAY	hsa04668	10	110	0.0556206115588	0.39119028023	6352;3383;4318;2919;8809;7424;9586;9863;6374;7185	CCL5;ICAM1;MMP9;CXCL1;IL18R1;VEGFC;CREB5;MAGI2;CXCL5;TRAF1
Viral carcinogenesis	KEGG PATHWAY	hsa05203	16	206	0.0589464805826	0.39119028023	8360;8365;8367;8359;8368;6776;8366;8346;128312;8348;9586;8294;8341;8340;7185;8344	HIST1H4D;HIST1H4H;HIST1H4E;HIST1H4A;HIST1H4L;STAT5A;HIST1H4B;HIST1H2BI;HIST3H2BB;HIST1H2BO;CREB5;HIST1H4I;HIST1H2BN;HIST1H2BL;TRAF1;HIST1H2BE
Focal adhesion	KEGG PATHWAY	hsa04510	16	206	0.0589464805826	0.39119028023	5159;1287;4638;3694;3690;5155;5156;7057;3918;10451;7424;80310;1288;1277;3676;7422	PDGFRB;COL4A5;MYLK;ITGB6;ITGB3;PDGFB;PDGFRA;THBS1;LAMC2;VAV3;VEGFC;PDGFD;COL4A6;COL1A1;ITGA4;VEGFA
Nitrogen metabolism	KEGG PATHWAY	hsa00910	3	17	0.0646618502538	0.409984196	760;766;767	CA2;CA7;CA8
Basal cell carcinoma	KEGG PATHWAY	hsa05217	6	55	0.0655225884018	0.409984196	650;7481;81029;7483;7474;7475	BMP2;WNT11;WNT5B;WNT9A;WNT5A;WNT6
HTLV-I infection	KEGG PATHWAY	hsa05166	19	263	0.0729069420855	0.425825079484	5159;958;1031;7483;3383;1870;5155;6776;5156;1958;11200;7850;4488;7481;81029;7043;7015;7474;7475	PDGFRB;CD40;CDKN2C;WNT9A;ICAM1;E2F2;PDGFB;STAT5A;PDGFRA;EGR1;CDS1;IL1R2;MSX2;WNT11;WNT5B;TGFB3;TERT;WNT5A;WNT6
Melanoma	KEGG PATHWAY	hsa05218	7	71	0.0729231397671	0.425825079484	5159;1870;5155;5156;9965;80310;2259	PDGFRB;E2F2;PDGFB;PDGFRA;FGF19;PDGFD;FGF14
ECM-receptor interaction	KEGG PATHWAY	hsa04512	8	86	0.0738874567142	0.425825079484	1287;3690;3694;1288;1277;3918;3676;7057	COL4A5;ITGB3;ITGB6;COL4A6;COL1A1;LAMC2;ITGA4;THBS1
Cell cycle	KEGG PATHWAY	hsa04110	5	124	0.728533938297	0.999999997119	11200;1031;51343;1870;7043	CDS1;CDKN2C;CDH1;E2F2;TGFB3
Notch signaling pathway	KEGG PATHWAY	hsa04330	5	48	0.101721158739	0.55764346467	3714;4854;196403;28514;1840	JAG2;NOTCH3;DTX3;DLL1;DTX1
PI3K-Akt signaling pathway	KEGG PATHWAY	hsa04151	23	346	0.101852687611	0.55764346467	5159;5155;5156;3164;3676;4803;4804;3690;3574;3694;7057;80310;284;118788;3918;9586;1277;1287;1288;9965;7424;7422;2259	PDGFRB;PDGFB;PDGFRA;NR4A1;ITGA4;NGF;NGFR;ITGB3;IL7;ITGB6;THBS1;PDGFD;ANGPT1;PIK3AP1;LAMC2;CREB5;COL1A1;COL4A5;COL4A6;FGF19;VEGFC;VEGFA;FGF14
Pyrimidine metabolism	KEGG PATHWAY	hsa00240	3	105	0.887027278165	0.999999997119	129607;7083;5438	CMPK2;TK1;POLR2I
Small cell lung cancer	KEGG PATHWAY	hsa05222	7	86	0.146225420261	0.763813757459	1287;1288;79444;3918;1870;5915;7185	COL4A5;COL4A6;BIRC7;LAMC2;E2F2;RARB;TRAF1
Neuroactive ligand-receptor interaction	KEGG PATHWAY	hsa04080	18	275	0.147964596243	0.763813757459	5029;146;2914;2556;624;185;7433;2564;5031;2358;6755;136;8811;134;3274;5026;5739;2357	P2RY2;ADRA1D;GRM4;GABRA3;BDKRB2;AGTR1;VIPR1;GABRE;P2RY6;FPR2;SSTR5;ADORA2B;GALR2;ADORA1;HRH2;P2RX5;PTGIR;FPR1
Tryptophan metabolism	KEGG PATHWAY	hsa00380	4	40	0.14997256425	0.763813757459	3620;1545;1543;316	IDO1;CYP1B1;CYP1A1;AOX1
Salivary secretion	KEGG PATHWAY	hsa04970	7	90	0.170132957105	0.832875408055	146;727897;1469;486;2977;683;493	ADRA1D;MUC5B;CST1;FXYD2;GUCY1A2;BST1;ATP2B4
Glycosphingolipid biosynthesis - globo series	KEGG PATHWAY	hsa00603	2	14	0.171138782477	0.832875408055	10317;26301	B3GALT5;GBGT1
Rheumatoid arthritis	KEGG PATHWAY	hsa05323	7	93	0.189106173464	0.881262520767	6352;3383;2919;7422;7043;6374;284	CCL5;ICAM1;CXCL1;VEGFA;TGFB3;CXCL5;ANGPT1
Regulation of actin cytoskeleton	KEGG PATHWAY	hsa04810	14	215	0.189129399434	0.881262520767	5159;9459;3694;3690;5155;624;3687;5156;9965;10451;80310;2259;4638;3676	PDGFRB;ARHGEF6;ITGB6;ITGB3;PDGFB;BDKRB2;ITGAX;PDGFRA;FGF19;VAV3;PDGFD;FGF14;MYLK;ITGA4
Cardiac muscle contraction	KEGG PATHWAY	hsa04260	6	78	0.201016730851	0.917138834508	6546;783;59284;486;7134;7137	SLC8A1;CACNB2;CACNG7;FXYD2;TNC;TNNI3
Adrenergic signaling in cardiomyocytes	KEGG PATHWAY	hsa04261	10	149	0.213565956965	0.954509072966	146;6546;783;59284;9586;185;486;7134;7137;493	ADRA1D;SLC8A1;CACNB2;CACNG7;CREB5;AGTR1;FXYD2;TNC;TNNI3;ATP2B4
Renin-angiotensin system	KEGG PATHWAY	hsa04614	2	17	0.223088759903	0.965619017897	290;185	ANPEP;AGTR1
Alanine, aspartate and glutamate metabolism	KEGG PATHWAY	hsa00250	3	32	0.22487018225	0.965619017897	189;122622;445	AGT;ADSSL1;ASS1
Malaria	KEGG PATHWAY	hsa05144	4	49	0.236356420725	0.982469427391	958;7057;7043;3383	CD40;THBS1;TGFB3;ICAM1
Hippo signaling pathway	KEGG PATHWAY	hsa04390	10	154	0.241287453067	0.982469427391	7483;7043;6657;332;7481;151449;650;7474;7475;81029	WNT9A;TGFB3;SOX2;BIRC5;WNT11;GDF7;BMP2;WNT5A;WNT6;WNT5B
Ras signaling pathway	KEGG PATHWAY	hsa04014	14	227	0.242252735521	0.982469427391	5159;4803;4804;8437;51365;5155;5156;9965;7424;80310;2259;115727;284;7422	PDGFRB;NGF;NGFR;RASAL1;PLA1A;PDGFB;PDGFRA;FGF19;VEGFC;PDGFD;FGF14;RASGRP4;ANGPT1;VEGFA
TGF-beta signaling pathway	KEGG PATHWAY	hsa04350	5	80	0.368152389044	0.999999997119	151449;3400;650;7057;7043	GDF7;ID4;BMP2;THBS1;TGFB3
Mineral absorption	KEGG PATHWAY	hsa04978	4	51	0.256984336608	0.995844014909	6546;4494;2512;486	SLC8A1;MT1F;FTL;FXYD2
Vascular smooth muscle contraction	KEGG PATHWAY	hsa04270	8	121	0.259069998017	0.995844014909	146;5739;185;136;4881;4638;27345;2977	ADRA1D;PTGIR;AGTR1;ADORA2B;NPR1;MYLK;KCNMB4;GUCY1A2
Pyruvate metabolism	KEGG PATHWAY	hsa00620	1	41	0.867157879681	0.999999997119	57016	AKR1B10
Glycosaminoglycan biosynthesis - chondroitin sulfate / dermatan sulfate	KEGG PATHWAY	hsa00532	2	20	0.276029168856	0.999999997119	337876;166012	CHSY3;CHST13
Hematopoietic cell lineage	KEGG PATHWAY	hsa04640	6	88	0.278624147053	0.999999997119	3690;3574;7850;920;3676;290	ITGB3;IL7;IL1R2;CD4;ITGA4;ANPEP
Vitamin B6 metabolism	KEGG PATHWAY	hsa00750	1	6	0.285507701725	0.999999997119	316	AOX1
Prostate cancer	KEGG PATHWAY	hsa05215	6	89	0.286757997873	0.999999997119	5159;5155;5156;9586;80310;1870	PDGFRB;PDGFB;PDGFRA;CREB5;PDGFD;E2F2
Amoebiasis	KEGG PATHWAY	hsa05146	7	109	0.301964165605	0.999999997119	1287;2919;1288;1277;7850;7043;3918	COL4A5;CXCL1;COL4A6;COL1A1;IL1R2;TGFB3;LAMC2
NOD-like receptor signaling pathway	KEGG PATHWAY	hsa04621	4	57	0.320579551878	0.999999997119	2919;22861;6352;834	CXCL1;NLRP1;CCL5;CASP1
Pertussis	KEGG PATHWAY	hsa05133	5	75	0.321301882982	0.999999997119	716;715;6374;722;834	C1S;C1R;CXCL5;C4BPA;CASP1
Gastric acid secretion	KEGG PATHWAY	hsa04971	5	75	0.321301882982	0.999999997119	3773;3759;760;4638;3274	KCNJ16;KCNJ2;CA2;MYLK;HRH2
Glycine, serine and threonine metabolism	KEGG PATHWAY	hsa00260	3	40	0.327719349434	0.999999997119	189;875;23464	AGT;CBS;GCAT
Arginine and proline metabolism	KEGG PATHWAY	hsa00330	4	59	0.342089887856	0.999999997119	445;1160;58510;79814	ASS1;CKMT2;PRODH2;AGMAT
Pancreatic secretion	KEGG PATHWAY	hsa04972	6	96	0.34484326643	0.999999997119	760;8671;486;280;683;493	CA2;SLC4A4;FXYD2;AMY2B;BST1;ATP2B4
Glycosaminoglycan biosynthesis - heparan sulfate / heparin	KEGG PATHWAY	hsa00534	2	24	0.346128204106	0.999999997119	90161;9953	HS6ST2;HS3ST3B1
Maturity onset diabetes of the young	KEGG PATHWAY	hsa04950	2	25	0.363344662666	0.999999997119	3171;2494	FOXA3;NR5A2
ABC transporters	KEGG PATHWAY	hsa02010	3	44	0.379574884035	0.999999997119	10349;26154;10351	ABCA10;ABCA12;ABCA8
Glycosphingolipid biosynthesis - lacto and neolacto series	KEGG PATHWAY	hsa00601	2	26	0.380385590056	0.999999997119	2525;10317	FUT3;B3GALT5
MAPK signaling pathway	KEGG PATHWAY	hsa04010	14	257	0.393639455159	0.999999997119	5159;4909;4803;2259;783;1850;5155;5156;9965;7850;7043;59284;115727;3164	PDGFRB;NTF4;NGF;FGF14;CACNB2;DUSP8;PDGFB;PDGFRA;FGF19;IL1R2;TGFB3;CACNG7;RASGRP4;NR4A1
Cytosolic DNA-sensing pathway	KEGG PATHWAY	hsa04623	4	64	0.395876510319	0.999999997119	6352;115004;340061;834	CCL5;MB21D1;TMEM173;CASP1
Glioma	KEGG PATHWAY	hsa05214	4	65	0.406572002983	0.999999997119	5159;5155;1870;5156	PDGFRB;PDGFB;E2F2;PDGFRA
Pancreatic cancer	KEGG PATHWAY	hsa05212	4	66	0.417229753343	0.999999997119	1870;9459;7043;7422	E2F2;ARHGEF6;TGFB3;VEGFA
Renal cell carcinoma	KEGG PATHWAY	hsa05211	4	66	0.417229753343	0.999999997119	112398;5155;7422;7043	EGLN2;PDGFB;VEGFA;TGFB3
Endocrine and other factor-regulated calcium reabsorption	KEGG PATHWAY	hsa04961	3	48	0.430516864724	0.999999997119	6546;624;486	SLC8A1;BDKRB2;FXYD2
Proteoglycans in cancer	KEGG PATHWAY	hsa05205	12	225	0.434419636588	0.999999997119	7483;4318;7057;3690;9965;7481;7422;2259;81578;7474;7475;81029	WNT9A;MMP9;THBS1;ITGB3;FGF19;WNT11;VEGFA;FGF14;COL21A1;WNT5A;WNT6;WNT5B
Gap junction	KEGG PATHWAY	hsa04540	5	89	0.452199083932	0.999999997119	5159;5156;5155;2977;80310	PDGFRB;PDGFRA;PDGFB;GUCY1A2;PDGFD
Mucin type O-Glycan biosynthesis	KEGG PATHWAY	hsa00512	2	31	0.462288810856	0.999999997119	11227;11226	GALNT5;GALNT6
Glutathione metabolism	KEGG PATHWAY	hsa00480	3	51	0.46770911196	0.999999997119	2877;2876;290	GPX2;GPX1;ANPEP
Amyotrophic lateral sclerosis (ALS)	KEGG PATHWAY	hsa05014	3	51	0.46770911196	0.999999997119	2876;834;6506	GPX1;CASP1;SLC1A2
Intestinal immune network for IgA production	KEGG PATHWAY	hsa04672	3	51	0.46770911196	0.999999997119	958;3676;5284	CD40;ITGA4;PIGR
Ovarian steroidogenesis	KEGG PATHWAY	hsa04913	3	51	0.46770911196	0.999999997119	8644;1545;1543	AKR1C3;CYP1B1;CYP1A1
Fructose and mannose metabolism	KEGG PATHWAY	hsa00051	2	32	0.477905133992	0.999999997119	57016;3795	AKR1B10;KHK
Thyroid hormone synthesis	KEGG PATHWAY	hsa04918	4	72	0.480023807069	0.999999997119	9586;486;2877;2876	CREB5;FXYD2;GPX2;GPX1
Bile secretion	KEGG PATHWAY	hsa04976	4	72	0.480023807069	0.999999997119	28234;486;760;8671	SLCO1B3;FXYD2;CA2;SLC4A4
Cholinergic synapse	KEGG PATHWAY	hsa04725	6	113	0.487222674621	0.999999997119	3759;3770;3786;3785;56479;9586	KCNJ2;KCNJ14;KCNQ3;KCNQ2;KCNQ5;CREB5
Morphine addiction	KEGG PATHWAY	hsa05032	5	93	0.488674207225	0.999999997119	5137;134;2564;2556;5138	PDE1C;ADORA1;GABRE;GABRA3;PDE2A
Purine metabolism	KEGG PATHWAY	hsa00230	7	171	0.734228020825	0.999999997119	122622;4881;5438;26289;5138;5137;2977	ADSSL1;NPR1;POLR2I;AK5;PDE2A;PDE1C;GUCY1A2
Tight junction	KEGG PATHWAY	hsa04530	7	134	0.493400792021	0.999999997119	9075;22989;1364;1365;9414;9863;10686	CLDN2;MYH15;CLDN4;CLDN3;TJP2;MAGI2;CLDN16
African trypanosomiasis	KEGG PATHWAY	hsa05143	2	34	0.508287159437	0.999999997119	3620;3383	IDO1;ICAM1
Folate biosynthesis	KEGG PATHWAY	hsa00790	1	14	0.513498000011	0.999999997119	251	ALPPL2
Glycerolipid metabolism	KEGG PATHWAY	hsa00561	3	55	0.515516969647	0.999999997119	57016;346606;1606	AKR1B10;MGAT3;DGKA
Glycosaminoglycan biosynthesis - keratan sulfate	KEGG PATHWAY	hsa00533	1	15	0.536321947847	0.999999997119	8534	CHST1
Prion diseases	KEGG PATHWAY	hsa05020	2	36	0.537488370215	0.999999997119	6352;1958	CCL5;EGR1
Primary immunodeficiency	KEGG PATHWAY	hsa05340	2	36	0.537488370215	0.999999997119	920;958	CD4;CD40
Melanogenesis	KEGG PATHWAY	hsa04916	5	101	0.558685957415	0.999999997119	7474;7481;7475;7483;81029	WNT5A;WNT11;WNT6;WNT9A;WNT5B
2-Oxocarboxylic acid metabolism	KEGG PATHWAY	hsa01210	1	17	0.578810333977	0.999999997119	586	BCAT1
Primary bile acid biosynthesis	KEGG PATHWAY	hsa00120	1	17	0.578810333977	0.999999997119	51302	CYP39A1
Pantothenate and CoA biosynthesis	KEGG PATHWAY	hsa00770	1	17	0.578810333977	0.999999997119	586	BCAT1
Tyrosine metabolism	KEGG PATHWAY	hsa00350	2	39	0.578996312733	0.999999997119	130;316	ADH6;AOX1
Hepatitis B	KEGG PATHWAY	hsa05161	7	146	0.580433725428	0.999999997119	7043;4318;6776;332;1870;9586;2185	TGFB3;MMP9;STAT5A;BIRC5;E2F2;CREB5;PTK2B
Nicotine addiction	KEGG PATHWAY	hsa05033	2	40	0.592210681192	0.999999997119	2564;2556	GABRE;GABRA3
Viral myocarditis	KEGG PATHWAY	hsa05416	3	62	0.593233421028	0.999999997119	958;6444;3383	CD40;SGCD;ICAM1
Insulin secretion	KEGG PATHWAY	hsa04911	4	87	0.622763723565	0.999999997119	9586;486;27345;9699	CREB5;FXYD2;KCNMB4;RIMS2
Fatty acid degradation	KEGG PATHWAY	hsa00071	2	44	0.641950062036	0.999999997119	130;126129	ADH6;CPT1C
Valine, leucine and isoleucine degradation	KEGG PATHWAY	hsa00280	2	44	0.641950062036	0.999999997119	586;316	BCAT1;AOX1
Inositol phosphate metabolism	KEGG PATHWAY	hsa00562	2	61	0.801395971629	0.999999997119	3707;51477	ITPKB;ISYNA1
Carbohydrate digestion and absorption	KEGG PATHWAY	hsa04973	2	45	0.653611181058	0.999999997119	280;486	AMY2B;FXYD2
Vasopressin-regulated water reabsorption	KEGG PATHWAY	hsa04962	2	45	0.653611181058	0.999999997119	9586;360	CREB5;AQP3
NF-kappa B signaling pathway	KEGG PATHWAY	hsa04064	4	91	0.656373454838	0.999999997119	958;7185;597;3383	CD40;TRAF1;BCL2A1;ICAM1
Fanconi anemia pathway	KEGG PATHWAY	hsa03460	1	53	0.925428373276	0.999999997119	83990	BRIP1
PPAR signaling pathway	KEGG PATHWAY	hsa03320	3	69	0.662387628199	0.999999997119	5346;364;126129	PLIN1;AQP7;CPT1C
Inflammatory bowel disease (IBD)	KEGG PATHWAY	hsa05321	3	69	0.662387628199	0.999999997119	6095;8809;7043	RORA;IL18R1;TGFB3
Sphingolipid metabolism	KEGG PATHWAY	hsa00600	2	47	0.676020722959	0.999999997119	7368;55304	UGT8;SPTLC3
B cell receptor signaling pathway	KEGG PATHWAY	hsa04662	3	72	0.689284596628	0.999999997119	10451;118788;8519	VAV3;PIK3AP1;IFITM1
Chronic myeloid leukemia	KEGG PATHWAY	hsa05220	3	73	0.697884355103	0.999999997119	6776;1870;7043	STAT5A;E2F2;TGFB3
Vitamin digestion and absorption	KEGG PATHWAY	hsa04977	1	24	0.699140347043	0.999999997119	6948	TCN2
Dorso-ventral axis formation	KEGG PATHWAY	hsa04320	1	24	0.699140347043	0.999999997119	4854	NOTCH3
Biosynthesis of amino acids	KEGG PATHWAY	hsa01230	3	74	0.706302233469	0.999999997119	586;875;445	BCAT1;CBS;ASS1
Cocaine addiction	KEGG PATHWAY	hsa05030	2	50	0.707403339558	0.999999997119	8851;9586	CDK5R1;CREB5
Glycosylphosphatidylinositol(GPI)-anchor biosynthesis	KEGG PATHWAY	hsa00563	1	25	0.713260832761	0.999999997119	284098	PIGW
Glyoxylate and dicarboxylate metabolism	KEGG PATHWAY	hsa00630	1	25	0.713260832761	0.999999997119	189	AGT
Inflammatory mediator regulation of TRP channels	KEGG PATHWAY	hsa04750	4	99	0.717338103462	0.999999997119	5029;3556;4803;624	P2RY2;IL1RAP;NGF;BDKRB2
Collecting duct acid secretion	KEGG PATHWAY	hsa04966	1	27	0.739546315771	0.999999997119	760	CA2
Homologous recombination	KEGG PATHWAY	hsa03440	1	28	0.751771912611	0.999999997119	7516	XRCC2
Legionellosis	KEGG PATHWAY	hsa05134	2	55	0.754034935818	0.999999997119	2919;834	CXCL1;CASP1
Non-small cell lung cancer	KEGG PATHWAY	hsa05223	2	56	0.762553434609	0.999999997119	5915;1870	RARB;E2F2
Linoleic acid metabolism	KEGG PATHWAY	hsa00591	1	29	0.763424126482	0.999999997119	1571	CYP2E1
Metabolic pathways	KEGG PATHWAY	hsa01100	53	1181	0.767912930931	0.999999997119	23530;122622;1160;57016;84620;54600;284098;316;130;51477;11227;11226;1606;3290;2525;1589;1543;58510;3795;337876;875;280;189;586;7368;54657;10170;3620;23057;54659;54658;445;10317;26289;251;53630;54579;3707;1571;7083;346606;79814;26301;54575;54576;54577;55304;290;129607;8644;54578;5438;683	NNT;ADSSL1;CKMT2;AKR1B10;ST6GAL2;UGT1A9;PIGW;AOX1;ADH6;ISYNA1;GALNT5;GALNT6;DGKA;HSD11B1;FUT3;CPS1;CYP1A1;PRODH2;KHK;CHSY3;CBS;AMY2B;AGT;BCAT1;UGT8;UGT1A4;DHRS9;IDO1;NMNAT2;UGT1A3;UGT1A1;ASS1;B3GALT5;AK5;ALPPL2;BCMO1;UGT1A5;ITPKB;CYP2E1;TK1;MGAT3;AGMAT;GBGT1;UGT1A10;UGT1A8;UGT1A7;SPTLC3;ANPEP;CMPK2;AKR1C3;UGT1A6;POLR2I;BST1
Galactose metabolism	KEGG PATHWAY	hsa00052	1	30	0.774529826558	0.999999997119	57016	AKR1B10
Other types of O-glycan biosynthesis	KEGG PATHWAY	hsa00514	1	30	0.774529826558	0.999999997119	84620	ST6GAL2
Circadian rhythm	KEGG PATHWAY	hsa04710	1	30	0.774529826558	0.999999997119	6095	RORA
MicroRNAs in cancer	KEGG PATHWAY	hsa05206	12	296	0.783350014024	0.999999997119	5159;1545;4318;5155;4325;7057;5156;8660;3690;7422;1870;4854	PDGFRB;CYP1B1;MMP9;PDGFB;MMP16;THBS1;PDGFRA;IRS2;ITGB3;VEGFA;E2F2;NOTCH3
Apoptosis	KEGG PATHWAY	hsa04210	3	86	0.793627718951	0.999999997119	3556;4803;79444	IL1RAP;NGF;BIRC7
Long-term depression	KEGG PATHWAY	hsa04730	2	60	0.794109304007	0.999999997119	2977;1392	GUCY1A2;CRH
RNA polymerase	KEGG PATHWAY	hsa03020	1	32	0.795202930623	0.999999997119	5438	POLR2I
Base excision repair	KEGG PATHWAY	hsa03410	1	33	0.804818015369	0.999999997119	79661	NEIL1
ErbB signaling pathway	KEGG PATHWAY	hsa04012	3	88	0.805856273764	0.999999997119	6776;145957;9542	STAT5A;NRG4;NRG2
Colorectal cancer	KEGG PATHWAY	hsa05210	2	62	0.808452725585	0.999999997119	7043;332	TGFB3;BIRC5
Asthma	KEGG PATHWAY	hsa05310	1	34	0.813982057421	0.999999997119	958	CD40
Synaptic vesicle cycle	KEGG PATHWAY	hsa04721	2	63	0.81528508446	0.999999997119	6857;10814	SYT1;CPLX2
Glutamatergic synapse	KEGG PATHWAY	hsa04724	4	116	0.819588109251	0.999999997119	6507;2914;6506;6505	SLC1A3;GRM4;SLC1A2;SLC1A1
SNARE interactions in vesicular transport	KEGG PATHWAY	hsa04130	1	36	0.831040585746	0.999999997119	8673	VAMP8
DNA replication	KEGG PATHWAY	hsa03030	1	36	0.831040585746	0.999999997119	10535	JUNB
T cell receptor signaling pathway	KEGG PATHWAY	hsa04660	2	104	0.962023320127	0.999999997119	920;10451	CD4;VAV3
Neurotrophin signaling pathway	KEGG PATHWAY	hsa04722	4	120	0.838640440779	0.999999997119	4916;4909;4803;4804	NTRK3;NTF4;NGF;NGFR
Cysteine and methionine metabolism	KEGG PATHWAY	hsa00270	1	37	0.838974429409	0.999999997119	875	CBS
Epithelial cell signaling in Helicobacter pylori infection	KEGG PATHWAY	hsa05120	2	68	0.846272700131	0.999999997119	2919;6352	CXCL1;CCL5
p53 signaling pathway	KEGG PATHWAY	hsa04115	2	68	0.846272700131	0.999999997119	11200;7057	CDS1;THBS1
Toxoplasmosis	KEGG PATHWAY	hsa05145	4	122	0.847516572674	0.999999997119	958;79444;7043;3918	CD40;BIRC7;TGFB3;LAMC2
Aldosterone-regulated sodium reabsorption	KEGG PATHWAY	hsa04960	1	39	0.853742854274	0.999999997119	486	FXYD2
Adipocytokine signaling pathway	KEGG PATHWAY	hsa04920	2	70	0.857287086241	0.999999997119	8660;126129	IRS2;CPT1C
Allograft rejection	KEGG PATHWAY	hsa05330	1	41	0.867157879681	0.999999997119	958	CD40
Fat digestion and absorption	KEGG PATHWAY	hsa04975	1	41	0.867157879681	0.999999997119	346606	MGAT3
Chagas disease (American trypanosomiasis)	KEGG PATHWAY	hsa05142	3	104	0.883253748127	0.999999997119	6352;7043;624	CCL5;TGFB3;BDKRB2
Leishmaniasis	KEGG PATHWAY	hsa05140	2	76	0.886135072314	0.999999997119	3676;7043	ITGA4;TGFB3
Hepatitis C	KEGG PATHWAY	hsa05160	4	133	0.88925756159	0.999999997119	1364;9075;10686;1365	CLDN4;CLDN2;CLDN16;CLDN3
HIF-1 signaling pathway	KEGG PATHWAY	hsa04066	3	106	0.890691416307	0.999999997119	112398;7422;284	EGLN2;VEGFA;ANGPT1
Natural killer cell mediated cytotoxicity	KEGG PATHWAY	hsa04650	4	135	0.895669487666	0.999999997119	10451;80329;2185;3383	VAV3;ULBP1;PTK2B;ICAM1
Chemokine signaling pathway	KEGG PATHWAY	hsa04062	6	189	0.899221022294	0.999999997119	6352;2919;10451;2185;6374;10344	CCL5;CXCL1;VAV3;PTK2B;CXCL5;CCL26
Fatty acid metabolism	KEGG PATHWAY	hsa01212	1	48	0.905142130546	0.999999997119	126129	CPT1C
Type II diabetes mellitus	KEGG PATHWAY	hsa04930	1	48	0.905142130546	0.999999997119	8660	IRS2
Phosphatidylinositol signaling system	KEGG PATHWAY	hsa04070	2	81	0.905942668869	0.999999997119	3707;1606	ITPKB;DGKA
N-Glycan biosynthesis	KEGG PATHWAY	hsa00510	1	49	0.909598593224	0.999999997119	84620	ST6GAL2
Progesterone-mediated oocyte maturation	KEGG PATHWAY	hsa04914	2	86	0.922490417258	0.999999997119	51343;5241	CDH1;PGR
Salmonella infection	KEGG PATHWAY	hsa05132	2	86	0.922490417258	0.999999997119	2919;834	CXCL1;CASP1
Taste transduction	KEGG PATHWAY	hsa04742	1	53	0.925428373276	0.999999997119	2914	GRM4
VEGF signaling pathway	KEGG PATHWAY	hsa04370	1	61	0.949262634167	0.999999997119	7422	VEGFA
Vibrio cholerae infection	KEGG PATHWAY	hsa05110	1	54	0.928932504945	0.999999997119	9414	TJP2
Thyroid hormone signaling pathway	KEGG PATHWAY	hsa04919	3	119	0.929489227132	0.999999997119	3690;486;4854	ITGB3;FXYD2;NOTCH3
GABAergic synapse	KEGG PATHWAY	hsa04727	2	90	0.933711378113	0.999999997119	2564;2556	GABRE;GABRA3
Autoimmune thyroid disease	KEGG PATHWAY	hsa05320	1	56	0.935454921991	0.999999997119	958	CD40
Fc gamma R-mediated phagocytosis	KEGG PATHWAY	hsa04666	2	91	0.936266162261	0.999999997119	10451;10810	VAV3;WASF3
Lysosome	KEGG PATHWAY	hsa04142	3	122	0.936426085824	0.999999997119	130340;27074;1519	AP1S3;LAMP3;CTSO
Acute myeloid leukemia	KEGG PATHWAY	hsa05221	1	57	0.938488281419	0.999999997119	6776	STAT5A
mTOR signaling pathway	KEGG PATHWAY	hsa04150	1	60	0.9467601611	0.999999997119	7422	VEGFA
Circadian entrainment	KEGG PATHWAY	hsa04713	2	97	0.949737039091	0.999999997119	9722;2977	NOS1AP;GUCY1A2
Estrogen signaling pathway	KEGG PATHWAY	hsa04915	2	100	0.955408082401	0.999999997119	4318;9586	MMP9;CREB5
Glycolysis / Gluconeogenesis	KEGG PATHWAY	hsa00010	1	66	0.960118588206	0.999999997119	130	ADH6
Retrograde endocannabinoid signaling	KEGG PATHWAY	hsa04723	2	103	0.960463790569	0.999999997119	2564;2556	GABRE;GABRA3
Ubiquitin mediated proteolysis	KEGG PATHWAY	hsa04120	3	137	0.962565128636	0.999999997119	51343;79444;134111	CDH1;BIRC7;UBE2QL1
Amphetamine addiction	KEGG PATHWAY	hsa05031	1	68	0.963780591372	0.999999997119	9586	CREB5
Toll-like receptor signaling pathway	KEGG PATHWAY	hsa04620	2	106	0.964967021507	0.999999997119	958;6352	CD40;CCL5
Fc epsilon RI signaling pathway	KEGG PATHWAY	hsa04664	1	70	0.967106609887	0.999999997119	10451	VAV3
RIG-I-like receptor signaling pathway	KEGG PATHWAY	hsa04622	1	70	0.967106609887	0.999999997119	340061	TMEM173
Epstein-Barr virus infection	KEGG PATHWAY	hsa05169	5	203	0.969140213226	0.999999997119	958;5438;7185;683;3383	CD40;POLR2I;TRAF1;BST1;ICAM1
Prolactin signaling pathway	KEGG PATHWAY	hsa04917	1	72	0.970127445286	0.999999997119	6776	STAT5A
Adherens junction	KEGG PATHWAY	hsa04520	1	73	0.971532266069	0.999999997119	10810	WASF3
Peroxisome	KEGG PATHWAY	hsa04146	1	81	0.980637332581	0.999999997119	189	AGT
Jak-STAT signaling pathway	KEGG PATHWAY	hsa04630	3	156	0.981322045011	0.999999997119	3574;6776;11009	IL7;STAT5A;IL24
Antigen processing and presentation	KEGG PATHWAY	hsa04612	1	82	0.981548243114	0.999999997119	920	CD4
Phagosome	KEGG PATHWAY	hsa04145	3	158	0.982664230042	0.999999997119	3690;715;7057	ITGB3;C1R;THBS1
Glycerophospholipid metabolism	KEGG PATHWAY	hsa00564	1	91	0.988042219838	0.999999997119	1606	DGKA
FoxO signaling pathway	KEGG PATHWAY	hsa04068	2	133	0.988467433216	0.999999997119	8660;7043	IRS2;TGFB3
GnRH signaling pathway	KEGG PATHWAY	hsa04912	1	92	0.988605003073	0.999999997119	2185	PTK2B
Endocytosis	KEGG PATHWAY	hsa04144	4	203	0.988860019182	0.999999997119	92421;6457;7043;5156	CHMP4C;SH3GL3;TGFB3;PDGFRA
Insulin signaling pathway	KEGG PATHWAY	hsa04910	2	141	0.991757416471	0.999999997119	8660;3991	IRS2;LIPE
Influenza A	KEGG PATHWAY	hsa05164	3	179	0.992185669592	0.999999997119	6352;3383;834	CCL5;ICAM1;CASP1
Parkinson's disease	KEGG PATHWAY	hsa05012	2	143	0.992424315776	0.999999997119	2861;9627	GPR37;SNCAIP
Huntington's disease	KEGG PATHWAY	hsa05016	3	183	0.993303633213	0.999999997119	5438;9586;2876	POLR2I;CREB5;GPX1
Carbon metabolism	KEGG PATHWAY	hsa01200	1	107	0.994472074917	0.999999997119	189	AGT
Non-alcoholic fatty liver disease (NAFLD)	KEGG PATHWAY	hsa04932	2	151	0.994602414034	0.999999997119	8660;1571	IRS2;CYP2E1
Oocyte meiosis	KEGG PATHWAY	hsa04114	1	110	0.995216919413	0.999999997119	5241	PGR
Dopaminergic synapse	KEGG PATHWAY	hsa04728	1	131	0.998264190969	0.999999997119	9586	CREB5
Osteoclast differentiation	KEGG PATHWAY	hsa04380	1	132	0.998346021142	0.999999997119	3690	ITGB3
Measles	KEGG PATHWAY	hsa05162	1	134	0.998498299599	0.999999997119	6776	STAT5A
Ribosome	KEGG PATHWAY	hsa03010	1	135	0.998569102156	0.999999997119	6218	RPS17L
Tuberculosis	KEGG PATHWAY	hsa05152	2	182	0.998577311484	0.999999997119	3687;7043	ITGAX;TGFB3
Herpes simplex infection	KEGG PATHWAY	hsa05168	2	188	0.998904361561	0.999999997119	6352;7185	CCL5;TRAF1
Alzheimer's disease	KEGG PATHWAY	hsa05010	1	168	0.999709635622	0.999999997119	8851	CDK5R1
Olfactory transduction	KEGG PATHWAY	hsa04740	1	405	0.999999997119	0.999999997119	5137	PDE1C
